# Supplementary material for: Minnesota peat viromes reveal terrestrial and aquatic niche partitioning for local and global viral populations
Source: Microbiome. 2021 Nov 26;9:233. doi: 10.1186/s40168-021-01156-0 (PMC8626947; doi:10.1186/s40168-021-01156-0)
Supplement: Supplementary file 3 — Additional file 2. All supplemental tables that are referenced in the text. Each sheet is a separate supplemental table. [file 40168_2021_1156_MOESM3_ESM.xlsx]

## Sheet: Table S1
Supplemental table 1: SPRUCE plot numbers, temperature treatments, and dates for the onset of deep peat heating (DPH) and whole ecosystem warming (WEW)
* Information was taken from the SPRUCE website: https://mnspruce.ornl.gov/
Plot	Treatment	Enclosure	Date Soil Temp Monitoring	Date DPH Treatment Began	Date WEW Treatment Began
7	Ambient	None	2014-02-25	N/A	N/A
21	Ambient	None	2014-08-14	N/A	N/A
6	Control	Open-top chamber	2014-02-25	Blowers Only	Blowers Only
19	Control	Open-top chamber	2014-06-18	Blowers Only	Blowers Only
11	+2.25	Open-top chamber	2014-05-20	2014-07-01	2015-08-12
20	+2.25	Open-top chamber	2014-06-17	2014-06-25	2015-08-12
4	+4.5	Open-top chamber	2014-02-25	2014-07-02	2015-08-12
13	+4.5	Open-top chamber	2014-05-20	2014-06-26	2015-08-12
8	+6.75	Open-top chamber	2014-05-20	2014-06-25	2015-08-12
16	+6.75	Open-top chamber	2014-06-09	2014-06-23	2015-08-12
10	+9	Open-top chamber	2014-05-19	2014-06-17	2015-08-12
17	+9	Open-top chamber	2014-06-09	2014-06-17	2015-08-12
N/A: not applicable
Blowers only: No heat added to plot, only ambient air blowing

## Sheet: Table S2
Supplemental table 2: Contents of the PIGEON database, the fasta headers in the PIGEON database and their corresponding header names in the original publication
Header in PIGEON	Original header in paper	Publication
borton_2018_0	Contig_984988	Dalcin Martins et al., 2018
borton_2018_1	Contig_367933	Dalcin Martins et al., 2018
borton_2018_2	Contig_984991	Dalcin Martins et al., 2018
borton_2018_3	Contig_1061935	Dalcin Martins et al., 2018
borton_2018_4	Contig_984994	Dalcin Martins et al., 2018
borton_2018_5	Contig_498288	Dalcin Martins et al., 2018
borton_2018_6	Contig_984996	Dalcin Martins et al., 2018
borton_2018_7	Contig_1061936	Dalcin Martins et al., 2018
borton_2018_8	Contig_928886	Dalcin Martins et al., 2018
borton_2018_9	Contig_928887	Dalcin Martins et al., 2018
borton_2018_10	Contig_420251	Dalcin Martins et al., 2018
borton_2018_11	Contig_985007	Dalcin Martins et al., 2018
borton_2018_12	Contig_420254	Dalcin Martins et al., 2018
borton_2018_13	Contig_985009	Dalcin Martins et al., 2018
borton_2018_14	Contig_542310	Dalcin Martins et al., 2018
borton_2018_15	Contig_131526	Dalcin Martins et al., 2018
borton_2018_16	Contig_985013	Dalcin Martins et al., 2018
borton_2018_17	Contig_53358	Dalcin Martins et al., 2018
borton_2018_18	Contig_53359	Dalcin Martins et al., 2018
borton_2018_19	Contig_53360	Dalcin Martins et al., 2018
borton_2018_20	Contig_985019	Dalcin Martins et al., 2018
borton_2018_21	Contig_131527	Dalcin Martins et al., 2018
borton_2018_22	Contig_701989	Dalcin Martins et al., 2018
borton_2018_23	Contig_131530	Dalcin Martins et al., 2018
borton_2018_24	Contig_542338	Dalcin Martins et al., 2018
borton_2018_25	Contig_1194793	Dalcin Martins et al., 2018
borton_2018_26	Contig_131533	Dalcin Martins et al., 2018
borton_2018_27	Contig_420261	Dalcin Martins et al., 2018
borton_2018_28	Contig_542344	Dalcin Martins et al., 2018
borton_2018_29	Contig_542345	Dalcin Martins et al., 2018
borton_2018_30	Contig_542346	Dalcin Martins et al., 2018
borton_2018_31	Contig_131534	Dalcin Martins et al., 2018
borton_2018_32	Contig_542350	Dalcin Martins et al., 2018
borton_2018_33	Contig_1061942	Dalcin Martins et al., 2018
borton_2018_34	Contig_131537	Dalcin Martins et al., 2018
borton_2018_35	Contig_542352	Dalcin Martins et al., 2018
borton_2018_36	Contig_420267	Dalcin Martins et al., 2018
borton_2018_37	Contig_131538	Dalcin Martins et al., 2018
borton_2018_38	Contig_2	Dalcin Martins et al., 2018
borton_2018_39	Contig_53362	Dalcin Martins et al., 2018
borton_2018_40	Contig_542357	Dalcin Martins et al., 2018
borton_2018_41	Contig_985040	Dalcin Martins et al., 2018
borton_2018_42	Contig_420268	Dalcin Martins et al., 2018
borton_2018_43	Contig_131539	Dalcin Martins et al., 2018
borton_2018_44	Contig_1194799	Dalcin Martins et al., 2018
borton_2018_45	Contig_542359	Dalcin Martins et al., 2018
borton_2018_46	Contig_53363	Dalcin Martins et al., 2018
borton_2018_47	Contig_53364	Dalcin Martins et al., 2018
borton_2018_48	Contig_420271	Dalcin Martins et al., 2018
borton_2018_49	Contig_131541	Dalcin Martins et al., 2018
borton_2018_50	Contig_542365	Dalcin Martins et al., 2018
borton_2018_51	Contig_420276	Dalcin Martins et al., 2018
borton_2018_52	Contig_4	Dalcin Martins et al., 2018
borton_2018_53	Contig_985047	Dalcin Martins et al., 2018
borton_2018_54	Contig_302533	Dalcin Martins et al., 2018
borton_2018_55	Contig_420279	Dalcin Martins et al., 2018
borton_2018_56	Contig_542382	Dalcin Martins et al., 2018
borton_2018_57	Contig_985054	Dalcin Martins et al., 2018
borton_2018_58	Contig_542385	Dalcin Martins et al., 2018
borton_2018_59	Contig_1061954	Dalcin Martins et al., 2018
borton_2018_60	Contig_542386	Dalcin Martins et al., 2018
borton_2018_61	Contig_53367	Dalcin Martins et al., 2018
borton_2018_62	Contig_542387	Dalcin Martins et al., 2018
borton_2018_63	Contig_498294	Dalcin Martins et al., 2018
borton_2018_64	Contig_131548	Dalcin Martins et al., 2018
borton_2018_65	Contig_53369	Dalcin Martins et al., 2018
borton_2018_66	Contig_53370	Dalcin Martins et al., 2018
borton_2018_67	Contig_7	Dalcin Martins et al., 2018
borton_2018_68	Contig_8	Dalcin Martins et al., 2018
borton_2018_69	Contig_498295	Dalcin Martins et al., 2018
borton_2018_70	Contig_542400	Dalcin Martins et al., 2018
borton_2018_71	Contig_542401	Dalcin Martins et al., 2018
borton_2018_72	Contig_367937	Dalcin Martins et al., 2018
borton_2018_73	Contig_131553	Dalcin Martins et al., 2018
borton_2018_74	Contig_131556	Dalcin Martins et al., 2018
borton_2018_75	Contig_542402	Dalcin Martins et al., 2018
borton_2018_76	Contig_53374	Dalcin Martins et al., 2018
borton_2018_77	Contig_302535	Dalcin Martins et al., 2018
borton_2018_78	Contig_53375	Dalcin Martins et al., 2018
borton_2018_79	Contig_1061964	Dalcin Martins et al., 2018
borton_2018_80	Contig_542409	Dalcin Martins et al., 2018
borton_2018_81	Contig_542414	Dalcin Martins et al., 2018
borton_2018_82	Contig_131561	Dalcin Martins et al., 2018
borton_2018_83	Contig_542420	Dalcin Martins et al., 2018
borton_2018_84	Contig_498299	Dalcin Martins et al., 2018
borton_2018_85	Contig_985077	Dalcin Martins et al., 2018
borton_2018_86	Contig_420294	Dalcin Martins et al., 2018
borton_2018_87	Contig_420295	Dalcin Martins et al., 2018
borton_2018_88	Contig_367939	Dalcin Martins et al., 2018
borton_2018_89	Contig_131566	Dalcin Martins et al., 2018
borton_2018_90	Contig_791908	Dalcin Martins et al., 2018
borton_2018_91	Contig_302536	Dalcin Martins et al., 2018
borton_2018_92	Contig_53377	Dalcin Martins et al., 2018
borton_2018_93	Contig_302537	Dalcin Martins et al., 2018
borton_2018_94	Contig_200936	Dalcin Martins et al., 2018
borton_2018_95	Contig_53378	Dalcin Martins et al., 2018
borton_2018_96	Contig_985084	Dalcin Martins et al., 2018
borton_2018_97	Contig_53379	Dalcin Martins et al., 2018
borton_2018_98	Contig_131574	Dalcin Martins et al., 2018
borton_2018_99	Contig_542430	Dalcin Martins et al., 2018
borton_2018_100	Contig_985086	Dalcin Martins et al., 2018
borton_2018_101	Contig_53380	Dalcin Martins et al., 2018
borton_2018_102	Contig_131582	Dalcin Martins et al., 2018
borton_2018_103	Contig_542439	Dalcin Martins et al., 2018
borton_2018_104	Contig_542442	Dalcin Martins et al., 2018
borton_2018_105	Contig_985094	Dalcin Martins et al., 2018
borton_2018_106	Contig_53383	Dalcin Martins et al., 2018
borton_2018_107	Contig_542449	Dalcin Martins et al., 2018
borton_2018_108	Contig_131586	Dalcin Martins et al., 2018
borton_2018_109	Contig_542451	Dalcin Martins et al., 2018
borton_2018_110	Contig_985102	Dalcin Martins et al., 2018
borton_2018_111	Contig_1061979	Dalcin Martins et al., 2018
borton_2018_112	Contig_367940	Dalcin Martins et al., 2018
borton_2018_113	Contig_542460	Dalcin Martins et al., 2018
borton_2018_114	Contig_542462	Dalcin Martins et al., 2018
borton_2018_115	Contig_1061983	Dalcin Martins et al., 2018
borton_2018_116	Contig_420309	Dalcin Martins et al., 2018
borton_2018_117	Contig_23	Dalcin Martins et al., 2018
borton_2018_118	Contig_498303	Dalcin Martins et al., 2018
borton_2018_119	Contig_542465	Dalcin Martins et al., 2018
borton_2018_120	Contig_542466	Dalcin Martins et al., 2018
borton_2018_121	Contig_420310	Dalcin Martins et al., 2018
borton_2018_122	Contig_542470	Dalcin Martins et al., 2018
borton_2018_123	Contig_542472	Dalcin Martins et al., 2018
borton_2018_124	Contig_985114	Dalcin Martins et al., 2018
borton_2018_125	Contig_367942	Dalcin Martins et al., 2018
borton_2018_126	Contig_24	Dalcin Martins et al., 2018
borton_2018_127	Contig_542479	Dalcin Martins et al., 2018
borton_2018_128	Contig_420315	Dalcin Martins et al., 2018
borton_2018_129	Contig_542480	Dalcin Martins et al., 2018
borton_2018_130	Contig_53386	Dalcin Martins et al., 2018
borton_2018_131	Contig_200949	Dalcin Martins et al., 2018
borton_2018_132	Contig_542481	Dalcin Martins et al., 2018
borton_2018_133	Contig_25	Dalcin Martins et al., 2018
borton_2018_134	Contig_542483	Dalcin Martins et al., 2018
borton_2018_135	Contig_27	Dalcin Martins et al., 2018
borton_2018_136	Contig_28	Dalcin Martins et al., 2018
borton_2018_137	Contig_1061989	Dalcin Martins et al., 2018
borton_2018_138	Contig_542488	Dalcin Martins et al., 2018
borton_2018_140	Contig_1061993	Dalcin Martins et al., 2018
borton_2018_139	Contig_542493	Dalcin Martins et al., 2018
borton_2018_141	Contig_542496	Dalcin Martins et al., 2018
borton_2018_142	Contig_985127	Dalcin Martins et al., 2018
borton_2018_143	Contig_985128	Dalcin Martins et al., 2018
borton_2018_144	Contig_542500	Dalcin Martins et al., 2018
borton_2018_145	Contig_131606	Dalcin Martins et al., 2018
borton_2018_146	Contig_53390	Dalcin Martins et al., 2018
borton_2018_147	Contig_1062001	Dalcin Martins et al., 2018
borton_2018_148	Contig_302538	Dalcin Martins et al., 2018
borton_2018_149	Contig_131608	Dalcin Martins et al., 2018
borton_2018_150	Contig_131609	Dalcin Martins et al., 2018
borton_2018_151	Contig_1258149	Dalcin Martins et al., 2018
borton_2018_152	Contig_420323	Dalcin Martins et al., 2018
borton_2018_153	Contig_985135	Dalcin Martins et al., 2018
borton_2018_154	Contig_542507	Dalcin Martins et al., 2018
borton_2018_155	Contig_131611	Dalcin Martins et al., 2018
borton_2018_156	Contig_131612	Dalcin Martins et al., 2018
borton_2018_157	Contig_985136	Dalcin Martins et al., 2018
borton_2018_158	Contig_131613	Dalcin Martins et al., 2018
borton_2018_159	Contig_498308	Dalcin Martins et al., 2018
borton_2018_160	Contig_1062006	Dalcin Martins et al., 2018
borton_2018_161	Contig_542512	Dalcin Martins et al., 2018
borton_2018_162	Contig_542514	Dalcin Martins et al., 2018
borton_2018_163	Contig_542517	Dalcin Martins et al., 2018
borton_2018_164	Contig_131622	Dalcin Martins et al., 2018
borton_2018_165	Contig_32	Dalcin Martins et al., 2018
borton_2018_166	Contig_542525	Dalcin Martins et al., 2018
borton_2018_167	Contig_791989	Dalcin Martins et al., 2018
borton_2018_168	Contig_542526	Dalcin Martins et al., 2018
borton_2018_169	Contig_131625	Dalcin Martins et al., 2018
borton_2018_170	Contig_542528	Dalcin Martins et al., 2018
borton_2018_171	Contig_542529	Dalcin Martins et al., 2018
borton_2018_172	Contig_542530	Dalcin Martins et al., 2018
borton_2018_173	Contig_542531	Dalcin Martins et al., 2018
borton_2018_174	Contig_34	Dalcin Martins et al., 2018
borton_2018_175	Contig_542533	Dalcin Martins et al., 2018
borton_2018_176	Contig_302539	Dalcin Martins et al., 2018
borton_2018_177	Contig_131631	Dalcin Martins et al., 2018
borton_2018_178	Contig_420335	Dalcin Martins et al., 2018
borton_2018_179	Contig_35	Dalcin Martins et al., 2018
borton_2018_180	Contig_928928	Dalcin Martins et al., 2018
borton_2018_181	Contig_542537	Dalcin Martins et al., 2018
borton_2018_182	Contig_542538	Dalcin Martins et al., 2018
borton_2018_183	Contig_542540	Dalcin Martins et al., 2018
borton_2018_184	Contig_542541	Dalcin Martins et al., 2018
borton_2018_185	Contig_1062015	Dalcin Martins et al., 2018
borton_2018_186	Contig_498311	Dalcin Martins et al., 2018
borton_2018_187	Contig_420336	Dalcin Martins et al., 2018
borton_2018_188	Contig_985160	Dalcin Martins et al., 2018
borton_2018_189	Contig_53398	Dalcin Martins et al., 2018
borton_2018_190	Contig_985161	Dalcin Martins et al., 2018
borton_2018_191	Contig_53399	Dalcin Martins et al., 2018
borton_2018_192	Contig_542549	Dalcin Martins et al., 2018
borton_2018_193	Contig_420338	Dalcin Martins et al., 2018
borton_2018_194	Contig_1062017	Dalcin Martins et al., 2018
borton_2018_195	Contig_542553	Dalcin Martins et al., 2018
borton_2018_196	Contig_53402	Dalcin Martins et al., 2018
borton_2018_197	Contig_985167	Dalcin Martins et al., 2018
borton_2018_198	Contig_42	Dalcin Martins et al., 2018
borton_2018_199	Contig_53404	Dalcin Martins et al., 2018
borton_2018_200	Contig_542555	Dalcin Martins et al., 2018
borton_2018_201	Contig_131637	Dalcin Martins et al., 2018
borton_2018_202	Contig_131640	Dalcin Martins et al., 2018
borton_2018_203	Contig_542558	Dalcin Martins et al., 2018
borton_2018_204	Contig_131641	Dalcin Martins et al., 2018
borton_2018_205	Contig_542559	Dalcin Martins et al., 2018
borton_2018_206	Contig_43	Dalcin Martins et al., 2018
borton_2018_207	Contig_985177	Dalcin Martins et al., 2018
borton_2018_208	Contig_200971	Dalcin Martins et al., 2018
borton_2018_209	Contig_53407	Dalcin Martins et al., 2018
borton_2018_210	Contig_1258176	Dalcin Martins et al., 2018
borton_2018_211	Contig_53408	Dalcin Martins et al., 2018
borton_2018_212	Contig_542565	Dalcin Martins et al., 2018
borton_2018_213	Contig_542566	Dalcin Martins et al., 2018
borton_2018_214	Contig_131648	Dalcin Martins et al., 2018
borton_2018_215	Contig_542569	Dalcin Martins et al., 2018
borton_2018_216	Contig_420346	Dalcin Martins et al., 2018
borton_2018_217	Contig_131650	Dalcin Martins et al., 2018
borton_2018_218	Contig_985191	Dalcin Martins et al., 2018
borton_2018_219	Contig_1062029	Dalcin Martins et al., 2018
borton_2018_220	Contig_420349	Dalcin Martins et al., 2018
borton_2018_221	Contig_131651	Dalcin Martins et al., 2018
borton_2018_222	Contig_498319	Dalcin Martins et al., 2018
borton_2018_223	Contig_542578	Dalcin Martins et al., 2018
borton_2018_224	Contig_131655	Dalcin Martins et al., 2018
borton_2018_225	Contig_53410	Dalcin Martins et al., 2018
borton_2018_226	Contig_53412	Dalcin Martins et al., 2018
borton_2018_227	Contig_1258190	Dalcin Martins et al., 2018
borton_2018_228	Contig_498320	Dalcin Martins et al., 2018
borton_2018_229	Contig_53413	Dalcin Martins et al., 2018
borton_2018_230	Contig_498321	Dalcin Martins et al., 2018
borton_2018_231	Contig_702135	Dalcin Martins et al., 2018
borton_2018_232	Contig_1062035	Dalcin Martins et al., 2018
borton_2018_233	Contig_131657	Dalcin Martins et al., 2018
borton_2018_234	Contig_985209	Dalcin Martins et al., 2018
borton_2018_235	Contig_542586	Dalcin Martins et al., 2018
borton_2018_236	Contig_53414	Dalcin Martins et al., 2018
borton_2018_237	Contig_420355	Dalcin Martins et al., 2018
borton_2018_238	Contig_420356	Dalcin Martins et al., 2018
borton_2018_239	Contig_131663	Dalcin Martins et al., 2018
borton_2018_240	Contig_131664	Dalcin Martins et al., 2018
borton_2018_241	Contig_985217	Dalcin Martins et al., 2018
borton_2018_242	Contig_542593	Dalcin Martins et al., 2018
borton_2018_243	Contig_542594	Dalcin Martins et al., 2018
borton_2018_244	Contig_131669	Dalcin Martins et al., 2018
borton_2018_245	Contig_53419	Dalcin Martins et al., 2018
borton_2018_246	Contig_302541	Dalcin Martins et al., 2018
borton_2018_247	Contig_542607	Dalcin Martins et al., 2018
borton_2018_248	Contig_53423	Dalcin Martins et al., 2018
borton_2018_249	Contig_56	Dalcin Martins et al., 2018
borton_2018_250	Contig_131676	Dalcin Martins et al., 2018
borton_2018_251	Contig_542609	Dalcin Martins et al., 2018
borton_2018_252	Contig_131677	Dalcin Martins et al., 2018
borton_2018_253	Contig_542610	Dalcin Martins et al., 2018
borton_2018_254	Contig_200999	Dalcin Martins et al., 2018
borton_2018_255	Contig_57	Dalcin Martins et al., 2018
borton_2018_256	Contig_498324	Dalcin Martins et al., 2018
borton_2018_257	Contig_420371	Dalcin Martins et al., 2018
borton_2018_259	Contig_131680	Dalcin Martins et al., 2018
borton_2018_258	Contig_542389	Dalcin Martins et al., 2018
borton_2018_260	Contig_420372	Dalcin Martins et al., 2018
borton_2018_261	Contig_1062050	Dalcin Martins et al., 2018
borton_2018_262	Contig_367946	Dalcin Martins et al., 2018
borton_2018_264	Contig_131682	Dalcin Martins et al., 2018
borton_2018_263	Contig_53427	Dalcin Martins et al., 2018
borton_2018_265	Contig_792106	Dalcin Martins et al., 2018
borton_2018_266	Contig_367947	Dalcin Martins et al., 2018
borton_2018_267	Contig_53430	Dalcin Martins et al., 2018
borton_2018_268	Contig_53431	Dalcin Martins et al., 2018
borton_2018_269	Contig_542628	Dalcin Martins et al., 2018
borton_2018_270	Contig_1062053	Dalcin Martins et al., 2018
borton_2018_271	Contig_53434	Dalcin Martins et al., 2018
borton_2018_272	Contig_131684	Dalcin Martins et al., 2018
borton_2018_273	Contig_1062055	Dalcin Martins et al., 2018
borton_2018_274	Contig_62	Dalcin Martins et al., 2018
borton_2018_275	Contig_985249	Dalcin Martins et al., 2018
borton_2018_276	Contig_1062059	Dalcin Martins et al., 2018
borton_2018_277	Contig_985251	Dalcin Martins et al., 2018
borton_2018_278	Contig_542648	Dalcin Martins et al., 2018
borton_2018_279	Contig_53438	Dalcin Martins et al., 2018
borton_2018_280	Contig_928958	Dalcin Martins et al., 2018
borton_2018_281	Contig_131695	Dalcin Martins et al., 2018
borton_2018_282	Contig_53441	Dalcin Martins et al., 2018
borton_2018_283	Contig_542656	Dalcin Martins et al., 2018
borton_2018_284	Contig_131696	Dalcin Martins et al., 2018
borton_2018_285	Contig_420383	Dalcin Martins et al., 2018
borton_2018_286	Contig_131697	Dalcin Martins et al., 2018
borton_2018_287	Contig_201012	Dalcin Martins et al., 2018
borton_2018_288	Contig_420386	Dalcin Martins et al., 2018
borton_2018_289	Contig_302545	Dalcin Martins et al., 2018
borton_2018_290	Contig_542670	Dalcin Martins et al., 2018
borton_2018_291	Contig_985270	Dalcin Martins et al., 2018
borton_2018_292	Contig_53444	Dalcin Martins et al., 2018
borton_2018_293	Contig_542675	Dalcin Martins et al., 2018
borton_2018_294	Contig_53446	Dalcin Martins et al., 2018
borton_2018_295	Contig_367951	Dalcin Martins et al., 2018
borton_2018_296	Contig_53447	Dalcin Martins et al., 2018
borton_2018_297	Contig_131711	Dalcin Martins et al., 2018
borton_2018_298	Contig_53448	Dalcin Martins et al., 2018
borton_2018_299	Contig_542682	Dalcin Martins et al., 2018
borton_2018_300	Contig_985291	Dalcin Martins et al., 2018
borton_2018_301	Contig_542688	Dalcin Martins et al., 2018
borton_2018_302	Contig_985297	Dalcin Martins et al., 2018
borton_2018_303	Contig_53450	Dalcin Martins et al., 2018
borton_2018_304	Contig_53451	Dalcin Martins et al., 2018
borton_2018_305	Contig_1062081	Dalcin Martins et al., 2018
borton_2018_306	Contig_367952	Dalcin Martins et al., 2018
borton_2018_307	Contig_420401	Dalcin Martins et al., 2018
borton_2018_308	Contig_53454	Dalcin Martins et al., 2018
borton_2018_309	Contig_53455	Dalcin Martins et al., 2018
borton_2018_310	Contig_420406	Dalcin Martins et al., 2018
borton_2018_311	Contig_53458	Dalcin Martins et al., 2018
borton_2018_312	Contig_302549	Dalcin Martins et al., 2018
borton_2018_314	Contig_420408	Dalcin Martins et al., 2018
borton_2018_313	Contig_542716	Dalcin Martins et al., 2018
borton_2018_315	Contig_1062088	Dalcin Martins et al., 2018
borton_2018_316	Contig_53460	Dalcin Martins et al., 2018
borton_2018_317	Contig_542719	Dalcin Martins et al., 2018
borton_2018_318	Contig_542720	Dalcin Martins et al., 2018
borton_2018_319	Contig_420410	Dalcin Martins et al., 2018
borton_2018_320	Contig_542724	Dalcin Martins et al., 2018
borton_2018_321	Contig_498337	Dalcin Martins et al., 2018
borton_2018_322	Contig_131734	Dalcin Martins et al., 2018
borton_2018_323	Contig_131735	Dalcin Martins et al., 2018
borton_2018_324	Contig_498338	Dalcin Martins et al., 2018
borton_2018_325	Contig_131739	Dalcin Martins et al., 2018
borton_2018_326	Contig_367957	Dalcin Martins et al., 2018
borton_2018_327	Contig_53464	Dalcin Martins et al., 2018
borton_2018_328	Contig_201037	Dalcin Martins et al., 2018
borton_2018_329	Contig_84	Dalcin Martins et al., 2018
borton_2018_330	Contig_542747	Dalcin Martins et al., 2018
borton_2018_331	Contig_420421	Dalcin Martins et al., 2018
borton_2018_332	Contig_1258299	Dalcin Martins et al., 2018
borton_2018_333	Contig_498339	Dalcin Martins et al., 2018
borton_2018_334	Contig_302553	Dalcin Martins et al., 2018
borton_2018_335	Contig_367960	Dalcin Martins et al., 2018
borton_2018_336	Contig_131746	Dalcin Martins et al., 2018
borton_2018_337	Contig_131749	Dalcin Martins et al., 2018
borton_2018_338	Contig_53468	Dalcin Martins et al., 2018
borton_2018_339	Contig_53473	Dalcin Martins et al., 2018
borton_2018_340	Contig_201047	Dalcin Martins et al., 2018
borton_2018_341	Contig_498340	Dalcin Martins et al., 2018
borton_2018_342	Contig_985360	Dalcin Martins et al., 2018
borton_2018_343	Contig_792223	Dalcin Martins et al., 2018
borton_2018_344	Contig_131771	Dalcin Martins et al., 2018
borton_2018_345	Contig_985367	Dalcin Martins et al., 2018
borton_2018_346	Contig_302556	Dalcin Martins et al., 2018
borton_2018_347	Contig_542812	Dalcin Martins et al., 2018
borton_2018_348	Contig_367967	Dalcin Martins et al., 2018
borton_2018_349	Contig_53481	Dalcin Martins et al., 2018
borton_2018_350	Contig_302558	Dalcin Martins et al., 2018
borton_2018_351	Contig_131779	Dalcin Martins et al., 2018
borton_2018_352	Contig_542829	Dalcin Martins et al., 2018
borton_2018_353	Contig_53484	Dalcin Martins et al., 2018
borton_2018_354	Contig_53485	Dalcin Martins et al., 2018
borton_2018_355	Contig_53486	Dalcin Martins et al., 2018
borton_2018_356	Contig_1062112	Dalcin Martins et al., 2018
borton_2018_357	Contig_53488	Dalcin Martins et al., 2018
borton_2018_358	Contig_53489	Dalcin Martins et al., 2018
borton_2018_359	Contig_985396	Dalcin Martins et al., 2018
borton_2018_360	Contig_53490	Dalcin Martins et al., 2018
borton_2018_361	Contig_498353	Dalcin Martins et al., 2018
borton_2018_362	Contig_985400	Dalcin Martins et al., 2018
borton_2018_363	Contig_928998	Dalcin Martins et al., 2018
borton_2018_364	Contig_367971	Dalcin Martins et al., 2018
borton_2018_365	Contig_53494	Dalcin Martins et al., 2018
borton_2018_366	Contig_53496	Dalcin Martins et al., 2018
borton_2018_367	Contig_131789	Dalcin Martins et al., 2018
borton_2018_368	Contig_201082	Dalcin Martins et al., 2018
borton_2018_369	Contig_131793	Dalcin Martins et al., 2018
borton_2018_370	Contig_420468	Dalcin Martins et al., 2018
borton_2018_371	Contig_985419	Dalcin Martins et al., 2018
borton_2018_372	Contig_131801	Dalcin Martins et al., 2018
borton_2018_373	Contig_53501	Dalcin Martins et al., 2018
borton_2018_374	Contig_420474	Dalcin Martins et al., 2018
borton_2018_375	Contig_985429	Dalcin Martins et al., 2018
borton_2018_376	Contig_498362	Dalcin Martins et al., 2018
borton_2018_377	Contig_53504	Dalcin Martins et al., 2018
borton_2018_378	Contig_131811	Dalcin Martins et al., 2018
borton_2018_379	Contig_131813	Dalcin Martins et al., 2018
borton_2018_380	Contig_302566	Dalcin Martins et al., 2018
borton_2018_381	Contig_985449	Dalcin Martins et al., 2018
borton_2018_382	Contig_1062135	Dalcin Martins et al., 2018
borton_2018_383	Contig_420491	Dalcin Martins et al., 2018
borton_2018_384	Contig_367974	Dalcin Martins et al., 2018
borton_2018_385	Contig_53508	Dalcin Martins et al., 2018
borton_2018_386	Contig_53509	Dalcin Martins et al., 2018
borton_2018_387	Contig_131826	Dalcin Martins et al., 2018
borton_2018_388	Contig_1062142	Dalcin Martins et al., 2018
borton_2018_389	Contig_929016	Dalcin Martins et al., 2018
borton_2018_390	Contig_131832	Dalcin Martins et al., 2018
borton_2018_391	Contig_420500	Dalcin Martins et al., 2018
borton_2018_392	Contig_498371	Dalcin Martins et al., 2018
borton_2018_393	Contig_367976	Dalcin Martins et al., 2018
borton_2018_394	Contig_53515	Dalcin Martins et al., 2018
borton_2018_395	Contig_53517	Dalcin Martins et al., 2018
borton_2018_396	Contig_131842	Dalcin Martins et al., 2018
borton_2018_397	Contig_542943	Dalcin Martins et al., 2018
borton_2018_398	Contig_542949	Dalcin Martins et al., 2018
borton_2018_399	Contig_131846	Dalcin Martins et al., 2018
borton_2018_400	Contig_619427	Dalcin Martins et al., 2018
borton_2018_401	Contig_542961	Dalcin Martins et al., 2018
borton_2018_402	Contig_302574	Dalcin Martins et al., 2018
borton_2018_403	Contig_367982	Dalcin Martins et al., 2018
borton_2018_404	Contig_985500	Dalcin Martins et al., 2018
borton_2018_405	Contig_131869	Dalcin Martins et al., 2018
borton_2018_406	Contig_302578	Dalcin Martins et al., 2018
borton_2018_407	Contig_542988	Dalcin Martins et al., 2018
borton_2018_408	Contig_367983	Dalcin Martins et al., 2018
borton_2018_409	Contig_53536	Dalcin Martins et al., 2018
borton_2018_410	Contig_985521	Dalcin Martins et al., 2018
borton_2018_411	Contig_53538	Dalcin Martins et al., 2018
borton_2018_412	Contig_53541	Dalcin Martins et al., 2018
borton_2018_413	Contig_302582	Dalcin Martins et al., 2018
borton_2018_414	Contig_149	Dalcin Martins et al., 2018
borton_2018_415	Contig_201152	Dalcin Martins et al., 2018
borton_2018_416	Contig_53557	Dalcin Martins et al., 2018
borton_2018_417	Contig_985545	Dalcin Martins et al., 2018
borton_2018_418	Contig_543050	Dalcin Martins et al., 2018
borton_2018_419	Contig_543052	Dalcin Martins et al., 2018
borton_2018_420	Contig_302585	Dalcin Martins et al., 2018
borton_2018_421	Contig_166	Dalcin Martins et al., 2018
borton_2018_422	Contig_543062	Dalcin Martins et al., 2018
borton_2018_423	Contig_167	Dalcin Martins et al., 2018
borton_2018_424	Contig_498389	Dalcin Martins et al., 2018
borton_2018_425	Contig_985561	Dalcin Martins et al., 2018
borton_2018_426	Contig_53575	Dalcin Martins et al., 2018
borton_2018_427	Contig_367990	Dalcin Martins et al., 2018
borton_2018_428	Contig_53577	Dalcin Martins et al., 2018
borton_2018_429	Contig_53578	Dalcin Martins et al., 2018
borton_2018_430	Contig_543095	Dalcin Martins et al., 2018
borton_2018_431	Contig_367992	Dalcin Martins et al., 2018
borton_2018_432	Contig_420569	Dalcin Martins et al., 2018
borton_2018_433	Contig_131918	Dalcin Martins et al., 2018
borton_2018_434	Contig_543101	Dalcin Martins et al., 2018
borton_2018_435	Contig_367996	Dalcin Martins et al., 2018
borton_2018_436	Contig_53586	Dalcin Martins et al., 2018
borton_2018_437	Contig_367997	Dalcin Martins et al., 2018
borton_2018_438	Contig_498398	Dalcin Martins et al., 2018
borton_2018_439	Contig_180	Dalcin Martins et al., 2018
borton_2018_440	Contig_543114	Dalcin Martins et al., 2018
borton_2018_441	Contig_498399	Dalcin Martins et al., 2018
borton_2018_442	Contig_543120	Dalcin Martins et al., 2018
borton_2018_443	Contig_543124	Dalcin Martins et al., 2018
borton_2018_444	Contig_1062202	Dalcin Martins et al., 2018
borton_2018_445	Contig_367999	Dalcin Martins et al., 2018
borton_2018_446	Contig_985590	Dalcin Martins et al., 2018
borton_2018_447	Contig_543130	Dalcin Martins et al., 2018
borton_2018_448	Contig_368001	Dalcin Martins et al., 2018
borton_2018_450	Contig_53600	Dalcin Martins et al., 2018
borton_2018_449	Contig_543135	Dalcin Martins et al., 2018
borton_2018_451	Contig_985597	Dalcin Martins et al., 2018
borton_2018_452	Contig_543139	Dalcin Martins et al., 2018
borton_2018_453	Contig_420590	Dalcin Martins et al., 2018
borton_2018_454	Contig_53604	Dalcin Martins et al., 2018
borton_2018_455	Contig_302601	Dalcin Martins et al., 2018
borton_2018_457	Contig_53610	Dalcin Martins et al., 2018
borton_2018_458	Contig_131958	Dalcin Martins et al., 2018
borton_2018_459	Contig_420602	Dalcin Martins et al., 2018
borton_2018_460	Contig_201	Dalcin Martins et al., 2018
borton_2018_461	Contig_302603	Dalcin Martins et al., 2018
borton_2018_462	Contig_53615	Dalcin Martins et al., 2018
borton_2018_463	Contig_302604	Dalcin Martins et al., 2018
borton_2018_464	Contig_302605	Dalcin Martins et al., 2018
borton_2018_465	Contig_543199	Dalcin Martins et al., 2018
borton_2018_466	Contig_53623	Dalcin Martins et al., 2018
borton_2018_467	Contig_543210	Dalcin Martins et al., 2018
borton_2018_468	Contig_210	Dalcin Martins et al., 2018
borton_2018_469	Contig_368011	Dalcin Martins et al., 2018
borton_2018_470	Contig_1062231	Dalcin Martins et al., 2018
borton_2018_471	Contig_53626	Dalcin Martins et al., 2018
borton_2018_472	Contig_131992	Dalcin Martins et al., 2018
borton_2018_473	Contig_985652	Dalcin Martins et al., 2018
borton_2018_474	Contig_543228	Dalcin Martins et al., 2018
borton_2018_475	Contig_53633	Dalcin Martins et al., 2018
borton_2018_476	Contig_929085	Dalcin Martins et al., 2018
borton_2018_477	Contig_543246	Dalcin Martins et al., 2018
borton_2018_478	Contig_543252	Dalcin Martins et al., 2018
borton_2018_479	Contig_420630	Dalcin Martins et al., 2018
borton_2018_480	Contig_985674	Dalcin Martins et al., 2018
borton_2018_481	Contig_543253	Dalcin Martins et al., 2018
borton_2018_482	Contig_302609	Dalcin Martins et al., 2018
borton_2018_483	Contig_368015	Dalcin Martins et al., 2018
borton_2018_484	Contig_132013	Dalcin Martins et al., 2018
borton_2018_485	Contig_543263	Dalcin Martins et al., 2018
borton_2018_486	Contig_543264	Dalcin Martins et al., 2018
borton_2018_487	Contig_368017	Dalcin Martins et al., 2018
borton_2018_488	Contig_420638	Dalcin Martins et al., 2018
borton_2018_489	Contig_543270	Dalcin Martins et al., 2018
borton_2018_490	Contig_302612	Dalcin Martins et al., 2018
borton_2018_491	Contig_985692	Dalcin Martins et al., 2018
borton_2018_492	Contig_985694	Dalcin Martins et al., 2018
borton_2018_493	Contig_53650	Dalcin Martins et al., 2018
borton_2018_494	Contig_132024	Dalcin Martins et al., 2018
borton_2018_495	Contig_498426	Dalcin Martins et al., 2018
borton_2018_496	Contig_420657	Dalcin Martins et al., 2018
borton_2018_497	Contig_498427	Dalcin Martins et al., 2018
borton_2018_498	Contig_985714	Dalcin Martins et al., 2018
borton_2018_499	Contig_543303	Dalcin Martins et al., 2018
borton_2018_500	Contig_1062259	Dalcin Martins et al., 2018
borton_2018_501	Contig_368021	Dalcin Martins et al., 2018
borton_2018_502	Contig_53661	Dalcin Martins et al., 2018
borton_2018_503	Contig_246	Dalcin Martins et al., 2018
borton_2018_504	Contig_132047	Dalcin Martins et al., 2018
borton_2018_505	Contig_132049	Dalcin Martins et al., 2018
borton_2018_506	Contig_368022	Dalcin Martins et al., 2018
borton_2018_507	Contig_368024	Dalcin Martins et al., 2018
borton_2018_508	Contig_252	Dalcin Martins et al., 2018
borton_2018_509	Contig_1062268	Dalcin Martins et al., 2018
borton_2018_510	Contig_132061	Dalcin Martins et al., 2018
borton_2018_511	Contig_53674	Dalcin Martins et al., 2018
borton_2018_514	Contig_1062279	Dalcin Martins et al., 2018
borton_2018_513	Contig_1118110	Dalcin Martins et al., 2018
borton_2018_512	Contig_53675	Dalcin Martins et al., 2018
borton_2018_515	Contig_132069	Dalcin Martins et al., 2018
borton_2018_516	Contig_368031	Dalcin Martins et al., 2018
borton_2018_517	Contig_543350	Dalcin Martins et al., 2018
borton_2018_518	Contig_498443	Dalcin Martins et al., 2018
borton_2018_519	Contig_498444	Dalcin Martins et al., 2018
borton_2018_520	Contig_53681	Dalcin Martins et al., 2018
borton_2018_521	Contig_53687	Dalcin Martins et al., 2018
borton_2018_522	Contig_985771	Dalcin Martins et al., 2018
borton_2018_523	Contig_53689	Dalcin Martins et al., 2018
borton_2018_524	Contig_278	Dalcin Martins et al., 2018
borton_2018_525	Contig_53693	Dalcin Martins et al., 2018
borton_2018_526	Contig_201321	Dalcin Martins et al., 2018
borton_2018_527	Contig_132095	Dalcin Martins et al., 2018
borton_2018_528	Contig_420725	Dalcin Martins et al., 2018
borton_2018_529	Contig_543384	Dalcin Martins et al., 2018
borton_2018_530	Contig_368034	Dalcin Martins et al., 2018
borton_2018_531	Contig_302635	Dalcin Martins et al., 2018
borton_2018_532	Contig_1062303	Dalcin Martins et al., 2018
borton_2018_533	Contig_1062304	Dalcin Martins et al., 2018
borton_2018_534	Contig_420739	Dalcin Martins et al., 2018
borton_2018_535	Contig_53711	Dalcin Martins et al., 2018
borton_2018_536	Contig_368039	Dalcin Martins et al., 2018
borton_2018_537	Contig_53714	Dalcin Martins et al., 2018
borton_2018_538	Contig_498458	Dalcin Martins et al., 2018
borton_2018_539	Contig_53716	Dalcin Martins et al., 2018
borton_2018_540	Contig_498461	Dalcin Martins et al., 2018
borton_2018_541	Contig_302648	Dalcin Martins et al., 2018
borton_2018_542	Contig_302649	Dalcin Martins et al., 2018
borton_2018_543	Contig_53728	Dalcin Martins et al., 2018
borton_2018_544	Contig_420760	Dalcin Martins et al., 2018
borton_2018_545	Contig_295	Dalcin Martins et al., 2018
borton_2018_546	Contig_420771	Dalcin Martins et al., 2018
borton_2018_547	Contig_201370	Dalcin Martins et al., 2018
borton_2018_548	Contig_132151	Dalcin Martins et al., 2018
borton_2018_549	Contig_420777	Dalcin Martins et al., 2018
borton_2018_550	Contig_1062328	Dalcin Martins et al., 2018
borton_2018_551	Contig_368046	Dalcin Martins et al., 2018
borton_2018_552	Contig_305	Dalcin Martins et al., 2018
borton_2018_553	Contig_53742	Dalcin Martins et al., 2018
borton_2018_554	Contig_132160	Dalcin Martins et al., 2018
borton_2018_555	Contig_309	Dalcin Martins et al., 2018
borton_2018_556	Contig_53743	Dalcin Martins et al., 2018
borton_2018_558	Contig_53744	Dalcin Martins et al., 2018
borton_2018_559	Contig_543480	Dalcin Martins et al., 2018
borton_2018_560	Contig_1062339	Dalcin Martins et al., 2018
borton_2018_561	Contig_132168	Dalcin Martins et al., 2018
borton_2018_562	Contig_53752	Dalcin Martins et al., 2018
borton_2018_563	Contig_420791	Dalcin Martins et al., 2018
borton_2018_564	Contig_302668	Dalcin Martins et al., 2018
borton_2018_565	Contig_420797	Dalcin Martins et al., 2018
borton_2018_566	Contig_543506	Dalcin Martins et al., 2018
borton_2018_567	Contig_201406	Dalcin Martins et al., 2018
borton_2018_568	Contig_53762	Dalcin Martins et al., 2018
borton_2018_569	Contig_53765	Dalcin Martins et al., 2018
borton_2018_570	Contig_985894	Dalcin Martins et al., 2018
borton_2018_571	Contig_543519	Dalcin Martins et al., 2018
borton_2018_572	Contig_53766	Dalcin Martins et al., 2018
borton_2018_573	Contig_302672	Dalcin Martins et al., 2018
borton_2018_574	Contig_327	Dalcin Martins et al., 2018
borton_2018_575	Contig_1062355	Dalcin Martins et al., 2018
borton_2018_576	Contig_53770	Dalcin Martins et al., 2018
borton_2018_577	Contig_498484	Dalcin Martins et al., 2018
borton_2018_578	Contig_302677	Dalcin Martins et al., 2018
borton_2018_579	Contig_53779	Dalcin Martins et al., 2018
borton_2018_580	Contig_368055	Dalcin Martins et al., 2018
borton_2018_581	Contig_543552	Dalcin Martins et al., 2018
borton_2018_582	Contig_132217	Dalcin Martins et al., 2018
borton_2018_583	Contig_53793	Dalcin Martins et al., 2018
borton_2018_584	Contig_985929	Dalcin Martins et al., 2018
borton_2018_585	Contig_498487	Dalcin Martins et al., 2018
borton_2018_586	Contig_201442	Dalcin Martins et al., 2018
borton_2018_587	Contig_356	Dalcin Martins et al., 2018
borton_2018_588	Contig_368062	Dalcin Martins et al., 2018
borton_2018_589	Contig_543585	Dalcin Martins et al., 2018
borton_2018_590	Contig_543587	Dalcin Martins et al., 2018
borton_2018_591	Contig_53808	Dalcin Martins et al., 2018
borton_2018_592	Contig_53810	Dalcin Martins et al., 2018
borton_2018_593	Contig_53814	Dalcin Martins et al., 2018
borton_2018_594	Contig_132247	Dalcin Martins et al., 2018
borton_2018_595	Contig_53818	Dalcin Martins et al., 2018
borton_2018_596	Contig_498502	Dalcin Martins et al., 2018
borton_2018_597	Contig_53824	Dalcin Martins et al., 2018
borton_2018_598	Contig_543660	Dalcin Martins et al., 2018
borton_2018_599	Contig_985989	Dalcin Martins et al., 2018
borton_2018_600	Contig_368072	Dalcin Martins et al., 2018
borton_2018_601	Contig_132276	Dalcin Martins et al., 2018
borton_2018_602	Contig_53836	Dalcin Martins et al., 2018
borton_2018_603	Contig_420894	Dalcin Martins et al., 2018
borton_2018_604	Contig_368078	Dalcin Martins et al., 2018
borton_2018_605	Contig_543704	Dalcin Martins et al., 2018
borton_2018_606	Contig_302720	Dalcin Martins et al., 2018
borton_2018_607	Contig_132297	Dalcin Martins et al., 2018
borton_2018_608	Contig_132305	Dalcin Martins et al., 2018
borton_2018_609	Contig_498523	Dalcin Martins et al., 2018
borton_2018_610	Contig_132309	Dalcin Martins et al., 2018
borton_2018_611	Contig_543746	Dalcin Martins et al., 2018
borton_2018_612	Contig_201545	Dalcin Martins et al., 2018
borton_2018_613	Contig_201548	Dalcin Martins et al., 2018
borton_2018_614	Contig_302732	Dalcin Martins et al., 2018
borton_2018_615	Contig_405	Dalcin Martins et al., 2018
borton_2018_616	Contig_302738	Dalcin Martins et al., 2018
borton_2018_617	Contig_132325	Dalcin Martins et al., 2018
borton_2018_618	Contig_420935	Dalcin Martins et al., 2018
borton_2018_619	Contig_132330	Dalcin Martins et al., 2018
borton_2018_620	Contig_422	Dalcin Martins et al., 2018
borton_2018_621	Contig_368085	Dalcin Martins et al., 2018
borton_2018_622	Contig_368086	Dalcin Martins et al., 2018
borton_2018_623	Contig_427	Dalcin Martins et al., 2018
borton_2018_624	Contig_53879	Dalcin Martins et al., 2018
borton_2018_625	Contig_543814	Dalcin Martins et al., 2018
borton_2018_626	Contig_368089	Dalcin Martins et al., 2018
borton_2018_627	Contig_543821	Dalcin Martins et al., 2018
borton_2018_628	Contig_498542	Dalcin Martins et al., 2018
borton_2018_629	Contig_439	Dalcin Martins et al., 2018
borton_2018_630	Contig_368090	Dalcin Martins et al., 2018
borton_2018_631	Contig_53893	Dalcin Martins et al., 2018
borton_2018_632	Contig_53894	Dalcin Martins et al., 2018
borton_2018_633	Contig_543838	Dalcin Martins et al., 2018
borton_2018_634	Contig_53898	Dalcin Martins et al., 2018
borton_2018_635	Contig_302755	Dalcin Martins et al., 2018
borton_2018_636	Contig_543843	Dalcin Martins et al., 2018
borton_2018_637	Contig_498548	Dalcin Martins et al., 2018
borton_2018_638	Contig_368093	Dalcin Martins et al., 2018
borton_2018_639	Contig_53690	Dalcin Martins et al., 2018
borton_2018_640	Contig_498555	Dalcin Martins et al., 2018
borton_2018_641	Contig_543869	Dalcin Martins et al., 2018
borton_2018_642	Contig_302767	Dalcin Martins et al., 2018
borton_2018_644	Contig_543886	Dalcin Martins et al., 2018
borton_2018_643	Contig_543887	Dalcin Martins et al., 2018
borton_2018_645	Contig_302768	Dalcin Martins et al., 2018
borton_2018_646	Contig_793293	Dalcin Martins et al., 2018
borton_2018_647	Contig_466	Dalcin Martins et al., 2018
borton_2018_648	Contig_53922	Dalcin Martins et al., 2018
borton_2018_649	Contig_702940	Dalcin Martins et al., 2018
borton_2018_650	Contig_468	Dalcin Martins et al., 2018
borton_2018_651	Contig_543905	Dalcin Martins et al., 2018
borton_2018_652	Contig_1062488	Dalcin Martins et al., 2018
borton_2018_653	Contig_498565	Dalcin Martins et al., 2018
borton_2018_654	Contig_986139	Dalcin Martins et al., 2018
borton_2018_655	Contig_368101	Dalcin Martins et al., 2018
borton_2018_656	Contig_1062496	Dalcin Martins et al., 2018
borton_2018_657	Contig_793333	Dalcin Martins et al., 2018
borton_2018_658	Contig_302780	Dalcin Martins et al., 2018
borton_2018_659	Contig_53941	Dalcin Martins et al., 2018
borton_2018_660	Contig_302786	Dalcin Martins et al., 2018
borton_2018_661	Contig_543959	Dalcin Martins et al., 2018
borton_2018_662	Contig_132437	Dalcin Martins et al., 2018
borton_2018_663	Contig_53952	Dalcin Martins et al., 2018
borton_2018_664	Contig_132445	Dalcin Martins et al., 2018
borton_2018_665	Contig_201670	Dalcin Martins et al., 2018
borton_2018_666	Contig_543996	Dalcin Martins et al., 2018
borton_2018_667	Contig_368117	Dalcin Martins et al., 2018
borton_2018_668	Contig_498586	Dalcin Martins et al., 2018
borton_2018_669	Contig_544009	Dalcin Martins et al., 2018
borton_2018_670	Contig_506	Dalcin Martins et al., 2018
borton_2018_671	Contig_201696	Dalcin Martins et al., 2018
borton_2018_672	Contig_132510	Dalcin Martins et al., 2018
borton_2018_673	Contig_53993	Dalcin Martins et al., 2018
borton_2018_674	Contig_368133	Dalcin Martins et al., 2018
borton_2018_675	Contig_53998	Dalcin Martins et al., 2018
borton_2018_676	Contig_132515	Dalcin Martins et al., 2018
borton_2018_677	Contig_54001	Dalcin Martins et al., 2018
borton_2018_678	Contig_54004	Dalcin Martins et al., 2018
borton_2018_679	Contig_54007	Dalcin Martins et al., 2018
borton_2018_680	Contig_54008	Dalcin Martins et al., 2018
borton_2018_682	Contig_302825	Dalcin Martins et al., 2018
borton_2018_681	Contig_986268	Dalcin Martins et al., 2018
borton_2018_683	Contig_54022	Dalcin Martins et al., 2018
borton_2018_684	Contig_368140	Dalcin Martins et al., 2018
borton_2018_685	Contig_421136	Dalcin Martins et al., 2018
borton_2018_686	Contig_302836	Dalcin Martins et al., 2018
borton_2018_687	Contig_54035	Dalcin Martins et al., 2018
borton_2018_688	Contig_544167	Dalcin Martins et al., 2018
borton_2018_689	Contig_544175	Dalcin Martins et al., 2018
borton_2018_690	Contig_421163	Dalcin Martins et al., 2018
borton_2018_691	Contig_498628	Dalcin Martins et al., 2018
borton_2018_692	Contig_1062568	Dalcin Martins et al., 2018
borton_2018_693	Contig_929331	Dalcin Martins et al., 2018
borton_2018_694	Contig_132568	Dalcin Martins et al., 2018
borton_2018_695	Contig_132580	Dalcin Martins et al., 2018
borton_2018_696	Contig_544200	Dalcin Martins et al., 2018
borton_2018_697	Contig_54053	Dalcin Martins et al., 2018
borton_2018_698	Contig_54061	Dalcin Martins et al., 2018
borton_2018_699	Contig_793579	Dalcin Martins et al., 2018
borton_2018_700	Contig_54064	Dalcin Martins et al., 2018
borton_2018_701	Contig_498639	Dalcin Martins et al., 2018
borton_2018_702	Contig_498641	Dalcin Martins et al., 2018
borton_2018_703	Contig_368159	Dalcin Martins et al., 2018
borton_2018_704	Contig_132605	Dalcin Martins et al., 2018
borton_2018_705	Contig_54075	Dalcin Martins et al., 2018
borton_2018_706	Contig_54079	Dalcin Martins et al., 2018
borton_2018_707	Contig_302871	Dalcin Martins et al., 2018
borton_2018_708	Contig_54080	Dalcin Martins et al., 2018
borton_2018_709	Contig_368166	Dalcin Martins et al., 2018
borton_2018_710	Contig_54082	Dalcin Martins et al., 2018
borton_2018_711	Contig_544261	Dalcin Martins et al., 2018
borton_2018_712	Contig_544264	Dalcin Martins et al., 2018
borton_2018_713	Contig_421218	Dalcin Martins et al., 2018
borton_2018_714	Contig_54093	Dalcin Martins et al., 2018
borton_2018_715	Contig_986384	Dalcin Martins et al., 2018
borton_2018_716	Contig_986386	Dalcin Martins et al., 2018
borton_2018_717	Contig_421232	Dalcin Martins et al., 2018
borton_2018_718	Contig_54104	Dalcin Martins et al., 2018
borton_2018_719	Contig_1062612	Dalcin Martins et al., 2018
borton_2018_720	Contig_498656	Dalcin Martins et al., 2018
borton_2018_721	Contig_54108	Dalcin Martins et al., 2018
borton_2018_722	Contig_54109	Dalcin Martins et al., 2018
borton_2018_723	Contig_1062619	Dalcin Martins et al., 2018
borton_2018_724	Contig_544313	Dalcin Martins et al., 2018
borton_2018_725	Contig_54120	Dalcin Martins et al., 2018
borton_2018_726	Contig_544318	Dalcin Martins et al., 2018
borton_2018_727	Contig_54122	Dalcin Martins et al., 2018
borton_2018_728	Contig_1062625	Dalcin Martins et al., 2018
borton_2018_729	Contig_302916	Dalcin Martins et al., 2018
borton_2018_730	Contig_544337	Dalcin Martins et al., 2018
borton_2018_731	Contig_421262	Dalcin Martins et al., 2018
borton_2018_732	Contig_368185	Dalcin Martins et al., 2018
borton_2018_733	Contig_544352	Dalcin Martins et al., 2018
borton_2018_734	Contig_421272	Dalcin Martins et al., 2018
borton_2018_735	Contig_368188	Dalcin Martins et al., 2018
borton_2018_736	Contig_421275	Dalcin Martins et al., 2018
borton_2018_737	Contig_132677	Dalcin Martins et al., 2018
borton_2018_738	Contig_54143	Dalcin Martins et al., 2018
borton_2018_739	Contig_544365	Dalcin Martins et al., 2018
borton_2018_740	Contig_54146	Dalcin Martins et al., 2018
borton_2018_741	Contig_544367	Dalcin Martins et al., 2018
borton_2018_742	Contig_132684	Dalcin Martins et al., 2018
borton_2018_743	Contig_54153	Dalcin Martins et al., 2018
borton_2018_744	Contig_421293	Dalcin Martins et al., 2018
borton_2018_746	Contig_132697	Dalcin Martins et al., 2018
borton_2018_745	Contig_986458	Dalcin Martins et al., 2018
borton_2018_747	Contig_544398	Dalcin Martins et al., 2018
borton_2018_748	Contig_368201	Dalcin Martins et al., 2018
borton_2018_749	Contig_642	Dalcin Martins et al., 2018
borton_2018_750	Contig_498688	Dalcin Martins et al., 2018
borton_2018_751	Contig_986463	Dalcin Martins et al., 2018
borton_2018_752	Contig_53751	Dalcin Martins et al., 2018
borton_2018_753	Contig_54173	Dalcin Martins et al., 2018
borton_2018_754	Contig_302937	Dalcin Martins et al., 2018
borton_2018_755	Contig_703292	Dalcin Martins et al., 2018
borton_2018_756	Contig_793801	Dalcin Martins et al., 2018
borton_2018_757	Contig_201958	Dalcin Martins et al., 2018
borton_2018_758	Contig_54178	Dalcin Martins et al., 2018
borton_2018_759	Contig_421314	Dalcin Martins et al., 2018
borton_2018_760	Contig_544432	Dalcin Martins et al., 2018
borton_2018_761	Contig_421320	Dalcin Martins et al., 2018
borton_2018_762	Contig_544443	Dalcin Martins et al., 2018
borton_2018_763	Contig_420879	Dalcin Martins et al., 2018
borton_2018_764	Contig_656	Dalcin Martins et al., 2018
borton_2018_765	Contig_132737	Dalcin Martins et al., 2018
borton_2018_766	Contig_544473	Dalcin Martins et al., 2018
borton_2018_767	Contig_498701	Dalcin Martins et al., 2018
borton_2018_768	Contig_368216	Dalcin Martins et al., 2018
borton_2018_769	Contig_54197	Dalcin Martins et al., 2018
borton_2018_770	Contig_544511	Dalcin Martins et al., 2018
borton_2018_771	Contig_986515	Dalcin Martins et al., 2018
borton_2018_772	Contig_132752	Dalcin Martins et al., 2018
borton_2018_773	Contig_202006	Dalcin Martins et al., 2018
borton_2018_774	Contig_1062680	Dalcin Martins et al., 2018
borton_2018_775	Contig_544515	Dalcin Martins et al., 2018
borton_2018_776	Contig_368225	Dalcin Martins et al., 2018
borton_2018_777	Contig_986539	Dalcin Martins et al., 2018
borton_2018_778	Contig_302982	Dalcin Martins et al., 2018
borton_2018_779	Contig_544554	Dalcin Martins et al., 2018
borton_2018_780	Contig_703380	Dalcin Martins et al., 2018
borton_2018_781	Contig_718	Dalcin Martins et al., 2018
borton_2018_782	Contig_544566	Dalcin Martins et al., 2018
borton_2018_783	Contig_368235	Dalcin Martins et al., 2018
borton_2018_784	Contig_544576	Dalcin Martins et al., 2018
borton_2018_785	Contig_498728	Dalcin Martins et al., 2018
borton_2018_786	Contig_54238	Dalcin Martins et al., 2018
borton_2018_787	Contig_54239	Dalcin Martins et al., 2018
borton_2018_788	Contig_54243	Dalcin Martins et al., 2018
borton_2018_789	Contig_132802	Dalcin Martins et al., 2018
borton_2018_791	Contig_1062711	Dalcin Martins et al., 2018
borton_2018_790	Contig_54254	Dalcin Martins et al., 2018
borton_2018_792	Contig_303000	Dalcin Martins et al., 2018
borton_2018_793	Contig_745	Dalcin Martins et al., 2018
borton_2018_794	Contig_368249	Dalcin Martins et al., 2018
borton_2018_795	Contig_544629	Dalcin Martins et al., 2018
borton_2018_796	Contig_498739	Dalcin Martins et al., 2018
borton_2018_797	Contig_544635	Dalcin Martins et al., 2018
borton_2018_798	Contig_202090	Dalcin Martins et al., 2018
borton_2018_799	Contig_421441	Dalcin Martins et al., 2018
borton_2018_800	Contig_368256	Dalcin Martins et al., 2018
borton_2018_801	Contig_303014	Dalcin Martins et al., 2018
borton_2018_802	Contig_544663	Dalcin Martins et al., 2018
borton_2018_803	Contig_544664	Dalcin Martins et al., 2018
borton_2018_804	Contig_54269	Dalcin Martins et al., 2018
borton_2018_805	Contig_303017	Dalcin Martins et al., 2018
borton_2018_807	Contig_498752	Dalcin Martins et al., 2018
borton_2018_806	Contig_54272	Dalcin Martins et al., 2018
borton_2018_808	Contig_54275	Dalcin Martins et al., 2018
borton_2018_809	Contig_544688	Dalcin Martins et al., 2018
borton_2018_810	Contig_421458	Dalcin Martins et al., 2018
borton_2018_812	Contig_368262	Dalcin Martins et al., 2018
borton_2018_811	Contig_54286	Dalcin Martins et al., 2018
borton_2018_813	Contig_368263	Dalcin Martins et al., 2018
borton_2018_814	Contig_202130	Dalcin Martins et al., 2018
borton_2018_815	Contig_421471	Dalcin Martins et al., 2018
borton_2018_816	Contig_54294	Dalcin Martins et al., 2018
borton_2018_817	Contig_544727	Dalcin Martins et al., 2018
borton_2018_819	Contig_303047	Dalcin Martins et al., 2018
borton_2018_818	Contig_544728	Dalcin Martins et al., 2018
borton_2018_820	Contig_54300	Dalcin Martins et al., 2018
borton_2018_821	Contig_54302	Dalcin Martins et al., 2018
borton_2018_822	Contig_368269	Dalcin Martins et al., 2018
borton_2018_823	Contig_303056	Dalcin Martins et al., 2018
borton_2018_824	Contig_498784	Dalcin Martins et al., 2018
borton_2018_825	Contig_929505	Dalcin Martins et al., 2018
borton_2018_826	Contig_132870	Dalcin Martins et al., 2018
borton_2018_827	Contig_986689	Dalcin Martins et al., 2018
borton_2018_828	Contig_986691	Dalcin Martins et al., 2018
borton_2018_829	Contig_498793	Dalcin Martins et al., 2018
borton_2018_830	Contig_303062	Dalcin Martins et al., 2018
borton_2018_831	Contig_54324	Dalcin Martins et al., 2018
borton_2018_832	Contig_986701	Dalcin Martins et al., 2018
borton_2018_833	Contig_1062778	Dalcin Martins et al., 2018
borton_2018_834	Contig_368282	Dalcin Martins et al., 2018
borton_2018_835	Contig_132893	Dalcin Martins et al., 2018
borton_2018_836	Contig_368285	Dalcin Martins et al., 2018
borton_2018_838	Contig_132899	Dalcin Martins et al., 2018
borton_2018_837	Contig_132900	Dalcin Martins et al., 2018
borton_2018_839	Contig_368294	Dalcin Martins et al., 2018
borton_2018_840	Contig_986732	Dalcin Martins et al., 2018
borton_2018_841	Contig_421549	Dalcin Martins et al., 2018
borton_2018_842	Contig_53638	Dalcin Martins et al., 2018
borton_2018_843	Contig_421555	Dalcin Martins et al., 2018
borton_2018_844	Contig_132920	Dalcin Martins et al., 2018
borton_2018_845	Contig_54352	Dalcin Martins et al., 2018
borton_2018_846	Contig_54356	Dalcin Martins et al., 2018
borton_2018_847	Contig_1062791	Dalcin Martins et al., 2018
borton_2018_848	Contig_498809	Dalcin Martins et al., 2018
borton_2018_849	Contig_54360	Dalcin Martins et al., 2018
borton_2018_851	Contig_1062799	Dalcin Martins et al., 2018
borton_2018_850	Contig_368303	Dalcin Martins et al., 2018
borton_2018_852	Contig_54373	Dalcin Martins et al., 2018
borton_2018_853	Contig_132946	Dalcin Martins et al., 2018
borton_2018_854	Contig_929538	Dalcin Martins et al., 2018
borton_2018_855	Contig_1062809	Dalcin Martins et al., 2018
borton_2018_856	Contig_498823	Dalcin Martins et al., 2018
borton_2018_857	Contig_54379	Dalcin Martins et al., 2018
borton_2018_858	Contig_132953	Dalcin Martins et al., 2018
borton_2018_859	Contig_855	Dalcin Martins et al., 2018
borton_2018_860	Contig_544883	Dalcin Martins et al., 2018
borton_2018_861	Contig_421597	Dalcin Martins et al., 2018
borton_2018_862	Contig_303128	Dalcin Martins et al., 2018
borton_2018_863	Contig_859	Dalcin Martins et al., 2018
borton_2018_865	Contig_202275	Dalcin Martins et al., 2018
borton_2018_864	Contig_421604	Dalcin Martins et al., 2018
borton_2018_866	Contig_368313	Dalcin Martins et al., 2018
borton_2018_867	Contig_421610	Dalcin Martins et al., 2018
borton_2018_868	Contig_132970	Dalcin Martins et al., 2018
borton_2018_869	Contig_498840	Dalcin Martins et al., 2018
borton_2018_870	Contig_421629	Dalcin Martins et al., 2018
borton_2018_871	Contig_498846	Dalcin Martins et al., 2018
borton_2018_872	Contig_1062838	Dalcin Martins et al., 2018
borton_2018_873	Contig_986810	Dalcin Martins et al., 2018
borton_2018_874	Contig_54407	Dalcin Martins et al., 2018
borton_2018_875	Contig_544953	Dalcin Martins et al., 2018
borton_2018_876	Contig_889	Dalcin Martins et al., 2018
borton_2018_877	Contig_54415	Dalcin Martins et al., 2018
borton_2018_878	Contig_544966	Dalcin Martins et al., 2018
borton_2018_879	Contig_498856	Dalcin Martins et al., 2018
borton_2018_880	Contig_133002	Dalcin Martins et al., 2018
borton_2018_881	Contig_133009	Dalcin Martins et al., 2018
borton_2018_882	Contig_794445	Dalcin Martins et al., 2018
borton_2018_883	Contig_303175	Dalcin Martins et al., 2018
borton_2018_884	Contig_498859	Dalcin Martins et al., 2018
borton_2018_885	Contig_54428	Dalcin Martins et al., 2018
borton_2018_886	Contig_368332	Dalcin Martins et al., 2018
borton_2018_888	Contig_133011	Dalcin Martins et al., 2018
borton_2018_887	Contig_703687	Dalcin Martins et al., 2018
borton_2018_889	Contig_303179	Dalcin Martins et al., 2018
borton_2018_890	Contig_303182	Dalcin Martins et al., 2018
borton_2018_891	Contig_545013	Dalcin Martins et al., 2018
borton_2018_892	Contig_545016	Dalcin Martins et al., 2018
borton_2018_893	Contig_54445	Dalcin Martins et al., 2018
borton_2018_894	Contig_303193	Dalcin Martins et al., 2018
borton_2018_895	Contig_986865	Dalcin Martins et al., 2018
borton_2018_896	Contig_498868	Dalcin Martins et al., 2018
borton_2018_897	Contig_922	Dalcin Martins et al., 2018
borton_2018_898	Contig_54457	Dalcin Martins et al., 2018
borton_2018_899	Contig_1062860	Dalcin Martins et al., 2018
borton_2018_900	Contig_54461	Dalcin Martins et al., 2018
borton_2018_901	Contig_303206	Dalcin Martins et al., 2018
borton_2018_902	Contig_498878	Dalcin Martins et al., 2018
borton_2018_903	Contig_545077	Dalcin Martins et al., 2018
borton_2018_904	Contig_303216	Dalcin Martins et al., 2018
borton_2018_905	Contig_929594	Dalcin Martins et al., 2018
borton_2018_906	Contig_1062866	Dalcin Martins et al., 2018
borton_2018_907	Contig_368351	Dalcin Martins et al., 2018
borton_2018_908	Contig_368353	Dalcin Martins et al., 2018
borton_2018_909	Contig_545097	Dalcin Martins et al., 2018
borton_2018_910	Contig_368355	Dalcin Martins et al., 2018
borton_2018_911	Contig_54486	Dalcin Martins et al., 2018
borton_2018_912	Contig_133069	Dalcin Martins et al., 2018
borton_2018_913	Contig_54493	Dalcin Martins et al., 2018
borton_2018_914	Contig_986919	Dalcin Martins et al., 2018
borton_2018_915	Contig_986929	Dalcin Martins et al., 2018
borton_2018_916	Contig_54506	Dalcin Martins et al., 2018
borton_2018_917	Contig_54510	Dalcin Martins et al., 2018
borton_2018_918	Contig_986945	Dalcin Martins et al., 2018
borton_2018_919	Contig_303250	Dalcin Martins et al., 2018
borton_2018_921	Contig_368367	Dalcin Martins et al., 2018
borton_2018_920	Contig_421778	Dalcin Martins et al., 2018
borton_2018_922	Contig_1062895	Dalcin Martins et al., 2018
borton_2018_923	Contig_542713	Dalcin Martins et al., 2018
borton_2018_924	Contig_968	Dalcin Martins et al., 2018
borton_2018_926	Contig_54533	Dalcin Martins et al., 2018
borton_2018_925	Contig_794674	Dalcin Martins et al., 2018
borton_2018_927	Contig_368370	Dalcin Martins et al., 2018
borton_2018_928	Contig_133103	Dalcin Martins et al., 2018
borton_2018_929	Contig_986989	Dalcin Martins et al., 2018
borton_2018_930	Contig_545216	Dalcin Martins et al., 2018
borton_2018_931	Contig_303273	Dalcin Martins et al., 2018
borton_2018_932	Contig_986997	Dalcin Martins et al., 2018
borton_2018_933	Contig_54557	Dalcin Martins et al., 2018
borton_2018_934	Contig_994	Dalcin Martins et al., 2018
borton_2018_935	Contig_421823	Dalcin Martins et al., 2018
borton_2018_936	Contig_987025	Dalcin Martins et al., 2018
borton_2018_938	Contig_133134	Dalcin Martins et al., 2018
borton_2018_937	Contig_421838	Dalcin Martins et al., 2018
borton_2018_940	Contig_498940	Dalcin Martins et al., 2018
borton_2018_941	Contig_545300	Dalcin Martins et al., 2018
borton_2018_942	Contig_54598	Dalcin Martins et al., 2018
borton_2018_943	Contig_1119283	Dalcin Martins et al., 2018
borton_2018_944	Contig_1062938	Dalcin Martins et al., 2018
borton_2018_945	Contig_368389	Dalcin Martins et al., 2018
borton_2018_946	Contig_54604	Dalcin Martins et al., 2018
borton_2018_947	Contig_421862	Dalcin Martins et al., 2018
borton_2018_948	Contig_133165	Dalcin Martins et al., 2018
borton_2018_949	Contig_54607	Dalcin Martins et al., 2018
borton_2018_950	Contig_987069	Dalcin Martins et al., 2018
borton_2018_951	Contig_368394	Dalcin Martins et al., 2018
borton_2018_952	Contig_1062954	Dalcin Martins et al., 2018
borton_2018_953	Contig_54618	Dalcin Martins et al., 2018
borton_2018_954	Contig_545369	Dalcin Martins et al., 2018
borton_2018_955	Contig_303326	Dalcin Martins et al., 2018
borton_2018_956	Contig_794883	Dalcin Martins et al., 2018
borton_2018_957	Contig_368399	Dalcin Martins et al., 2018
borton_2018_958	Contig_1037	Dalcin Martins et al., 2018
borton_2018_959	Contig_1062969	Dalcin Martins et al., 2018
borton_2018_960	Contig_545414	Dalcin Martins et al., 2018
borton_2018_961	Contig_545423	Dalcin Martins et al., 2018
borton_2018_963	Contig_368410	Dalcin Martins et al., 2018
borton_2018_962	Contig_545426	Dalcin Martins et al., 2018
borton_2018_964	Contig_545427	Dalcin Martins et al., 2018
borton_2018_965	Contig_54659	Dalcin Martins et al., 2018
borton_2018_966	Contig_498979	Dalcin Martins et al., 2018
borton_2018_967	Contig_54661	Dalcin Martins et al., 2018
borton_2018_968	Contig_368416	Dalcin Martins et al., 2018
borton_2018_969	Contig_545454	Dalcin Martins et al., 2018
borton_2018_970	Contig_133221	Dalcin Martins et al., 2018
borton_2018_971	Contig_54668	Dalcin Martins et al., 2018
borton_2018_972	Contig_545474	Dalcin Martins et al., 2018
borton_2018_973	Contig_1062995	Dalcin Martins et al., 2018
borton_2018_974	Contig_545479	Dalcin Martins et al., 2018
borton_2018_976	Contig_54680	Dalcin Martins et al., 2018
borton_2018_975	Contig_987154	Dalcin Martins et al., 2018
borton_2018_977	Contig_54682	Dalcin Martins et al., 2018
borton_2018_978	Contig_498995	Dalcin Martins et al., 2018
borton_2018_979	Contig_368425	Dalcin Martins et al., 2018
borton_2018_980	Contig_704029	Dalcin Martins et al., 2018
borton_2018_981	Contig_1063002	Dalcin Martins et al., 2018
borton_2018_982	Contig_54693	Dalcin Martins et al., 2018
borton_2018_983	Contig_545501	Dalcin Martins et al., 2018
borton_2018_984	Contig_133247	Dalcin Martins et al., 2018
borton_2018_985	Contig_54700	Dalcin Martins et al., 2018
borton_2018_986	Contig_368429	Dalcin Martins et al., 2018
borton_2018_987	Contig_54702	Dalcin Martins et al., 2018
borton_2018_988	Contig_368431	Dalcin Martins et al., 2018
borton_2018_989	Contig_704052	Dalcin Martins et al., 2018
borton_2018_990	Contig_704055	Dalcin Martins et al., 2018
borton_2018_991	Contig_545525	Dalcin Martins et al., 2018
borton_2018_992	Contig_1063026	Dalcin Martins et al., 2018
borton_2018_993	Contig_303395	Dalcin Martins et al., 2018
borton_2018_994	Contig_499011	Dalcin Martins et al., 2018
borton_2018_995	Contig_54725	Dalcin Martins et al., 2018
borton_2018_996	Contig_303405	Dalcin Martins et al., 2018
borton_2018_997	Contig_1063039	Dalcin Martins et al., 2018
borton_2018_998	Contig_133281	Dalcin Martins et al., 2018
borton_2018_999	Contig_422009	Dalcin Martins et al., 2018
borton_2018_1000	Contig_303410	Dalcin Martins et al., 2018
borton_2018_1001	Contig_54736	Dalcin Martins et al., 2018
borton_2018_1002	Contig_1119468	Dalcin Martins et al., 2018
borton_2018_1003	Contig_1116	Dalcin Martins et al., 2018
borton_2018_1004	Contig_1063047	Dalcin Martins et al., 2018
borton_2018_1005	Contig_545617	Dalcin Martins et al., 2018
borton_2018_1006	Contig_1260845	Dalcin Martins et al., 2018
borton_2018_1007	Contig_545620	Dalcin Martins et al., 2018
borton_2018_1008	Contig_499035	Dalcin Martins et al., 2018
borton_2018_1009	Contig_1063057	Dalcin Martins et al., 2018
borton_2018_1010	Contig_545626	Dalcin Martins et al., 2018
borton_2018_1011	Contig_368463	Dalcin Martins et al., 2018
borton_2018_1012	Contig_54762	Dalcin Martins et al., 2018
borton_2018_1013	Contig_499039	Dalcin Martins et al., 2018
borton_2018_1014	Contig_54766	Dalcin Martins et al., 2018
borton_2018_1015	Contig_545647	Dalcin Martins et al., 2018
borton_2018_1016	Contig_1260871	Dalcin Martins et al., 2018
borton_2018_1017	Contig_133315	Dalcin Martins et al., 2018
borton_2018_1018	Contig_545654	Dalcin Martins et al., 2018
borton_2018_1019	Contig_368472	Dalcin Martins et al., 2018
borton_2018_1020	Contig_54779	Dalcin Martins et al., 2018
borton_2018_1021	Contig_24565782	Dalcin Martins et al., 2018
borton_2018_1022	Contig_545669	Dalcin Martins et al., 2018
borton_2018_1023	Contig_54784	Dalcin Martins et al., 2018
borton_2018_1024	Contig_368478	Dalcin Martins et al., 2018
borton_2018_1025	Contig_987292	Dalcin Martins et al., 2018
borton_2018_1026	Contig_368482	Dalcin Martins et al., 2018
borton_2018_1027	Contig_499052	Dalcin Martins et al., 2018
borton_2018_1028	Contig_368483	Dalcin Martins et al., 2018
borton_2018_1029	Contig_1195949	Dalcin Martins et al., 2018
borton_2018_1030	Contig_54798	Dalcin Martins et al., 2018
borton_2018_1031	Contig_545700	Dalcin Martins et al., 2018
borton_2018_1032	Contig_545706	Dalcin Martins et al., 2018
borton_2018_1034	Contig_1063097	Dalcin Martins et al., 2018
borton_2018_1033	Contig_54813	Dalcin Martins et al., 2018
borton_2018_1035	Contig_303473	Dalcin Martins et al., 2018
borton_2018_1036	Contig_499069	Dalcin Martins et al., 2018
borton_2018_1037	Contig_133360	Dalcin Martins et al., 2018
borton_2018_1038	Contig_499076	Dalcin Martins et al., 2018
borton_2018_1039	Contig_133368	Dalcin Martins et al., 2018
borton_2018_1040	Contig_1063105	Dalcin Martins et al., 2018
borton_2018_1041	Contig_499080	Dalcin Martins et al., 2018
borton_2018_1042	Contig_54838	Dalcin Martins et al., 2018
borton_2018_1043	Contig_929794	Dalcin Martins et al., 2018
borton_2018_1045	Contig_54841	Dalcin Martins et al., 2018
borton_2018_1044	Contig_987358	Dalcin Martins et al., 2018
borton_2018_1047	Contig_545767	Dalcin Martins et al., 2018
borton_2018_1046	Contig_621002	Dalcin Martins et al., 2018
borton_2018_1048	Contig_499083	Dalcin Martins et al., 2018
borton_2018_1050	Contig_54857	Dalcin Martins et al., 2018
borton_2018_1051	Contig_368514	Dalcin Martins et al., 2018
borton_2018_1052	Contig_368516	Dalcin Martins et al., 2018
borton_2018_1054	Contig_1211	Dalcin Martins et al., 2018
borton_2018_1053	Contig_987380	Dalcin Martins et al., 2018
borton_2018_1055	Contig_303499	Dalcin Martins et al., 2018
borton_2018_1056	Contig_303510	Dalcin Martins et al., 2018
borton_2018_1057	Contig_545832	Dalcin Martins et al., 2018
borton_2018_1058	Contig_545834	Dalcin Martins et al., 2018
borton_2018_1059	Contig_54886	Dalcin Martins et al., 2018
borton_2018_1060	Contig_422143	Dalcin Martins et al., 2018
borton_2018_1061	Contig_1234	Dalcin Martins et al., 2018
borton_2018_1063	Contig_499101	Dalcin Martins et al., 2018
borton_2018_1062	Contig_545842	Dalcin Martins et al., 2018
borton_2018_1064	Contig_54896	Dalcin Martins et al., 2018
borton_2018_1065	Contig_987423	Dalcin Martins et al., 2018
borton_2018_1066	Contig_621054	Dalcin Martins et al., 2018
borton_2018_1067	Contig_545851	Dalcin Martins et al., 2018
borton_2018_1068	Contig_54902	Dalcin Martins et al., 2018
borton_2018_1069	Contig_621060	Dalcin Martins et al., 2018
borton_2018_1070	Contig_499105	Dalcin Martins et al., 2018
borton_2018_1071	Contig_499107	Dalcin Martins et al., 2018
borton_2018_1072	Contig_795410	Dalcin Martins et al., 2018
borton_2018_1073	Contig_545870	Dalcin Martins et al., 2018
borton_2018_1074	Contig_368540	Dalcin Martins et al., 2018
borton_2018_1075	Contig_422180	Dalcin Martins et al., 2018
borton_2018_1076	Contig_422183	Dalcin Martins et al., 2018
borton_2018_1077	Contig_133459	Dalcin Martins et al., 2018
borton_2018_1078	Contig_499118	Dalcin Martins et al., 2018
borton_2018_1079	Contig_54932	Dalcin Martins et al., 2018
borton_2018_1080	Contig_1266	Dalcin Martins et al., 2018
borton_2018_1082	Contig_368549	Dalcin Martins et al., 2018
borton_2018_1081	Contig_422193	Dalcin Martins et al., 2018
borton_2018_1083	Contig_422201	Dalcin Martins et al., 2018
borton_2018_1084	Contig_545925	Dalcin Martins et al., 2018
borton_2018_1085	Contig_422210	Dalcin Martins et al., 2018
borton_2018_1086	Contig_368554	Dalcin Martins et al., 2018
borton_2018_1087	Contig_54950	Dalcin Martins et al., 2018
borton_2018_1088	Contig_1196066	Dalcin Martins et al., 2018
borton_2018_1089	Contig_54955	Dalcin Martins et al., 2018
borton_2018_1090	Contig_545951	Dalcin Martins et al., 2018
borton_2018_1091	Contig_929863	Dalcin Martins et al., 2018
borton_2018_1092	Contig_545956	Dalcin Martins et al., 2018
borton_2018_1094	Contig_499137	Dalcin Martins et al., 2018
borton_2018_1093	Contig_54969	Dalcin Martins et al., 2018
borton_2018_1095	Contig_54970	Dalcin Martins et al., 2018
borton_2018_1096	Contig_422254	Dalcin Martins et al., 2018
borton_2018_1098	Contig_499143	Dalcin Martins et al., 2018
borton_2018_1097	Contig_987514	Dalcin Martins et al., 2018
borton_2018_1100	Contig_303596	Dalcin Martins et al., 2018
borton_2018_1099	Contig_545981	Dalcin Martins et al., 2018
borton_2018_1101	Contig_704447	Dalcin Martins et al., 2018
borton_2018_1102	Contig_1309	Dalcin Martins et al., 2018
borton_2018_1103	Contig_54983	Dalcin Martins et al., 2018
borton_2018_1104	Contig_54985	Dalcin Martins et al., 2018
borton_2018_1105	Contig_133510	Dalcin Martins et al., 2018
borton_2018_1106	Contig_1315	Dalcin Martins et al., 2018
borton_2018_1107	Contig_133515	Dalcin Martins et al., 2018
borton_2018_1108	Contig_303603	Dalcin Martins et al., 2018
borton_2018_1109	Contig_303608	Dalcin Martins et al., 2018
borton_2018_1110	Contig_54992	Dalcin Martins et al., 2018
borton_2018_1111	Contig_54994	Dalcin Martins et al., 2018
borton_2018_1112	Contig_368570	Dalcin Martins et al., 2018
borton_2018_1113	Contig_1325	Dalcin Martins et al., 2018
borton_2018_1114	Contig_546025	Dalcin Martins et al., 2018
borton_2018_1115	Contig_133536	Dalcin Martins et al., 2018
borton_2018_1116	Contig_55008	Dalcin Martins et al., 2018
borton_2018_1117	Contig_303625	Dalcin Martins et al., 2018
borton_2018_1118	Contig_987555	Dalcin Martins et al., 2018
borton_2018_1119	Contig_55016	Dalcin Martins et al., 2018
borton_2018_1120	Contig_499165	Dalcin Martins et al., 2018
borton_2018_1121	Contig_368580	Dalcin Martins et al., 2018
borton_2018_1123	Contig_1346	Dalcin Martins et al., 2018
borton_2018_1122	Contig_55022	Dalcin Martins et al., 2018
borton_2018_1124	Contig_795668	Dalcin Martins et al., 2018
borton_2018_1126	Contig_1063230	Dalcin Martins et al., 2018
borton_2018_1125	Contig_133564	Dalcin Martins et al., 2018
borton_2018_1127	Contig_133566	Dalcin Martins et al., 2018
borton_2018_1128	Contig_24565920	Dalcin Martins et al., 2018
borton_2018_1129	Contig_368584	Dalcin Martins et al., 2018
borton_2018_1130	Contig_55044	Dalcin Martins et al., 2018
borton_2018_1131	Contig_1261393	Dalcin Martins et al., 2018
borton_2018_1132	Contig_1367	Dalcin Martins et al., 2018
borton_2018_1133	Contig_133582	Dalcin Martins et al., 2018
borton_2018_1134	Contig_133584	Dalcin Martins et al., 2018
borton_2018_1135	Contig_546119	Dalcin Martins et al., 2018
borton_2018_1136	Contig_546125	Dalcin Martins et al., 2018
borton_2018_1137	Contig_499200	Dalcin Martins et al., 2018
borton_2018_1138	Contig_55066	Dalcin Martins et al., 2018
borton_2018_1139	Contig_55071	Dalcin Martins et al., 2018
borton_2018_1140	Contig_55072	Dalcin Martins et al., 2018
borton_2018_1141	Contig_546162	Dalcin Martins et al., 2018
borton_2018_1142	Contig_368601	Dalcin Martins et al., 2018
borton_2018_1143	Contig_1261469	Dalcin Martins et al., 2018
borton_2018_1144	Contig_1395	Dalcin Martins et al., 2018
borton_2018_1145	Contig_987659	Dalcin Martins et al., 2018
borton_2018_1146	Contig_55093	Dalcin Martins et al., 2018
borton_2018_1147	Contig_55095	Dalcin Martins et al., 2018
borton_2018_1148	Contig_303704	Dalcin Martins et al., 2018
borton_2018_1149	Contig_422425	Dalcin Martins et al., 2018
borton_2018_1150	Contig_1063267	Dalcin Martins et al., 2018
borton_2018_1151	Contig_546202	Dalcin Martins et al., 2018
borton_2018_1152	Contig_422441	Dalcin Martins et al., 2018
borton_2018_1153	Contig_55113	Dalcin Martins et al., 2018
borton_2018_1154	Contig_55116	Dalcin Martins et al., 2018
borton_2018_1155	Contig_303720	Dalcin Martins et al., 2018
borton_2018_1156	Contig_546226	Dalcin Martins et al., 2018
borton_2018_1157	Contig_133647	Dalcin Martins et al., 2018
borton_2018_1158	Contig_499233	Dalcin Martins et al., 2018
borton_2018_1159	Contig_929963	Dalcin Martins et al., 2018
borton_2018_1160	Contig_55132	Dalcin Martins et al., 2018
borton_2018_1161	Contig_55135	Dalcin Martins et al., 2018
borton_2018_1162	Contig_929965	Dalcin Martins et al., 2018
borton_2018_1163	Contig_499237	Dalcin Martins et al., 2018
borton_2018_1164	Contig_422468	Dalcin Martins et al., 2018
borton_2018_1165	Contig_368629	Dalcin Martins et al., 2018
borton_2018_1166	Contig_303738	Dalcin Martins et al., 2018
borton_2018_1168	Contig_987729	Dalcin Martins et al., 2018
borton_2018_1169	Contig_499241	Dalcin Martins et al., 2018
borton_2018_1170	Contig_55147	Dalcin Martins et al., 2018
borton_2018_1171	Contig_546289	Dalcin Martins et al., 2018
borton_2018_1172	Contig_55164	Dalcin Martins et al., 2018
borton_2018_1173	Contig_987746	Dalcin Martins et al., 2018
borton_2018_1174	Contig_368639	Dalcin Martins et al., 2018
borton_2018_1175	Contig_1473	Dalcin Martins et al., 2018
borton_2018_1176	Contig_303771	Dalcin Martins et al., 2018
borton_2018_1177	Contig_133694	Dalcin Martins et al., 2018
borton_2018_1178	Contig_133696	Dalcin Martins et al., 2018
borton_2018_1179	Contig_55177	Dalcin Martins et al., 2018
borton_2018_1180	Contig_546345	Dalcin Martins et al., 2018
borton_2018_1181	Contig_1063323	Dalcin Martins et al., 2018
borton_2018_1182	Contig_303778	Dalcin Martins et al., 2018
borton_2018_1183	Contig_499259	Dalcin Martins et al., 2018
borton_2018_1184	Contig_422508	Dalcin Martins et al., 2018
borton_2018_1185	Contig_1063329	Dalcin Martins et al., 2018
borton_2018_1186	Contig_368656	Dalcin Martins et al., 2018
borton_2018_1187	Contig_987781	Dalcin Martins et al., 2018
borton_2018_1188	Contig_203422	Dalcin Martins et al., 2018
borton_2018_1189	Contig_546387	Dalcin Martins et al., 2018
borton_2018_1190	Contig_1063340	Dalcin Martins et al., 2018
borton_2018_1191	Contig_422544	Dalcin Martins et al., 2018
borton_2018_1192	Contig_987817	Dalcin Martins et al., 2018
borton_2018_1193	Contig_546419	Dalcin Martins et al., 2018
borton_2018_1194	Contig_499271	Dalcin Martins et al., 2018
borton_2018_1195	Contig_303831	Dalcin Martins et al., 2018
borton_2018_1196	Contig_133751	Dalcin Martins et al., 2018
borton_2018_1197	Contig_1522	Dalcin Martins et al., 2018
borton_2018_1198	Contig_133758	Dalcin Martins et al., 2018
borton_2018_1199	Contig_368678	Dalcin Martins et al., 2018
borton_2018_1200	Contig_499285	Dalcin Martins et al., 2018
borton_2018_1201	Contig_133780	Dalcin Martins et al., 2018
borton_2018_1202	Contig_930043	Dalcin Martins et al., 2018
borton_2018_1203	Contig_368686	Dalcin Martins et al., 2018
borton_2018_1204	Contig_499294	Dalcin Martins et al., 2018
borton_2018_1205	Contig_987858	Dalcin Martins et al., 2018
borton_2018_1207	Contig_546496	Dalcin Martins et al., 2018
borton_2018_1206	Contig_55294	Dalcin Martins et al., 2018
borton_2018_1208	Contig_368691	Dalcin Martins et al., 2018
borton_2018_1209	Contig_133815	Dalcin Martins et al., 2018
borton_2018_1210	Contig_546534	Dalcin Martins et al., 2018
borton_2018_1211	Contig_422644	Dalcin Martins et al., 2018
emerson_2018_16	QGNH01001137.1 Viral metagenome Pal_ctg_1948130_g10_g168_5641_109028_cat5, whole genome shotgun sequence	Emerson et al., 2018
emerson_2018_52	QGNH01000448.1 Viral metagenome Pal_ctg_4931008_circ_cat2, whole genome shotgun sequence	Emerson et al., 2018
emerson_2018_65	QGNH01000098.1 Viral metagenome Fen_ctg_98067_cat2, whole genome shotgun sequence	Emerson et al., 2018
emerson_2018_133	QGNH01000111.1 Viral metagenome Fen_ctg_187708_cat2, whole genome shotgun sequence	Emerson et al., 2018
emerson_2018_148	QGNH01000092.1 Viral metagenome Fen_ctg_73056_circ_cat2, whole genome shotgun sequence	Emerson et al., 2018
emerson_2018_149	QGNH01000024.1 Viral metagenome E3_04M_22607_cat2, whole genome shotgun sequence	Emerson et al., 2018
emerson_2018_155	QGNH01000538.1 Viral metagenome Pal_ctg_3315172_cat2, whole genome shotgun sequence	Emerson et al., 2018
emerson_2018_178	QGNH01000094.1 Viral metagenome Fen_ctg_2501276_circ_cat2, whole genome shotgun sequence	Emerson et al., 2018
emerson_2018_186	QGNH01001206.1 Viral metagenome Bog_ctg_1818_cat1, whole genome shotgun sequence	Emerson et al., 2018
emerson_2018_211	QGNH01000022.1 Viral metagenome E3_04M_368349_circ_cat2, whole genome shotgun sequence	Emerson et al., 2018
emerson_2018_217	QGNH01000027.1 Viral metagenome E3_04M_342225_cat2, whole genome shotgun sequence	Emerson et al., 2018
emerson_2018_235	QGNH01000564.1 Viral metagenome Pal_ctg_1258599_cat2, whole genome shotgun sequence	Emerson et al., 2018
emerson_2018_236	QGNH01001299.1 Viral metagenome Bog_ctg_5543150_cat2, whole genome shotgun sequence	Emerson et al., 2018
emerson_2018_264	QGNH01001304.1 Viral metagenome Bog_ctg_43832_cat2, whole genome shotgun sequence	Emerson et al., 2018
emerson_2018_276	QGNH01000131.1 Viral metagenome Fen_ctg_3764469_cat2, whole genome shotgun sequence	Emerson et al., 2018
emerson_2018_299	QGNH01001311.1 Viral metagenome Bog_ctg_113161_cat2, whole genome shotgun sequence	Emerson et al., 2018
emerson_2018_324	QGNH01000461.1 Viral metagenome Pal_ctg_2199710_circ_cat2, whole genome shotgun sequence	Emerson et al., 2018
emerson_2018_325	QGNH01001319.1 Viral metagenome Bog_ctg_282827_cat2, whole genome shotgun sequence	Emerson et al., 2018
emerson_2018_332	QGNH01001218.1 Viral metagenome Bog_ctg_313464_circ_cat2, whole genome shotgun sequence	Emerson et al., 2018
emerson_2018_346	QGNH01001323.1 Viral metagenome Bog_ctg_33493_cat2, whole genome shotgun sequence	Emerson et al., 2018
emerson_2018_349	QGNH01001324.1 Viral metagenome Bog_ctg_193645_cat2, whole genome shotgun sequence	Emerson et al., 2018
emerson_2018_358	QGNH01001325.1 Viral metagenome Bog_ctg_3891218_cat2, whole genome shotgun sequence	Emerson et al., 2018
emerson_2018_377	QGNH01000436.1 Viral metagenome Pal_ctg_666914_circ_cat2, whole genome shotgun sequence	Emerson et al., 2018
emerson_2018_383	QGNH01001242.1 Viral metagenome Bog_ctg_2413015_circ_cat2, whole genome shotgun sequence	Emerson et al., 2018
emerson_2018_390	QGNH01000435.1 Viral metagenome Pal_ctg_7938_circ_cat2, whole genome shotgun sequence	Emerson et al., 2018
emerson_2018_396	QGNH01001338.1 Viral metagenome Bog_ctg_73623_cat2, whole genome shotgun sequence	Emerson et al., 2018
emerson_2018_430	QGNH01000642.1 Viral metagenome Pal_ctg_3135701_cat2, whole genome shotgun sequence	Emerson et al., 2018
emerson_2018_440	QGNH01001346.1 Viral metagenome Bog_ctg_21981_cat2, whole genome shotgun sequence	Emerson et al., 2018
emerson_2018_455	QGNH01001219.1 Viral metagenome Bog_ctg_25051_circ_cat2, whole genome shotgun sequence	Emerson et al., 2018
emerson_2018_461	QGNH01001353.1 Viral metagenome Bog_ctg_2817037_cat2, whole genome shotgun sequence	Emerson et al., 2018
emerson_2018_463	QGNH01001354.1 Viral metagenome Bog_ctg_2642344_cat2, whole genome shotgun sequence	Emerson et al., 2018
emerson_2018_489	QGNH01001363.1 Viral metagenome Bog_ctg_359_cat2, whole genome shotgun sequence	Emerson et al., 2018
emerson_2018_498	QGNH01001369.1 Viral metagenome Bog_ctg_26443_cat2, whole genome shotgun sequence	Emerson et al., 2018
emerson_2018_532	QGNH01000676.1 Viral metagenome Pal_ctg_2059018_cat2, whole genome shotgun sequence	Emerson et al., 2018
emerson_2018_557	QGNH01001388.1 Viral metagenome Bog_ctg_2531938_cat2, whole genome shotgun sequence	Emerson et al., 2018
emerson_2018_567	QGNH01001395.1 Viral metagenome Bog_ctg_1992552_cat2, whole genome shotgun sequence	Emerson et al., 2018
emerson_2018_598	QGNH01001407.1 Viral metagenome Bog_ctg_3897435_cat2, whole genome shotgun sequence	Emerson et al., 2018
emerson_2018_611	QGNH01000703.1 Viral metagenome Pal_ctg_896284_cat2, whole genome shotgun sequence	Emerson et al., 2018
emerson_2018_624	QGNH01000037.1 Viral metagenome E3_04M_159311_cat2, whole genome shotgun sequence	Emerson et al., 2018
emerson_2018_640	QGNH01001422.1 Viral metagenome Bog_ctg_1214696_cat2, whole genome shotgun sequence	Emerson et al., 2018
emerson_2018_650	QGNH01001428.1 Viral metagenome Bog_ctg_3288748_cat2, whole genome shotgun sequence	Emerson et al., 2018
emerson_2018_653	QGNH01001430.1 Viral metagenome Bog_ctg_1882707_cat2, whole genome shotgun sequence	Emerson et al., 2018
emerson_2018_700	QGNH01000736.1 Viral metagenome Pal_ctg_1264158_cat2, whole genome shotgun sequence	Emerson et al., 2018
emerson_2018_706	QGNH01001448.1 Viral metagenome Bog_ctg_889336_cat2, whole genome shotgun sequence	Emerson et al., 2018
emerson_2018_708	QGNH01000739.1 Viral metagenome Pal_ctg_3001933_cat2, whole genome shotgun sequence	Emerson et al., 2018
emerson_2018_721	QGNH01001454.1 Viral metagenome Bog_ctg_24459_cat2, whole genome shotgun sequence	Emerson et al., 2018
emerson_2018_725	QGNH01001455.1 Viral metagenome Bog_ctg_2524007_cat2, whole genome shotgun sequence	Emerson et al., 2018
emerson_2018_759	QGNH01001471.1 Viral metagenome Bog_ctg_3456063_cat2, whole genome shotgun sequence	Emerson et al., 2018
emerson_2018_783	QGNH01001481.1 Viral metagenome Bog_ctg_329_cat2, whole genome shotgun sequence	Emerson et al., 2018
emerson_2018_791	QGNH01000764.1 Viral metagenome Pal_ctg_1456647_cat2, whole genome shotgun sequence	Emerson et al., 2018
emerson_2018_792	QGNH01001484.1 Viral metagenome Bog_ctg_1454772_cat2, whole genome shotgun sequence	Emerson et al., 2018
emerson_2018_793	QGNH01001485.1 Viral metagenome Bog_ctg_453901_cat2, whole genome shotgun sequence	Emerson et al., 2018
emerson_2018_811	QGNH01000217.1 Viral metagenome Fen_ctg_11862835_cat2, whole genome shotgun sequence	Emerson et al., 2018
emerson_2018_817	QGNH01000219.1 Viral metagenome Fen_ctg_3637577_cat2, whole genome shotgun sequence	Emerson et al., 2018
emerson_2018_820	QGNH01000220.1 Viral metagenome Fen_ctg_507428_cat2, whole genome shotgun sequence	Emerson et al., 2018
emerson_2018_833	QGNH01000222.1 Viral metagenome Fen_ctg_2443030_cat2, whole genome shotgun sequence	Emerson et al., 2018
emerson_2018_834	QGNH01001496.1 Viral metagenome Bog_ctg_1797463_cat2, whole genome shotgun sequence	Emerson et al., 2018
emerson_2018_855	QGNH01000044.1 Viral metagenome E3_04M_199548_cat2, whole genome shotgun sequence	Emerson et al., 2018
emerson_2018_875	QGNH01000226.1 Viral metagenome Fen_ctg_2972442_cat2, whole genome shotgun sequence	Emerson et al., 2018
emerson_2018_921	QGNH01001524.1 Viral metagenome Bog_ctg_3909004_cat2, whole genome shotgun sequence	Emerson et al., 2018
emerson_2018_937	QGNH01001530.1 Viral metagenome Bog_ctg_2546718_cat2, whole genome shotgun sequence	Emerson et al., 2018
emerson_2018_955	QGNH01000816.1 Viral metagenome Pal_ctg_2360508_cat2, whole genome shotgun sequence	Emerson et al., 2018
emerson_2018_972	QGNH01001544.1 Viral metagenome Bog_ctg_4055724_cat2, whole genome shotgun sequence	Emerson et al., 2018
emerson_2018_980	QGNH01001547.1 Viral metagenome Bog_ctg_31599_cat2, whole genome shotgun sequence	Emerson et al., 2018
emerson_2018_982	QGNH01000825.1 Viral metagenome Pal_ctg_10558075_cat2, whole genome shotgun sequence	Emerson et al., 2018
emerson_2018_986	QGNH01001876.1 Viral metagenome Bog_ctg_850909_g3_g27_959_19076_cat5, whole genome shotgun sequence	Emerson et al., 2018
emerson_2018_989	QGNH01000243.1 Viral metagenome Fen_ctg_4671869_cat2, whole genome shotgun sequence	Emerson et al., 2018
emerson_2018_997	QGNH01001549.1 Viral metagenome Bog_ctg_717230_cat2, whole genome shotgun sequence	Emerson et al., 2018
emerson_2018_999	QGNH01001550.1 Viral metagenome Bog_ctg_1300078_cat2, whole genome shotgun sequence	Emerson et al., 2018
emerson_2018_1017	QGNH01001556.1 Viral metagenome Bog_ctg_3856777_cat2, whole genome shotgun sequence	Emerson et al., 2018
emerson_2018_1032	QGNH01001560.1 Viral metagenome Bog_ctg_673723_cat2, whole genome shotgun sequence	Emerson et al., 2018
emerson_2018_1033	QGNH01001561.1 Viral metagenome Bog_ctg_315540_cat2, whole genome shotgun sequence	Emerson et al., 2018
emerson_2018_1034	QGNH01000840.1 Viral metagenome Pal_ctg_6009755_cat2, whole genome shotgun sequence	Emerson et al., 2018
emerson_2018_1060	QGNH01001569.1 Viral metagenome Bog_ctg_1095023_cat2, whole genome shotgun sequence	Emerson et al., 2018
emerson_2018_1068	QGNH01000258.1 Viral metagenome Fen_ctg_5019344_cat2, whole genome shotgun sequence	Emerson et al., 2018
emerson_2018_1091	QGNH01000006.1 Viral metagenome SoilVir_ctg_100_157, whole genome shotgun sequence	Emerson et al., 2018
emerson_2018_1116	QGNH01000051.1 Viral metagenome E3_04M_368339_cat2, whole genome shotgun sequence	Emerson et al., 2018
emerson_2018_1133	QGNH01000875.1 Viral metagenome Pal_ctg_3093134_cat2, whole genome shotgun sequence	Emerson et al., 2018
emerson_2018_1147	QGNH01001595.1 Viral metagenome Bog_ctg_2542747_cat2, whole genome shotgun sequence	Emerson et al., 2018
emerson_2018_1150	QGNH01000272.1 Viral metagenome Fen_ctg_210877_cat2, whole genome shotgun sequence	Emerson et al., 2018
emerson_2018_1152	QGNH01000053.1 Viral metagenome E3_04M_371420_cat2, whole genome shotgun sequence	Emerson et al., 2018
emerson_2018_1158	QGNH01001597.1 Viral metagenome Bog_ctg_3568404_cat2, whole genome shotgun sequence	Emerson et al., 2018
emerson_2018_1170	QGNH01000889.1 Viral metagenome Pal_ctg_7203351_cat2, whole genome shotgun sequence	Emerson et al., 2018
emerson_2018_1197	QGNH01001609.1 Viral metagenome Bog_ctg_4258874_cat2, whole genome shotgun sequence	Emerson et al., 2018
emerson_2018_1207	QGNH01001613.1 Viral metagenome Bog_ctg_1023785_cat2, whole genome shotgun sequence	Emerson et al., 2018
emerson_2018_1228	QGNH01001623.1 Viral metagenome Bog_ctg_1895811_cat2, whole genome shotgun sequence	Emerson et al., 2018
emerson_2018_1238	QGNH01000916.1 Viral metagenome Pal_ctg_4418914_cat2, whole genome shotgun sequence	Emerson et al., 2018
emerson_2018_1242	QGNH01001625.1 Viral metagenome Bog_ctg_229752_cat2, whole genome shotgun sequence	Emerson et al., 2018
emerson_2018_1273	QGNH01001903.1 Viral metagenome Bog_ctg_2324670_g7_g24_1722_16423_cat5, whole genome shotgun sequence	Emerson et al., 2018
emerson_2018_1292	QGNH01000055.1 Viral metagenome E3_04M_82623_cat2, whole genome shotgun sequence	Emerson et al., 2018
emerson_2018_1298	QGNH01001646.1 Viral metagenome Bog_ctg_3850987_cat2, whole genome shotgun sequence	Emerson et al., 2018
emerson_2018_1299	QGNH01000933.1 Viral metagenome Pal_ctg_4355899_cat2, whole genome shotgun sequence	Emerson et al., 2018
emerson_2018_1320	QGNH01001656.1 Viral metagenome Bog_ctg_898965_cat2, whole genome shotgun sequence	Emerson et al., 2018
emerson_2018_1324	QGNH01001658.1 Viral metagenome Bog_ctg_58421_cat2, whole genome shotgun sequence	Emerson et al., 2018
emerson_2018_1329	QGNH01001889.1 Viral metagenome Bog_ctg_36863_g8_g23_8577_22600_cat5, whole genome shotgun sequence	Emerson et al., 2018
emerson_2018_1342	QGNH01000943.1 Viral metagenome Pal_ctg_2679212_cat2, whole genome shotgun sequence	Emerson et al., 2018
emerson_2018_1349	QGNH01000301.1 Viral metagenome Fen_ctg_5873_cat2, whole genome shotgun sequence	Emerson et al., 2018
emerson_2018_1353	QGNH01001671.1 Viral metagenome Bog_ctg_4290500_cat2, whole genome shotgun sequence	Emerson et al., 2018
emerson_2018_1378	QGNH01001683.1 Viral metagenome Bog_ctg_399204_cat2, whole genome shotgun sequence	Emerson et al., 2018
emerson_2018_1388	QGNH01001688.1 Viral metagenome Bog_ctg_2540043_cat2, whole genome shotgun sequence	Emerson et al., 2018
emerson_2018_1390	QGNH01000057.1 Viral metagenome E3_04M_183292_cat2, whole genome shotgun sequence	Emerson et al., 2018
emerson_2018_1395	QGNH01000058.1 Viral metagenome E3_04M_24035_cat2, whole genome shotgun sequence	Emerson et al., 2018
emerson_2018_1430	QGNH01001894.1 Viral metagenome Bog_ctg_3327926_g13_g30_11036_24151_cat5, whole genome shotgun sequence	Emerson et al., 2018
emerson_2018_1431	QGNH01001701.1 Viral metagenome Bog_ctg_997823_cat2, whole genome shotgun sequence	Emerson et al., 2018
emerson_2018_1441	QGNH01001704.1 Viral metagenome Bog_ctg_4855217_cat2, whole genome shotgun sequence	Emerson et al., 2018
emerson_2018_1442	QGNH01001705.1 Viral metagenome Bog_ctg_3853042_cat2, whole genome shotgun sequence	Emerson et al., 2018
emerson_2018_1451	QGNH01001709.1 Viral metagenome Bog_ctg_3885249_cat2, whole genome shotgun sequence	Emerson et al., 2018
emerson_2018_1486	QGNH01001723.1 Viral metagenome Bog_ctg_3886454_cat2, whole genome shotgun sequence	Emerson et al., 2018
emerson_2018_1491	QGNH01000984.1 Viral metagenome Pal_ctg_3111220_cat2, whole genome shotgun sequence	Emerson et al., 2018
emerson_2018_1492	QGNH01000985.1 Viral metagenome Pal_ctg_11573956_cat2, whole genome shotgun sequence	Emerson et al., 2018
emerson_2018_1496	QGNH01000325.1 Viral metagenome Fen_ctg_5342640_cat2, whole genome shotgun sequence	Emerson et al., 2018
emerson_2018_1508	QGNH01001730.1 Viral metagenome Bog_ctg_555006_cat2, whole genome shotgun sequence	Emerson et al., 2018
emerson_2018_1509	QGNH01000060.1 Viral metagenome E3_04M_368089_cat2, whole genome shotgun sequence	Emerson et al., 2018
emerson_2018_1512	QGNH01001733.1 Viral metagenome Bog_ctg_656060_cat2, whole genome shotgun sequence	Emerson et al., 2018
emerson_2018_1531	QGNH01001740.1 Viral metagenome Bog_ctg_3899378_cat2, whole genome shotgun sequence	Emerson et al., 2018
emerson_2018_1532	QGNH01001741.1 Viral metagenome Bog_ctg_573158_cat2, whole genome shotgun sequence	Emerson et al., 2018
emerson_2018_1534	QGNH01001743.1 Viral metagenome Bog_ctg_470744_cat2, whole genome shotgun sequence	Emerson et al., 2018
emerson_2018_1550	QGNH01000063.1 Viral metagenome E3_04M_251615_cat2, whole genome shotgun sequence	Emerson et al., 2018
emerson_2018_1570	QGNH01000339.1 Viral metagenome Fen_ctg_3248282_cat2, whole genome shotgun sequence	Emerson et al., 2018
emerson_2018_1579	QGNH01001757.1 Viral metagenome Bog_ctg_650178_cat2, whole genome shotgun sequence	Emerson et al., 2018
emerson_2018_1593	QGNH01001765.1 Viral metagenome Bog_ctg_4025760_cat2, whole genome shotgun sequence	Emerson et al., 2018
emerson_2018_1620	QGNH01001773.1 Viral metagenome Bog_ctg_5127211_cat2, whole genome shotgun sequence	Emerson et al., 2018
emerson_2018_1660	QGNH01001032.1 Viral metagenome Pal_ctg_4372498_cat2, whole genome shotgun sequence	Emerson et al., 2018
emerson_2018_1672	QGNH01001791.1 Viral metagenome Bog_ctg_500546_cat2, whole genome shotgun sequence	Emerson et al., 2018
emerson_2018_1674	QGNH01001036.1 Viral metagenome Pal_ctg_628544_cat2, whole genome shotgun sequence	Emerson et al., 2018
emerson_2018_1719	QGNH01001805.1 Viral metagenome Bog_ctg_3949039_cat2, whole genome shotgun sequence	Emerson et al., 2018
emerson_2018_1776	QGNH01001823.1 Viral metagenome Bog_ctg_163077_cat2, whole genome shotgun sequence	Emerson et al., 2018
emerson_2018_1795	QGNH01001828.1 Viral metagenome Bog_ctg_64147_cat2, whole genome shotgun sequence	Emerson et al., 2018
emerson_2018_1797	QGNH01001830.1 Viral metagenome Bog_ctg_515574_cat2, whole genome shotgun sequence	Emerson et al., 2018
emerson_2018_1821	QGNH01001090.1 Viral metagenome Pal_ctg_4859743_cat2, whole genome shotgun sequence	Emerson et al., 2018
emerson_2018_1822	QGNH01001091.1 Viral metagenome Pal_ctg_2120313_cat2, whole genome shotgun sequence	Emerson et al., 2018
emerson_2018_1833	QGNH01000428.1 Viral metagenome Pal_ctg_3054840_cat1, whole genome shotgun sequence	Emerson et al., 2018
emerson_2018_1872	QGNH01001853.1 Viral metagenome Bog_ctg_246623_cat2, whole genome shotgun sequence	Emerson et al., 2018
EarthsVirome_0	3300001732_JGI24652J20063_1000001	Paez-Espino et al., 2016 (Uncovering Earth's virome)
EarthsVirome_1	3300003310_D1draft_1000006	Paez-Espino et al., 2016 (Uncovering Earth's virome)
EarthsVirome_3	3300001866_JGI24729J20445_1000001	Paez-Espino et al., 2016 (Uncovering Earth's virome)
EarthsVirome_4	3300001380_JGI1356J14229_10000009	Paez-Espino et al., 2016 (Uncovering Earth's virome)
EarthsVirome_7	3300001784_JGI20225J20221_1000047	Paez-Espino et al., 2016 (Uncovering Earth's virome)
EarthsVirome_8	2029527006_ACOFG988_contig15979	Paez-Espino et al., 2016 (Uncovering Earth's virome)
EarthsVirome_9	3300000228_TB_PC08_66DRAFT_10000002	Paez-Espino et al., 2016 (Uncovering Earth's virome)
EarthsVirome_10	3300001398_JGI20207J14881_1000001	Paez-Espino et al., 2016 (Uncovering Earth's virome)
EarthsVirome_14	3300001685_JGI24024J18818_10000001	Paez-Espino et al., 2016 (Uncovering Earth's virome)
EarthsVirome_15	3300000095_LCrCPGB2aDRAFT_c000001	Paez-Espino et al., 2016 (Uncovering Earth's virome)
EarthsVirome_16	7000000144_SRS045715_LANL_scaffold_18620	Paez-Espino et al., 2016 (Uncovering Earth's virome)
EarthsVirome_19	7000000713_SRS024355_LANL_scaffold_13424	Paez-Espino et al., 2016 (Uncovering Earth's virome)
EarthsVirome_20	3300001798_JGI24126J20157_1000003	Paez-Espino et al., 2016 (Uncovering Earth's virome)
EarthsVirome_21	3300001450_JGI24006J15134_10000002	Paez-Espino et al., 2016 (Uncovering Earth's virome)
EarthsVirome_22	3300002835_B570J40625_100000003	Paez-Espino et al., 2016 (Uncovering Earth's virome)
EarthsVirome_23	7000000442_SRS051791_LANL_scaffold_36605	Paez-Espino et al., 2016 (Uncovering Earth's virome)
EarthsVirome_25	7000000345_SRS015921_WUGC_scaffold_8890	Paez-Espino et al., 2016 (Uncovering Earth's virome)
EarthsVirome_27	2189573022_PRSSG2_Sequence0000000004	Paez-Espino et al., 2016 (Uncovering Earth's virome)
EarthsVirome_28	7000000354_SRS015985_WUGC_scaffold_1456	Paez-Espino et al., 2016 (Uncovering Earth's virome)
EarthsVirome_30	2124908027_MRS2a_Contig_3910	Paez-Espino et al., 2016 (Uncovering Earth's virome)
EarthsVirome_31	7000000505_SRS016039_WUGC_scaffold_7258	Paez-Espino et al., 2016 (Uncovering Earth's virome)
EarthsVirome_32	7000000700_SRS011310_Baylor_scaffold_4600	Paez-Espino et al., 2016 (Uncovering Earth's virome)
EarthsVirome_33	7000000001_SRS022530_LANL_scaffold_56387	Paez-Espino et al., 2016 (Uncovering Earth's virome)
EarthsVirome_34	3300002834_JGI24696J40584_12961721	Paez-Espino et al., 2016 (Uncovering Earth's virome)
EarthsVirome_35	3300001242_C687J13896_1000006	Paez-Espino et al., 2016 (Uncovering Earth's virome)
EarthsVirome_36	3300000553_TBL_comb47_HYPODRAFT_10000003	Paez-Espino et al., 2016 (Uncovering Earth's virome)
EarthsVirome_37	7000000016_SRS023538_Baylor_scaffold_1482	Paez-Espino et al., 2016 (Uncovering Earth's virome)
EarthsVirome_38	7000000554_SRS058336_LANL_scaffold_11175	Paez-Espino et al., 2016 (Uncovering Earth's virome)
EarthsVirome_40	3300001338_JGI1355J14265_100001	Paez-Espino et al., 2016 (Uncovering Earth's virome)
EarthsVirome_41	7000000228_SRS022602_Baylor_scaffold_95585	Paez-Espino et al., 2016 (Uncovering Earth's virome)
EarthsVirome_43	2030936005_CLOF_contig33563	Paez-Espino et al., 2016 (Uncovering Earth's virome)
EarthsVirome_45	3300001546_JGI12659J15293_10000001	Paez-Espino et al., 2016 (Uncovering Earth's virome)
EarthsVirome_46	3300001580_Draft_10000006	Paez-Espino et al., 2016 (Uncovering Earth's virome)
EarthsVirome_48	7000000203_SRS024441_LANL_scaffold_6722	Paez-Espino et al., 2016 (Uncovering Earth's virome)
EarthsVirome_51	7000000353_SRS022083_Baylor_scaffold_19610	Paez-Espino et al., 2016 (Uncovering Earth's virome)
EarthsVirome_52	3300001112_JGI12322J13274_1000001	Paez-Espino et al., 2016 (Uncovering Earth's virome)
EarthsVirome_55	3300001242_C687J13896_1000008	Paez-Espino et al., 2016 (Uncovering Earth's virome)
EarthsVirome_56	2162886007_SwRhRL2b_contig_2694491	Paez-Espino et al., 2016 (Uncovering Earth's virome)
EarthsVirome_57	7000000230_SRS015574_WUGC_scaffold_24411	Paez-Espino et al., 2016 (Uncovering Earth's virome)
EarthsVirome_58	7000000716_SRS044662_LANL_scaffold_5346	Paez-Espino et al., 2016 (Uncovering Earth's virome)
EarthsVirome_60	3300000439_TBL_comb48_EPIDRAFT_1000001	Paez-Espino et al., 2016 (Uncovering Earth's virome)
EarthsVirome_61	7000000159_SRS063288_LANL_scaffold_3893	Paez-Espino et al., 2016 (Uncovering Earth's virome)
EarthsVirome_62	7000000001_SRS022530_LANL_scaffold_51249	Paez-Espino et al., 2016 (Uncovering Earth's virome)
EarthsVirome_63	3300003786_Ga0049116_10000001	Paez-Espino et al., 2016 (Uncovering Earth's virome)
EarthsVirome_64	7000000505_SRS016039_WUGC_scaffold_2746	Paez-Espino et al., 2016 (Uncovering Earth's virome)
EarthsVirome_65	3300001357_JGI11876J14442_10000001	Paez-Espino et al., 2016 (Uncovering Earth's virome)
EarthsVirome_66	7000000005_SRS022536_LANL_scaffold_2330	Paez-Espino et al., 2016 (Uncovering Earth's virome)
EarthsVirome_67	3300002835_B570J40625_100000008	Paez-Espino et al., 2016 (Uncovering Earth's virome)
EarthsVirome_68	7000000442_SRS051791_LANL_scaffold_23448	Paez-Espino et al., 2016 (Uncovering Earth's virome)
EarthsVirome_69	3300002727_C687J39217_1000003	Paez-Espino et al., 2016 (Uncovering Earth's virome)
EarthsVirome_70	7000000564_SRS016225_WUGC_scaffold_2185	Paez-Espino et al., 2016 (Uncovering Earth's virome)
EarthsVirome_71	3300001798_JGI24126J20157_1000008	Paez-Espino et al., 2016 (Uncovering Earth's virome)
EarthsVirome_72	3300003375_JGI26470J50227_1000003	Paez-Espino et al., 2016 (Uncovering Earth's virome)
EarthsVirome_73	7000000511_SRS018591_WUGC_scaffold_21202	Paez-Espino et al., 2016 (Uncovering Earth's virome)
EarthsVirome_74	7000000667_SRS022149_LANL_scaffold_20404	Paez-Espino et al., 2016 (Uncovering Earth's virome)
EarthsVirome_75	2162886007_SwRhRL2b_contig_771885	Paez-Espino et al., 2016 (Uncovering Earth's virome)
EarthsVirome_76	7000000048_SRS055401_LANL_scaffold_29914	Paez-Espino et al., 2016 (Uncovering Earth's virome)
EarthsVirome_77	7000000510_SRS053917_LANL_scaffold_8009	Paez-Espino et al., 2016 (Uncovering Earth's virome)
EarthsVirome_78	7000000147_SRS014690_WUGC_scaffold_2449	Paez-Espino et al., 2016 (Uncovering Earth's virome)
EarthsVirome_79	7000000422_SRS057791_LANL_scaffold_921	Paez-Espino et al., 2016 (Uncovering Earth's virome)
EarthsVirome_80	7000000442_SRS051791_LANL_scaffold_33739	Paez-Espino et al., 2016 (Uncovering Earth's virome)
EarthsVirome_81	7000000074_SRS065099_LANL_scaffold_101198	Paez-Espino et al., 2016 (Uncovering Earth's virome)
EarthsVirome_82	7000000005_SRS022536_LANL_scaffold_58447	Paez-Espino et al., 2016 (Uncovering Earth's virome)
EarthsVirome_83	7000000687_SRS053854_LANL_scaffold_26921	Paez-Espino et al., 2016 (Uncovering Earth's virome)
EarthsVirome_84	7000000001_SRS022530_LANL_scaffold_32610	Paez-Espino et al., 2016 (Uncovering Earth's virome)
EarthsVirome_85	7000000156_SRS064423_LANL_scaffold_5820	Paez-Espino et al., 2016 (Uncovering Earth's virome)
EarthsVirome_87	3300000553_TBL_comb47_HYPODRAFT_10000009	Paez-Espino et al., 2016 (Uncovering Earth's virome)
EarthsVirome_88	3300001460_JGI24003J15210_10000001	Paez-Espino et al., 2016 (Uncovering Earth's virome)
EarthsVirome_89	7000000469_SRS015440_WUGC_scaffold_42298	Paez-Espino et al., 2016 (Uncovering Earth's virome)
EarthsVirome_90	7000000513_SRS047824_WUGC_scaffold_46520	Paez-Espino et al., 2016 (Uncovering Earth's virome)
EarthsVirome_91	3300002835_B570J40625_100000011	Paez-Espino et al., 2016 (Uncovering Earth's virome)
EarthsVirome_92	7000000214_SRS015158_WUGC_scaffold_16193	Paez-Espino et al., 2016 (Uncovering Earth's virome)
EarthsVirome_93	7000000432_SRS063193_LANL_scaffold_29753	Paez-Espino et al., 2016 (Uncovering Earth's virome)
EarthsVirome_94	3300000568_Draft_10004705	Paez-Espino et al., 2016 (Uncovering Earth's virome)
EarthsVirome_95	3300000439_TBL_comb48_EPIDRAFT_1000002	Paez-Espino et al., 2016 (Uncovering Earth's virome)
EarthsVirome_96	3300001580_Draft_10000008	Paez-Espino et al., 2016 (Uncovering Earth's virome)
EarthsVirome_100	7000000313_SRS058053_LANL_scaffold_7384	Paez-Espino et al., 2016 (Uncovering Earth's virome)
EarthsVirome_102	7000000388_SRS020856_Baylor_scaffold_23676	Paez-Espino et al., 2016 (Uncovering Earth's virome)
EarthsVirome_103	3300000164_SI39no09_200mDRAFT_c1000003	Paez-Espino et al., 2016 (Uncovering Earth's virome)
EarthsVirome_104	3300000317_WSSedL2TaDRAFT_1000001	Paez-Espino et al., 2016 (Uncovering Earth's virome)
EarthsVirome_105	3300002727_C687J39217_1000006	Paez-Espino et al., 2016 (Uncovering Earth's virome)
EarthsVirome_106	7000000503_SRS053603_LANL_scaffold_3079	Paez-Espino et al., 2016 (Uncovering Earth's virome)
EarthsVirome_107	7000000001_SRS022530_LANL_scaffold_5934	Paez-Espino et al., 2016 (Uncovering Earth's virome)
EarthsVirome_108	3300001729_JGI24651J20071_1000001	Paez-Espino et al., 2016 (Uncovering Earth's virome)
EarthsVirome_109	3300001868_JGI24146J20443_1000007	Paez-Espino et al., 2016 (Uncovering Earth's virome)
EarthsVirome_111	3300000101_DelMOSum2010_c10000006	Paez-Espino et al., 2016 (Uncovering Earth's virome)
EarthsVirome_112	3300001242_C687J13896_1000012	Paez-Espino et al., 2016 (Uncovering Earth's virome)
EarthsVirome_114	7000000007_SRS017139_Baylor_scaffold_10947	Paez-Espino et al., 2016 (Uncovering Earth's virome)
EarthsVirome_115	3300000553_TBL_comb47_HYPODRAFT_10000011	Paez-Espino et al., 2016 (Uncovering Earth's virome)
EarthsVirome_116	7000000203_SRS024441_LANL_scaffold_53024	Paez-Espino et al., 2016 (Uncovering Earth's virome)
EarthsVirome_117	7000000698_SRS024318_LANL_scaffold_75819	Paez-Espino et al., 2016 (Uncovering Earth's virome)
EarthsVirome_118	7000000558_SRS019125_WUGC_scaffold_10215	Paez-Espino et al., 2016 (Uncovering Earth's virome)
EarthsVirome_119	3300003482_JGI26533J51211_1000021	Paez-Espino et al., 2016 (Uncovering Earth's virome)
EarthsVirome_120	7000000583_SRS019974_Baylor_scaffold_26106	Paez-Espino et al., 2016 (Uncovering Earth's virome)
EarthsVirome_122	3300002552_JGI24694J35173_10000005	Paez-Espino et al., 2016 (Uncovering Earth's virome)
EarthsVirome_123	3300002835_B570J40625_100000012	Paez-Espino et al., 2016 (Uncovering Earth's virome)
EarthsVirome_126	7000000716_SRS044662_LANL_scaffold_46740	Paez-Espino et al., 2016 (Uncovering Earth's virome)
EarthsVirome_128	7000000323_SRS046686_LANL_scaffold_6514	Paez-Espino et al., 2016 (Uncovering Earth's virome)
EarthsVirome_130	7000000393_SRS019327_WUGC_scaffold_24066	Paez-Espino et al., 2016 (Uncovering Earth's virome)
EarthsVirome_131	3300002835_B570J40625_100000014	Paez-Espino et al., 2016 (Uncovering Earth's virome)
EarthsVirome_132	3300002835_B570J40625_100000015	Paez-Espino et al., 2016 (Uncovering Earth's virome)
EarthsVirome_133	7000000422_SRS057791_LANL_scaffold_69599	Paez-Espino et al., 2016 (Uncovering Earth's virome)
EarthsVirome_135	3300002641_loc_103973560	Paez-Espino et al., 2016 (Uncovering Earth's virome)
EarthsVirome_136	7000000025_SRS023617_Baylor_scaffold_64213	Paez-Espino et al., 2016 (Uncovering Earth's virome)
EarthsVirome_137	7000000650_SRS016746_Baylor_scaffold_37475	Paez-Espino et al., 2016 (Uncovering Earth's virome)
EarthsVirome_138	3300000439_TBL_comb48_EPIDRAFT_1000003	Paez-Espino et al., 2016 (Uncovering Earth's virome)
EarthsVirome_139	7000000584_SRS049318_LANL_scaffold_22411	Paez-Espino et al., 2016 (Uncovering Earth's virome)
EarthsVirome_140	3300001351_JGI20153J14318_10000001	Paez-Espino et al., 2016 (Uncovering Earth's virome)
EarthsVirome_142	7000000472_SRS051244_LANL_scaffold_8161	Paez-Espino et al., 2016 (Uncovering Earth's virome)
EarthsVirome_143	3300003086_Ga0052187_10002	Paez-Espino et al., 2016 (Uncovering Earth's virome)
EarthsVirome_144	7000000395_SRS019077_WUGC_scaffold_21673	Paez-Espino et al., 2016 (Uncovering Earth's virome)
EarthsVirome_145	7000000363_SRS015947_WUGC_scaffold_4770	Paez-Espino et al., 2016 (Uncovering Earth's virome)
EarthsVirome_146	3300002835_B570J40625_100000017	Paez-Espino et al., 2016 (Uncovering Earth's virome)
EarthsVirome_147	7000000176_SRS016200_WUGC_scaffold_44199	Paez-Espino et al., 2016 (Uncovering Earth's virome)
EarthsVirome_148	3300002515_JGI24144J35610_10000001	Paez-Espino et al., 2016 (Uncovering Earth's virome)
EarthsVirome_151	3300001605_Draft_10000030	Paez-Espino et al., 2016 (Uncovering Earth's virome)
EarthsVirome_152	3300002052_SMTZ1_10000001	Paez-Espino et al., 2016 (Uncovering Earth's virome)
EarthsVirome_153	7000000665_SRS016037_WUGC_scaffold_3155	Paez-Espino et al., 2016 (Uncovering Earth's virome)
EarthsVirome_154	7000000171_SRS052697_LANL_scaffold_12111	Paez-Espino et al., 2016 (Uncovering Earth's virome)
EarthsVirome_155	7000000286_SRS024081_LANL_scaffold_29483	Paez-Espino et al., 2016 (Uncovering Earth's virome)
EarthsVirome_156	3300000233_TB_FS06_10DRAFT_1000001	Paez-Espino et al., 2016 (Uncovering Earth's virome)
EarthsVirome_157	3300003401_JGI26530J50255_1000023	Paez-Espino et al., 2016 (Uncovering Earth's virome)
EarthsVirome_159	7000000145_SRS050422_LANL_scaffold_95223	Paez-Espino et al., 2016 (Uncovering Earth's virome)
EarthsVirome_160	3300001122_JGI12148J13107_100001	Paez-Espino et al., 2016 (Uncovering Earth's virome)
EarthsVirome_161	7000000503_SRS053603_LANL_scaffold_8088	Paez-Espino et al., 2016 (Uncovering Earth's virome)
EarthsVirome_162	7000000669_SRS022713_LANL_scaffold_8321	Paez-Espino et al., 2016 (Uncovering Earth's virome)
EarthsVirome_163	3300001112_JGI12322J13274_1000002	Paez-Espino et al., 2016 (Uncovering Earth's virome)
EarthsVirome_165	7000000057_SRS013818_Baylor_scaffold_58635	Paez-Espino et al., 2016 (Uncovering Earth's virome)
EarthsVirome_166	7000000615_SRS019591_WUGC_scaffold_3704	Paez-Espino et al., 2016 (Uncovering Earth's virome)
EarthsVirome_167	7000000686_SRS019387_WUGC_scaffold_21256	Paez-Espino et al., 2016 (Uncovering Earth's virome)
EarthsVirome_169	3300003501_JGI26243J51142_1000002	Paez-Espino et al., 2016 (Uncovering Earth's virome)
EarthsVirome_170	7000000194_SRS022077_Baylor_scaffold_11282	Paez-Espino et al., 2016 (Uncovering Earth's virome)
EarthsVirome_171	2084038018_TrFG_contig00004	Paez-Espino et al., 2016 (Uncovering Earth's virome)
EarthsVirome_172	7000000584_SRS049318_LANL_scaffold_104751	Paez-Espino et al., 2016 (Uncovering Earth's virome)
EarthsVirome_173	7000000214_SRS015158_WUGC_scaffold_4007	Paez-Espino et al., 2016 (Uncovering Earth's virome)
EarthsVirome_174	7000000393_SRS019327_WUGC_scaffold_23189	Paez-Espino et al., 2016 (Uncovering Earth's virome)
EarthsVirome_175	7000000320_SRS063040_Baylor_scaffold_2405	Paez-Espino et al., 2016 (Uncovering Earth's virome)
EarthsVirome_177	7000000652_SRS020226_Baylor_scaffold_24119	Paez-Espino et al., 2016 (Uncovering Earth's virome)
EarthsVirome_178	7000000025_SRS023617_Baylor_scaffold_5295	Paez-Espino et al., 2016 (Uncovering Earth's virome)
EarthsVirome_179	3300002835_B570J40625_100000020	Paez-Espino et al., 2016 (Uncovering Earth's virome)
EarthsVirome_180	3300002835_B570J40625_100000021	Paez-Espino et al., 2016 (Uncovering Earth's virome)
EarthsVirome_181	3300002835_B570J40625_100000022	Paez-Espino et al., 2016 (Uncovering Earth's virome)
EarthsVirome_182	3300002569_JGI24136J36422_10000001	Paez-Espino et al., 2016 (Uncovering Earth's virome)
EarthsVirome_184	3300003155_Ga0052270_10432875	Paez-Espino et al., 2016 (Uncovering Earth's virome)
EarthsVirome_185	7000000673_SRS017025_Baylor_scaffold_32559	Paez-Espino et al., 2016 (Uncovering Earth's virome)
EarthsVirome_187	7000000523_SRS019126_WUGC_scaffold_40792	Paez-Espino et al., 2016 (Uncovering Earth's virome)
EarthsVirome_188	7000000016_SRS023538_Baylor_scaffold_21016	Paez-Espino et al., 2016 (Uncovering Earth's virome)
EarthsVirome_190	3300001798_JGI24126J20157_1000012	Paez-Espino et al., 2016 (Uncovering Earth's virome)
EarthsVirome_192	3300003375_JGI26470J50227_1000005	Paez-Espino et al., 2016 (Uncovering Earth's virome)
EarthsVirome_193	3300002231_KVRMV2_100026022	Paez-Espino et al., 2016 (Uncovering Earth's virome)
EarthsVirome_195	7000000653_SRS016740_Baylor_scaffold_74297	Paez-Espino et al., 2016 (Uncovering Earth's virome)
EarthsVirome_196	7000000393_SRS019327_WUGC_scaffold_32585	Paez-Espino et al., 2016 (Uncovering Earth's virome)
EarthsVirome_197	7000000480_SRS015209_WUGC_scaffold_4574	Paez-Espino et al., 2016 (Uncovering Earth's virome)
EarthsVirome_198	7000000232_SRS015578_WUGC_scaffold_39883	Paez-Espino et al., 2016 (Uncovering Earth's virome)
EarthsVirome_199	7000000317_SRS014459_WUGC_scaffold_12475	Paez-Espino et al., 2016 (Uncovering Earth's virome)
EarthsVirome_200	7000000366_SRS065278_LANL_scaffold_13058	Paez-Espino et al., 2016 (Uncovering Earth's virome)
EarthsVirome_201	7000000147_SRS014690_WUGC_scaffold_9325	Paez-Espino et al., 2016 (Uncovering Earth's virome)
EarthsVirome_202	7000000156_SRS064423_LANL_scaffold_42987	Paez-Espino et al., 2016 (Uncovering Earth's virome)
EarthsVirome_204	3300002835_B570J40625_100000026	Paez-Espino et al., 2016 (Uncovering Earth's virome)
EarthsVirome_205	7000000503_SRS053603_LANL_scaffold_59107	Paez-Espino et al., 2016 (Uncovering Earth's virome)
EarthsVirome_206	3300001866_JGI24729J20445_1000011	Paez-Espino et al., 2016 (Uncovering Earth's virome)
EarthsVirome_207	7000000633_SRS015065_WUGC_scaffold_13483	Paez-Espino et al., 2016 (Uncovering Earth's virome)
EarthsVirome_208	7000000317_SRS014459_WUGC_scaffold_60398	Paez-Espino et al., 2016 (Uncovering Earth's virome)
EarthsVirome_209	7000000442_SRS051791_LANL_scaffold_3222	Paez-Espino et al., 2016 (Uncovering Earth's virome)
EarthsVirome_210	7000000333_SRS050925_LANL_scaffold_6542	Paez-Espino et al., 2016 (Uncovering Earth's virome)
EarthsVirome_211	3300002835_B570J40625_100000027	Paez-Espino et al., 2016 (Uncovering Earth's virome)
EarthsVirome_212	7000000713_SRS024355_LANL_scaffold_119899	Paez-Espino et al., 2016 (Uncovering Earth's virome)
EarthsVirome_213	3300000174_SI60aug11_200mDRAFT_c1000003	Paez-Espino et al., 2016 (Uncovering Earth's virome)
EarthsVirome_214	7000000462_SRS012279_Baylor_scaffold_63694	Paez-Espino et al., 2016 (Uncovering Earth's virome)
EarthsVirome_215	7000000422_SRS057791_LANL_scaffold_59625	Paez-Espino et al., 2016 (Uncovering Earth's virome)
EarthsVirome_216	7000000305_SRS062761_LANL_scaffold_38752	Paez-Espino et al., 2016 (Uncovering Earth's virome)
EarthsVirome_217	7000000671_SRS022143_LANL_scaffold_75273	Paez-Espino et al., 2016 (Uncovering Earth's virome)
EarthsVirome_218	7000000226_SRS014578_WUGC_scaffold_74082	Paez-Espino et al., 2016 (Uncovering Earth's virome)
EarthsVirome_219	7000000001_SRS022530_LANL_scaffold_21325	Paez-Espino et al., 2016 (Uncovering Earth's virome)
EarthsVirome_220	7000000298_SRS016569_Baylor_scaffold_55638	Paez-Espino et al., 2016 (Uncovering Earth's virome)
EarthsVirome_221	3300003430_JGI25921J50272_10000001	Paez-Espino et al., 2016 (Uncovering Earth's virome)
EarthsVirome_222	3300003358_C687J50192_1000004	Paez-Espino et al., 2016 (Uncovering Earth's virome)
EarthsVirome_223	7000000239_SRS013951_WUGC_scaffold_59596	Paez-Espino et al., 2016 (Uncovering Earth's virome)
EarthsVirome_224	3300001274_B570J13895_1000001	Paez-Espino et al., 2016 (Uncovering Earth's virome)
EarthsVirome_225	3300001282_B570J14230_10000001	Paez-Espino et al., 2016 (Uncovering Earth's virome)
EarthsVirome_226	7000000640_SRS015278_WUGC_scaffold_4790	Paez-Espino et al., 2016 (Uncovering Earth's virome)
EarthsVirome_227	3300002231_KVRMV2_100115025	Paez-Espino et al., 2016 (Uncovering Earth's virome)
EarthsVirome_230	7000000366_SRS065278_LANL_scaffold_57413	Paez-Espino et al., 2016 (Uncovering Earth's virome)
EarthsVirome_231	3300002466_JGI10211J34971_10000002	Paez-Espino et al., 2016 (Uncovering Earth's virome)
EarthsVirome_232	7000000295_SRS019219_WUGC_scaffold_8891	Paez-Espino et al., 2016 (Uncovering Earth's virome)
EarthsVirome_233	7000000268_SRS017533_Baylor_scaffold_19466	Paez-Espino et al., 2016 (Uncovering Earth's virome)
EarthsVirome_235	3300001881_JGI24728J21555_1000008	Paez-Espino et al., 2016 (Uncovering Earth's virome)
EarthsVirome_236	3300001592_Draft_10000074	Paez-Espino et al., 2016 (Uncovering Earth's virome)
EarthsVirome_237	3300001594_Draft_10000075	Paez-Espino et al., 2016 (Uncovering Earth's virome)
EarthsVirome_238	3300001041_C687J13239_1000007	Paez-Espino et al., 2016 (Uncovering Earth's virome)
EarthsVirome_239	3300000736_JGI12547J11936_1000001	Paez-Espino et al., 2016 (Uncovering Earth's virome)
EarthsVirome_240	7000000599_SRS019022_WUGC_scaffold_13927	Paez-Espino et al., 2016 (Uncovering Earth's virome)
EarthsVirome_241	3300003278_U2draft_1000065	Paez-Espino et al., 2016 (Uncovering Earth's virome)
EarthsVirome_242	7000000086_SRS049147_LANL_scaffold_29480	Paez-Espino et al., 2016 (Uncovering Earth's virome)
EarthsVirome_243	7000000029_SRS042131_WUGC_scaffold_6041	Paez-Espino et al., 2016 (Uncovering Earth's virome)
EarthsVirome_246	3300000439_TBL_comb48_EPIDRAFT_1000006	Paez-Espino et al., 2016 (Uncovering Earth's virome)
EarthsVirome_249	7000000411_SRS042984_LANL_scaffold_85850	Paez-Espino et al., 2016 (Uncovering Earth's virome)
EarthsVirome_250	7000000486_SRS015264_WUGC_scaffold_10685	Paez-Espino et al., 2016 (Uncovering Earth's virome)
EarthsVirome_251	7000000440_SRS015797_WUGC_scaffold_8841	Paez-Espino et al., 2016 (Uncovering Earth's virome)
EarthsVirome_252	7000000513_SRS047824_WUGC_scaffold_2288	Paez-Espino et al., 2016 (Uncovering Earth's virome)
EarthsVirome_253	3300003850_Ga0058695_1000001	Paez-Espino et al., 2016 (Uncovering Earth's virome)
EarthsVirome_254	7000000305_SRS062761_LANL_scaffold_29982	Paez-Espino et al., 2016 (Uncovering Earth's virome)
EarthsVirome_255	7000000737_SRS050669_LANL_scaffold_47865	Paez-Espino et al., 2016 (Uncovering Earth's virome)
EarthsVirome_256	2100351000_BMHBC_154924	Paez-Espino et al., 2016 (Uncovering Earth's virome)
EarthsVirome_257	7000000295_SRS019219_WUGC_scaffold_53999	Paez-Espino et al., 2016 (Uncovering Earth's virome)
EarthsVirome_258	3300000176_TB03JUN2009E_c000001	Paez-Espino et al., 2016 (Uncovering Earth's virome)
EarthsVirome_259	7000000140_SRS044373_WUGC_scaffold_314	Paez-Espino et al., 2016 (Uncovering Earth's virome)
EarthsVirome_260	3300002835_B570J40625_100000035	Paez-Espino et al., 2016 (Uncovering Earth's virome)
EarthsVirome_261	3300002835_B570J40625_100000036	Paez-Espino et al., 2016 (Uncovering Earth's virome)
EarthsVirome_263	3300002835_B570J40625_100000037	Paez-Espino et al., 2016 (Uncovering Earth's virome)
EarthsVirome_264	3300000235_TB_PC08_3DRAFT_1000002	Paez-Espino et al., 2016 (Uncovering Earth's virome)
EarthsVirome_265	7000000363_SRS015947_WUGC_scaffold_28646	Paez-Espino et al., 2016 (Uncovering Earth's virome)
EarthsVirome_266	3300003797_Ga0007846_1000001	Paez-Espino et al., 2016 (Uncovering Earth's virome)
EarthsVirome_267	7000000001_SRS022530_LANL_scaffold_8446	Paez-Espino et al., 2016 (Uncovering Earth's virome)
EarthsVirome_268	7000000110_SRS011098_Baylor_scaffold_3534	Paez-Espino et al., 2016 (Uncovering Earth's virome)
EarthsVirome_270	3300003140_Ga0051081_1012479	Paez-Espino et al., 2016 (Uncovering Earth's virome)
EarthsVirome_271	7000000706_SRS024021_Baylor_scaffold_3486	Paez-Espino et al., 2016 (Uncovering Earth's virome)
EarthsVirome_272	7000000006_SRS054956_LANL_scaffold_31156	Paez-Espino et al., 2016 (Uncovering Earth's virome)
EarthsVirome_274	7000000001_SRS022530_LANL_scaffold_32433	Paez-Espino et al., 2016 (Uncovering Earth's virome)
EarthsVirome_275	3300001351_JGI20153J14318_10000002	Paez-Espino et al., 2016 (Uncovering Earth's virome)
EarthsVirome_276	3300002835_B570J40625_100000038	Paez-Espino et al., 2016 (Uncovering Earth's virome)
EarthsVirome_277	3300002727_C687J39217_1000013	Paez-Espino et al., 2016 (Uncovering Earth's virome)
EarthsVirome_278	3300001398_JGI20207J14881_1000002	Paez-Espino et al., 2016 (Uncovering Earth's virome)
EarthsVirome_279	3300001866_JGI24729J20445_1000016	Paez-Espino et al., 2016 (Uncovering Earth's virome)
EarthsVirome_280	3300000117_DelMOWin2010_c10000001	Paez-Espino et al., 2016 (Uncovering Earth's virome)
EarthsVirome_281	7000000479_SRS015803_WUGC_scaffold_51558	Paez-Espino et al., 2016 (Uncovering Earth's virome)
EarthsVirome_282	7000000584_SRS049318_LANL_scaffold_122086	Paez-Espino et al., 2016 (Uncovering Earth's virome)
EarthsVirome_283	7000000516_SRS019161_WUGC_scaffold_3814	Paez-Espino et al., 2016 (Uncovering Earth's virome)
EarthsVirome_285	3300001346_JGI20151J14362_10000009	Paez-Espino et al., 2016 (Uncovering Earth's virome)
EarthsVirome_286	3300003846_Ga0058696_1000001	Paez-Espino et al., 2016 (Uncovering Earth's virome)
EarthsVirome_288	3300002541_JGI25329J36429_1000007	Paez-Espino et al., 2016 (Uncovering Earth's virome)
EarthsVirome_289	3300001242_C687J13896_1000019	Paez-Espino et al., 2016 (Uncovering Earth's virome)
EarthsVirome_291	7000000443_SRS058808_LANL_scaffold_17042	Paez-Espino et al., 2016 (Uncovering Earth's virome)
EarthsVirome_292	2029527005_ACOFG987_contig49236	Paez-Espino et al., 2016 (Uncovering Earth's virome)
EarthsVirome_293	2029527006_ACOFG988_contig00012	Paez-Espino et al., 2016 (Uncovering Earth's virome)
EarthsVirome_295	7000000480_SRS015209_WUGC_scaffold_11202	Paez-Espino et al., 2016 (Uncovering Earth's virome)
EarthsVirome_296	3300002835_B570J40625_100000041	Paez-Espino et al., 2016 (Uncovering Earth's virome)
EarthsVirome_297	3300003429_JGI25914J50564_10000001	Paez-Espino et al., 2016 (Uncovering Earth's virome)
EarthsVirome_298	7000000063_SRS015057_WUGC_scaffold_3896	Paez-Espino et al., 2016 (Uncovering Earth's virome)
EarthsVirome_300	3300002835_B570J40625_100000043	Paez-Espino et al., 2016 (Uncovering Earth's virome)
EarthsVirome_301	3300002514_JGI25133J35611_10000007	Paez-Espino et al., 2016 (Uncovering Earth's virome)
EarthsVirome_302	3300002835_B570J40625_100000044	Paez-Espino et al., 2016 (Uncovering Earth's virome)
EarthsVirome_303	3300002835_B570J40625_100000045	Paez-Espino et al., 2016 (Uncovering Earth's virome)
EarthsVirome_305	3300001472_JGI24004J15324_10000001	Paez-Espino et al., 2016 (Uncovering Earth's virome)
EarthsVirome_306	3300000736_JGI12547J11936_1000002	Paez-Espino et al., 2016 (Uncovering Earth's virome)
EarthsVirome_307	3300001592_Draft_10000095	Paez-Espino et al., 2016 (Uncovering Earth's virome)
EarthsVirome_308	3300001594_Draft_10000097	Paez-Espino et al., 2016 (Uncovering Earth's virome)
EarthsVirome_309	7000000575_SRS017227_Baylor_scaffold_2069	Paez-Espino et al., 2016 (Uncovering Earth's virome)
EarthsVirome_310	7000000230_SRS015574_WUGC_scaffold_78052	Paez-Espino et al., 2016 (Uncovering Earth's virome)
EarthsVirome_311	7000000364_SRS051941_LANL_scaffold_17864	Paez-Espino et al., 2016 (Uncovering Earth's virome)
EarthsVirome_312	3300002835_B570J40625_100000046	Paez-Espino et al., 2016 (Uncovering Earth's virome)
EarthsVirome_314	7000000388_SRS020856_Baylor_scaffold_13214	Paez-Espino et al., 2016 (Uncovering Earth's virome)
EarthsVirome_315	3300002835_B570J40625_100000048	Paez-Espino et al., 2016 (Uncovering Earth's virome)
EarthsVirome_316	7000000144_SRS045715_LANL_scaffold_37087	Paez-Espino et al., 2016 (Uncovering Earth's virome)
EarthsVirome_318	3300003426_JGI26534J51046_1000074	Paez-Espino et al., 2016 (Uncovering Earth's virome)
EarthsVirome_319	7000000393_SRS019327_WUGC_scaffold_17606	Paez-Espino et al., 2016 (Uncovering Earth's virome)
EarthsVirome_320	7000000716_SRS044662_LANL_scaffold_49669	Paez-Espino et al., 2016 (Uncovering Earth's virome)
EarthsVirome_321	3300001282_B570J14230_10000003	Paez-Espino et al., 2016 (Uncovering Earth's virome)
EarthsVirome_323	7000000554_SRS058336_LANL_scaffold_3483	Paez-Espino et al., 2016 (Uncovering Earth's virome)
EarthsVirome_324	7000000128_SRS050244_LANL_scaffold_12169	Paez-Espino et al., 2016 (Uncovering Earth's virome)
EarthsVirome_326	3300000115_DelMOSum2011_c10000005	Paez-Espino et al., 2016 (Uncovering Earth's virome)
EarthsVirome_328	7000000524_SRS019127_WUGC_scaffold_1991	Paez-Espino et al., 2016 (Uncovering Earth's virome)
EarthsVirome_329	7000000692_SRS019980_Baylor_scaffold_60996	Paez-Espino et al., 2016 (Uncovering Earth's virome)
EarthsVirome_331	7000000583_SRS019974_Baylor_scaffold_56849	Paez-Espino et al., 2016 (Uncovering Earth's virome)
EarthsVirome_332	3300001450_JGI24006J15134_10000041	Paez-Espino et al., 2016 (Uncovering Earth's virome)
EarthsVirome_333	7000000228_SRS022602_Baylor_scaffold_17795	Paez-Espino et al., 2016 (Uncovering Earth's virome)
EarthsVirome_334	3300001041_C687J13239_1000009	Paez-Espino et al., 2016 (Uncovering Earth's virome)
EarthsVirome_335	3300002835_B570J40625_100000051	Paez-Espino et al., 2016 (Uncovering Earth's virome)
EarthsVirome_336	3300001242_C687J13896_1000027	Paez-Espino et al., 2016 (Uncovering Earth's virome)
EarthsVirome_337	7000000698_SRS024318_LANL_scaffold_18757	Paez-Espino et al., 2016 (Uncovering Earth's virome)
EarthsVirome_339	3300002835_B570J40625_100000052	Paez-Espino et al., 2016 (Uncovering Earth's virome)
EarthsVirome_341	7000000436_SRS015644_WUGC_scaffold_25073	Paez-Espino et al., 2016 (Uncovering Earth's virome)
EarthsVirome_342	3300000318_WSSedL1CaDRAFT_10000006	Paez-Espino et al., 2016 (Uncovering Earth's virome)
EarthsVirome_343	3300000439_TBL_comb48_EPIDRAFT_1000007	Paez-Espino et al., 2016 (Uncovering Earth's virome)
EarthsVirome_344	3300000059_PaHGMunAill_c0000008	Paez-Espino et al., 2016 (Uncovering Earth's virome)
EarthsVirome_345	7000000009_SRS018300_Baylor_scaffold_7339	Paez-Espino et al., 2016 (Uncovering Earth's virome)
EarthsVirome_348	3300003413_JGI25922J50271_10000001	Paez-Espino et al., 2016 (Uncovering Earth's virome)
EarthsVirome_349	7000000380_SRS015663_WUGC_scaffold_32773	Paez-Espino et al., 2016 (Uncovering Earth's virome)
EarthsVirome_350	3300003407_JGI26536J50258_1000043	Paez-Espino et al., 2016 (Uncovering Earth's virome)
EarthsVirome_351	3300000224_SI34jun09_10mDRAFT_1000001	Paez-Espino et al., 2016 (Uncovering Earth's virome)
EarthsVirome_352	3300000203_TB18AUG2009E_c000005	Paez-Espino et al., 2016 (Uncovering Earth's virome)
EarthsVirome_353	3300001868_JGI24146J20443_1000033	Paez-Espino et al., 2016 (Uncovering Earth's virome)
EarthsVirome_354	3300002641_loc_108696646	Paez-Espino et al., 2016 (Uncovering Earth's virome)
EarthsVirome_355	7000000029_SRS042131_WUGC_scaffold_2136	Paez-Espino et al., 2016 (Uncovering Earth's virome)
EarthsVirome_356	3300003154_Ga0052186_10005624	Paez-Espino et al., 2016 (Uncovering Earth's virome)
EarthsVirome_357	7000000740_SRS064276_LANL_scaffold_63194	Paez-Espino et al., 2016 (Uncovering Earth's virome)
EarthsVirome_358	7000000503_SRS053603_LANL_scaffold_6711	Paez-Espino et al., 2016 (Uncovering Earth's virome)
EarthsVirome_359	3300002531_JGI25327J35509_1000010	Paez-Espino et al., 2016 (Uncovering Earth's virome)
EarthsVirome_360	3300003617_JGI26082J51739_10000004	Paez-Espino et al., 2016 (Uncovering Earth's virome)
EarthsVirome_361	3300003388_JGI25910J50241_10000001	Paez-Espino et al., 2016 (Uncovering Earth's virome)
EarthsVirome_362	3300002231_KVRMV2_100016106	Paez-Espino et al., 2016 (Uncovering Earth's virome)
EarthsVirome_363	3300002514_JGI25133J35611_10000008	Paez-Espino et al., 2016 (Uncovering Earth's virome)
EarthsVirome_364	3300002835_B570J40625_100000057	Paez-Espino et al., 2016 (Uncovering Earth's virome)
EarthsVirome_365	3300003846_Ga0058696_1000002	Paez-Espino et al., 2016 (Uncovering Earth's virome)
EarthsVirome_366	3300000202_NICFPass4MCCDRAFT_c000004	Paez-Espino et al., 2016 (Uncovering Earth's virome)
EarthsVirome_367	3300000553_TBL_comb47_HYPODRAFT_10000041	Paez-Espino et al., 2016 (Uncovering Earth's virome)
EarthsVirome_369	3300001242_C687J13896_1000034	Paez-Espino et al., 2016 (Uncovering Earth's virome)
EarthsVirome_370	3300003432_JGI20214J51088_10000014	Paez-Espino et al., 2016 (Uncovering Earth's virome)
EarthsVirome_372	3300001683_GBIDBA_10000244	Paez-Espino et al., 2016 (Uncovering Earth's virome)
EarthsVirome_373	3300001242_C687J13896_1000035	Paez-Espino et al., 2016 (Uncovering Earth's virome)
EarthsVirome_374	3300003846_Ga0058696_1000003	Paez-Espino et al., 2016 (Uncovering Earth's virome)
EarthsVirome_375	7000000675_SRS023468_LANL_scaffold_16576	Paez-Espino et al., 2016 (Uncovering Earth's virome)
EarthsVirome_376	3300000116_DelMOSpr2010_c10000005	Paez-Espino et al., 2016 (Uncovering Earth's virome)
EarthsVirome_377	7000000228_SRS022602_Baylor_scaffold_55190	Paez-Espino et al., 2016 (Uncovering Earth's virome)
EarthsVirome_378	7000000664_SRS053630_LANL_scaffold_3033	Paez-Espino et al., 2016 (Uncovering Earth's virome)
EarthsVirome_379	3300002835_B570J40625_100000059	Paez-Espino et al., 2016 (Uncovering Earth's virome)
EarthsVirome_380	7000000366_SRS065278_LANL_scaffold_15925	Paez-Espino et al., 2016 (Uncovering Earth's virome)
EarthsVirome_381	3300003140_Ga0051081_1012476	Paez-Espino et al., 2016 (Uncovering Earth's virome)
EarthsVirome_382	3300003155_Ga0052270_10432919	Paez-Espino et al., 2016 (Uncovering Earth's virome)
EarthsVirome_384	3300001580_Draft_10000035	Paez-Espino et al., 2016 (Uncovering Earth's virome)
EarthsVirome_385	2124908021_BSRL3_Contig_1	Paez-Espino et al., 2016 (Uncovering Earth's virome)
EarthsVirome_386	3300001242_C687J13896_1000037	Paez-Espino et al., 2016 (Uncovering Earth's virome)
EarthsVirome_390	7000000600_SRS016002_WUGC_scaffold_7540	Paez-Espino et al., 2016 (Uncovering Earth's virome)
EarthsVirome_391	7000000709_SRS019906_WUGC_scaffold_41128	Paez-Espino et al., 2016 (Uncovering Earth's virome)
EarthsVirome_392	7000000295_SRS019219_WUGC_scaffold_11938	Paez-Espino et al., 2016 (Uncovering Earth's virome)
EarthsVirome_393	7000000736_SRS014235_WUGC_scaffold_4601	Paez-Espino et al., 2016 (Uncovering Earth's virome)
EarthsVirome_394	7000000519_SRS018357_Baylor_scaffold_3010	Paez-Espino et al., 2016 (Uncovering Earth's virome)
EarthsVirome_395	7000000576_SRS022621_Baylor_scaffold_720	Paez-Espino et al., 2016 (Uncovering Earth's virome)
EarthsVirome_396	3300001580_Draft_10000039	Paez-Espino et al., 2016 (Uncovering Earth's virome)
EarthsVirome_397	3300002514_JGI25133J35611_10000010	Paez-Espino et al., 2016 (Uncovering Earth's virome)
EarthsVirome_399	3300001242_C687J13896_1000039	Paez-Espino et al., 2016 (Uncovering Earth's virome)
EarthsVirome_400	3300002542_JGI25328J35697_1000025	Paez-Espino et al., 2016 (Uncovering Earth's virome)
EarthsVirome_401	3300000553_TBL_comb47_HYPODRAFT_10000047	Paez-Espino et al., 2016 (Uncovering Earth's virome)
EarthsVirome_402	3300002542_JGI25328J35697_1000026	Paez-Espino et al., 2016 (Uncovering Earth's virome)
EarthsVirome_403	7000000422_SRS057791_LANL_scaffold_82451	Paez-Espino et al., 2016 (Uncovering Earth's virome)
EarthsVirome_404	3300000568_Draft_10015026	Paez-Espino et al., 2016 (Uncovering Earth's virome)
EarthsVirome_405	7000000501_SRS047265_WUGC_scaffold_17982	Paez-Espino et al., 2016 (Uncovering Earth's virome)
EarthsVirome_406	3300002482_JGI25127J35165_1000023	Paez-Espino et al., 2016 (Uncovering Earth's virome)
EarthsVirome_407	3300003418_JGI26523J50269_1000037	Paez-Espino et al., 2016 (Uncovering Earth's virome)
EarthsVirome_408	7000000498_SRS017521_Baylor_scaffold_47341	Paez-Espino et al., 2016 (Uncovering Earth's virome)
EarthsVirome_409	3300001472_JGI24004J15324_10000002	Paez-Espino et al., 2016 (Uncovering Earth's virome)
EarthsVirome_411	3300002460_C687J35021_10000013	Paez-Espino et al., 2016 (Uncovering Earth's virome)
EarthsVirome_412	3300002835_B570J40625_100000062	Paez-Espino et al., 2016 (Uncovering Earth's virome)
EarthsVirome_413	7000000239_SRS013951_WUGC_scaffold_56621	Paez-Espino et al., 2016 (Uncovering Earth's virome)
EarthsVirome_414	3300003860_Ga0031658_1000001	Paez-Espino et al., 2016 (Uncovering Earth's virome)
EarthsVirome_415	3300001351_JGI20153J14318_10000004	Paez-Espino et al., 2016 (Uncovering Earth's virome)
EarthsVirome_416	3300001346_JGI20151J14362_10000014	Paez-Espino et al., 2016 (Uncovering Earth's virome)
EarthsVirome_417	7000000032_SRS024132_Baylor_scaffold_2126	Paez-Espino et al., 2016 (Uncovering Earth's virome)
EarthsVirome_418	7000000193_SRS048870_WUGC_scaffold_46185	Paez-Espino et al., 2016 (Uncovering Earth's virome)
EarthsVirome_419	3300000553_TBL_comb47_HYPODRAFT_10000049	Paez-Espino et al., 2016 (Uncovering Earth's virome)
EarthsVirome_420	3300001472_JGI24004J15324_10000003	Paez-Espino et al., 2016 (Uncovering Earth's virome)
EarthsVirome_421	3300000271_PBR_1000103	Paez-Espino et al., 2016 (Uncovering Earth's virome)
EarthsVirome_422	3300000439_TBL_comb48_EPIDRAFT_1000012	Paez-Espino et al., 2016 (Uncovering Earth's virome)
EarthsVirome_423	3300000553_TBL_comb47_HYPODRAFT_10000051	Paez-Espino et al., 2016 (Uncovering Earth's virome)
EarthsVirome_424	3300002641_loc_101636989	Paez-Espino et al., 2016 (Uncovering Earth's virome)
EarthsVirome_425	7000000563_SRS014124_WUGC_scaffold_7702	Paez-Espino et al., 2016 (Uncovering Earth's virome)
EarthsVirome_426	3300003926_Ga0007826_1000001	Paez-Espino et al., 2016 (Uncovering Earth's virome)
EarthsVirome_427	7000000435_SRS015646_WUGC_scaffold_1166	Paez-Espino et al., 2016 (Uncovering Earth's virome)
EarthsVirome_428	7000000052_SRS042643_WUGC_scaffold_33984	Paez-Espino et al., 2016 (Uncovering Earth's virome)
EarthsVirome_429	3300001408_JGI20206J14855_1000001	Paez-Espino et al., 2016 (Uncovering Earth's virome)
EarthsVirome_430	3300002835_B570J40625_100000065	Paez-Espino et al., 2016 (Uncovering Earth's virome)
EarthsVirome_431	7000000086_SRS049147_LANL_scaffold_1845	Paez-Espino et al., 2016 (Uncovering Earth's virome)
EarthsVirome_432	7000000374_SRS016342_Baylor_scaffold_53425	Paez-Espino et al., 2016 (Uncovering Earth's virome)
EarthsVirome_433	3300000216_SI53jan11_150mDRAFT_c1000012	Paez-Espino et al., 2016 (Uncovering Earth's virome)
EarthsVirome_434	7000000464_SRS077730_LANL_scaffold_9428	Paez-Espino et al., 2016 (Uncovering Earth's virome)
EarthsVirome_435	3300003850_Ga0058695_1000002	Paez-Espino et al., 2016 (Uncovering Earth's virome)
EarthsVirome_436	7000000295_SRS019219_WUGC_scaffold_22072	Paez-Espino et al., 2016 (Uncovering Earth's virome)
EarthsVirome_437	7000000226_SRS014578_WUGC_scaffold_73087	Paez-Espino et al., 2016 (Uncovering Earth's virome)
EarthsVirome_439	7000000615_SRS019591_WUGC_scaffold_30234	Paez-Espino et al., 2016 (Uncovering Earth's virome)
EarthsVirome_440	3300001592_Draft_10000123	Paez-Espino et al., 2016 (Uncovering Earth's virome)
EarthsVirome_441	7000000295_SRS019219_WUGC_scaffold_11419	Paez-Espino et al., 2016 (Uncovering Earth's virome)
EarthsVirome_442	3300002502_C687J35174_10000119	Paez-Espino et al., 2016 (Uncovering Earth's virome)
EarthsVirome_443	3300002835_B570J40625_100000067	Paez-Espino et al., 2016 (Uncovering Earth's virome)
EarthsVirome_444	3300002835_B570J40625_100000068	Paez-Espino et al., 2016 (Uncovering Earth's virome)
EarthsVirome_445	3300003842_Ga0056913_1000107	Paez-Espino et al., 2016 (Uncovering Earth's virome)
EarthsVirome_446	7000000666_SRS022719_LANL_scaffold_40272	Paez-Espino et al., 2016 (Uncovering Earth's virome)
EarthsVirome_447	7000000074_SRS065099_LANL_scaffold_3655	Paez-Espino et al., 2016 (Uncovering Earth's virome)
EarthsVirome_448	7000000460_SRS051031_LANL_scaffold_9021	Paez-Espino et al., 2016 (Uncovering Earth's virome)
EarthsVirome_449	3300000233_TB_FS06_10DRAFT_1000002	Paez-Espino et al., 2016 (Uncovering Earth's virome)
EarthsVirome_450	3300002835_B570J40625_100000069	Paez-Espino et al., 2016 (Uncovering Earth's virome)
EarthsVirome_451	7000000369_SRS047100_WUGC_scaffold_8696	Paez-Espino et al., 2016 (Uncovering Earth's virome)
EarthsVirome_452	7000000186_SRS022524_Baylor_scaffold_47175	Paez-Espino et al., 2016 (Uncovering Earth's virome)
EarthsVirome_453	7000000633_SRS015065_WUGC_scaffold_23221	Paez-Espino et al., 2016 (Uncovering Earth's virome)
EarthsVirome_454	3300000101_DelMOSum2010_c10000026	Paez-Espino et al., 2016 (Uncovering Earth's virome)
EarthsVirome_455	7000000313_SRS058053_LANL_scaffold_84224	Paez-Espino et al., 2016 (Uncovering Earth's virome)
EarthsVirome_457	3300000439_TBL_comb48_EPIDRAFT_1000013	Paez-Espino et al., 2016 (Uncovering Earth's virome)
EarthsVirome_459	3300001605_Draft_10000065	Paez-Espino et al., 2016 (Uncovering Earth's virome)
EarthsVirome_461	3300000255_LP_F_10_SI03_135DRAFT_1000009	Paez-Espino et al., 2016 (Uncovering Earth's virome)
EarthsVirome_462	3300000553_TBL_comb47_HYPODRAFT_10000067	Paez-Espino et al., 2016 (Uncovering Earth's virome)
EarthsVirome_463	2029527006_ACOFG988_contig16615	Paez-Espino et al., 2016 (Uncovering Earth's virome)
EarthsVirome_464	3300000243_SA_S2_NOR18_50mDRAFT_1000001	Paez-Espino et al., 2016 (Uncovering Earth's virome)
EarthsVirome_465	7000000304_SRS013533_LANL_scaffold_28060	Paez-Espino et al., 2016 (Uncovering Earth's virome)
EarthsVirome_467	7000000320_SRS063040_Baylor_scaffold_1634	Paez-Espino et al., 2016 (Uncovering Earth's virome)
EarthsVirome_468	3300000205_NICFPass4XylDRAFT_c000007	Paez-Espino et al., 2016 (Uncovering Earth's virome)
EarthsVirome_469	3300001347_JGI20156J14371_10000025	Paez-Espino et al., 2016 (Uncovering Earth's virome)
EarthsVirome_470	7000000449_SRS015215_WUGC_scaffold_4877	Paez-Espino et al., 2016 (Uncovering Earth's virome)
EarthsVirome_471	7000000298_SRS016569_Baylor_scaffold_6314	Paez-Espino et al., 2016 (Uncovering Earth's virome)
EarthsVirome_472	3300002835_B570J40625_100000075	Paez-Espino et al., 2016 (Uncovering Earth's virome)
EarthsVirome_474	7000000690_SRS055982_Baylor_scaffold_8314	Paez-Espino et al., 2016 (Uncovering Earth's virome)
EarthsVirome_475	7000000565_SRS052227_LANL_scaffold_3623	Paez-Espino et al., 2016 (Uncovering Earth's virome)
EarthsVirome_476	7000000510_SRS053917_LANL_scaffold_35430	Paez-Espino et al., 2016 (Uncovering Earth's virome)
EarthsVirome_477	7000000005_SRS022536_LANL_scaffold_29155	Paez-Espino et al., 2016 (Uncovering Earth's virome)
EarthsVirome_478	3300001356_JGI12269J14319_10000030	Paez-Espino et al., 2016 (Uncovering Earth's virome)
EarthsVirome_479	7000000498_SRS017521_Baylor_scaffold_16335	Paez-Espino et al., 2016 (Uncovering Earth's virome)
EarthsVirome_480	3300001125_JGI11931J13222_1000001	Paez-Espino et al., 2016 (Uncovering Earth's virome)
EarthsVirome_482	7000000422_SRS057791_LANL_scaffold_84930	Paez-Espino et al., 2016 (Uncovering Earth's virome)
EarthsVirome_483	3300003375_JGI26470J50227_1000010	Paez-Espino et al., 2016 (Uncovering Earth's virome)
EarthsVirome_484	3300001041_C687J13239_1000017	Paez-Espino et al., 2016 (Uncovering Earth's virome)
EarthsVirome_485	7000000656_SRS065310_LANL_scaffold_7772	Paez-Espino et al., 2016 (Uncovering Earth's virome)
EarthsVirome_488	3300003619_JGI26380J51729_10000006	Paez-Espino et al., 2016 (Uncovering Earth's virome)
EarthsVirome_489	3300002514_JGI25133J35611_10000011	Paez-Espino et al., 2016 (Uncovering Earth's virome)
EarthsVirome_490	3300001460_JGI24003J15210_10000002	Paez-Espino et al., 2016 (Uncovering Earth's virome)
EarthsVirome_491	7000000226_SRS014578_WUGC_scaffold_58613	Paez-Espino et al., 2016 (Uncovering Earth's virome)
EarthsVirome_492	3300000116_DelMOSpr2010_c10000010	Paez-Espino et al., 2016 (Uncovering Earth's virome)
EarthsVirome_493	3300002569_JGI24136J36422_10000003	Paez-Espino et al., 2016 (Uncovering Earth's virome)
EarthsVirome_494	3300002835_B570J40625_100000077	Paez-Espino et al., 2016 (Uncovering Earth's virome)
EarthsVirome_497	3300002231_KVRMV2_100016116	Paez-Espino et al., 2016 (Uncovering Earth's virome)
EarthsVirome_498	7000000518_SRS024649_LANL_scaffold_43439	Paez-Espino et al., 2016 (Uncovering Earth's virome)
EarthsVirome_499	3300000228_TB_PC08_66DRAFT_10000009	Paez-Espino et al., 2016 (Uncovering Earth's virome)
EarthsVirome_500	3300002933_G310J44882_10000002	Paez-Espino et al., 2016 (Uncovering Earth's virome)
EarthsVirome_502	7000000115_SRS055378_LANL_scaffold_5805	Paez-Espino et al., 2016 (Uncovering Earth's virome)
EarthsVirome_504	3300001753_JGI2171J19970_10000006	Paez-Espino et al., 2016 (Uncovering Earth's virome)
EarthsVirome_505	7000000386_SRS018791_WUGC_scaffold_6236	Paez-Espino et al., 2016 (Uncovering Earth's virome)
EarthsVirome_506	7000000086_SRS049147_LANL_scaffold_40723	Paez-Espino et al., 2016 (Uncovering Earth's virome)
EarthsVirome_508	7000000162_SRS014894_WUGC_scaffold_60342	Paez-Espino et al., 2016 (Uncovering Earth's virome)
EarthsVirome_509	3300002835_B570J40625_100000081	Paez-Espino et al., 2016 (Uncovering Earth's virome)
EarthsVirome_510	3300002835_B570J40625_100000082	Paez-Espino et al., 2016 (Uncovering Earth's virome)
EarthsVirome_511	3300003619_JGI26380J51729_10000007	Paez-Espino et al., 2016 (Uncovering Earth's virome)
EarthsVirome_512	3300001397_JGI20177J14857_1000003	Paez-Espino et al., 2016 (Uncovering Earth's virome)
EarthsVirome_513	3300002835_B570J40625_100000083	Paez-Espino et al., 2016 (Uncovering Earth's virome)
EarthsVirome_514	3300002835_B570J40625_100000084	Paez-Espino et al., 2016 (Uncovering Earth's virome)
EarthsVirome_515	7000000653_SRS016740_Baylor_scaffold_17629	Paez-Espino et al., 2016 (Uncovering Earth's virome)
EarthsVirome_516	3300002835_B570J40625_100000085	Paez-Espino et al., 2016 (Uncovering Earth's virome)
EarthsVirome_517	7000000736_SRS014235_WUGC_scaffold_38266	Paez-Espino et al., 2016 (Uncovering Earth's virome)
EarthsVirome_518	3300000235_TB_PC08_3DRAFT_1000003	Paez-Espino et al., 2016 (Uncovering Earth's virome)
EarthsVirome_519	3300001750_JGI24023J19991_10000008	Paez-Espino et al., 2016 (Uncovering Earth's virome)
EarthsVirome_520	7000000624_SRS024435_LANL_scaffold_18853	Paez-Espino et al., 2016 (Uncovering Earth's virome)
EarthsVirome_521	3300002231_KVRMV2_100026027	Paez-Espino et al., 2016 (Uncovering Earth's virome)
EarthsVirome_523	3300001348_JGI20154J14316_10000011	Paez-Espino et al., 2016 (Uncovering Earth's virome)
EarthsVirome_524	3300002835_B570J40625_100000087	Paez-Espino et al., 2016 (Uncovering Earth's virome)
EarthsVirome_525	7000000058_SRS064774_LANL_scaffold_2233	Paez-Espino et al., 2016 (Uncovering Earth's virome)
EarthsVirome_526	3300002530_C687J35503_10000001	Paez-Espino et al., 2016 (Uncovering Earth's virome)
EarthsVirome_527	3300003813_Ga0007879_1000003	Paez-Espino et al., 2016 (Uncovering Earth's virome)
EarthsVirome_528	7000000301_SRS016092_WUGC_scaffold_3459	Paez-Espino et al., 2016 (Uncovering Earth's virome)
EarthsVirome_529	3300002986_JGI24142J45722_1000006	Paez-Espino et al., 2016 (Uncovering Earth's virome)
EarthsVirome_531	3300002835_B570J40625_100000089	Paez-Espino et al., 2016 (Uncovering Earth's virome)
EarthsVirome_532	7000000623_SRS057022_LANL_scaffold_35266	Paez-Espino et al., 2016 (Uncovering Earth's virome)
EarthsVirome_534	3300001605_Draft_10000082	Paez-Espino et al., 2016 (Uncovering Earth's virome)
EarthsVirome_535	3300002835_B570J40625_100000090	Paez-Espino et al., 2016 (Uncovering Earth's virome)
EarthsVirome_536	3300001680_KiloMoana_10000028	Paez-Espino et al., 2016 (Uncovering Earth's virome)
EarthsVirome_537	7000000115_SRS055378_LANL_scaffold_24634	Paez-Espino et al., 2016 (Uncovering Earth's virome)
EarthsVirome_538	7000000305_SRS062761_LANL_scaffold_30103	Paez-Espino et al., 2016 (Uncovering Earth's virome)
EarthsVirome_539	3300000228_TB_PC08_66DRAFT_10000011	Paez-Espino et al., 2016 (Uncovering Earth's virome)
EarthsVirome_540	3300002531_JGI25327J35509_1000016	Paez-Espino et al., 2016 (Uncovering Earth's virome)
EarthsVirome_541	3300003691_JT63_1000003	Paez-Espino et al., 2016 (Uncovering Earth's virome)
EarthsVirome_542	3300002835_B570J40625_100000092	Paez-Espino et al., 2016 (Uncovering Earth's virome)
EarthsVirome_543	3300003409_JGI26088J50261_1000015	Paez-Espino et al., 2016 (Uncovering Earth's virome)
EarthsVirome_544	3300001041_C687J13239_1000024	Paez-Espino et al., 2016 (Uncovering Earth's virome)
EarthsVirome_545	3300002835_B570J40625_100000093	Paez-Espino et al., 2016 (Uncovering Earth's virome)
EarthsVirome_546	7000000657_SRS016501_LANL_scaffold_25711	Paez-Espino et al., 2016 (Uncovering Earth's virome)
EarthsVirome_547	3300003086_Ga0052187_10001	Paez-Espino et al., 2016 (Uncovering Earth's virome)
EarthsVirome_548	3300001291_JGI11877J14254_100001	Paez-Espino et al., 2016 (Uncovering Earth's virome)
EarthsVirome_549	3300002835_B570J40625_100000094	Paez-Espino et al., 2016 (Uncovering Earth's virome)
EarthsVirome_551	3300002835_B570J40625_100000095	Paez-Espino et al., 2016 (Uncovering Earth's virome)
EarthsVirome_552	3300002835_B570J40625_100000096	Paez-Espino et al., 2016 (Uncovering Earth's virome)
EarthsVirome_553	3300002835_B570J40625_100000097	Paez-Espino et al., 2016 (Uncovering Earth's virome)
EarthsVirome_554	3300003394_JGI25907J50239_1000001	Paez-Espino et al., 2016 (Uncovering Earth's virome)
EarthsVirome_556	3300003154_Ga0052186_10059088	Paez-Espino et al., 2016 (Uncovering Earth's virome)
EarthsVirome_557	7000000574_SRS017691_Baylor_scaffold_13474	Paez-Espino et al., 2016 (Uncovering Earth's virome)
EarthsVirome_558	3300001242_C687J13896_1000056	Paez-Espino et al., 2016 (Uncovering Earth's virome)
EarthsVirome_559	7000000029_SRS042131_WUGC_scaffold_27665	Paez-Espino et al., 2016 (Uncovering Earth's virome)
EarthsVirome_560	7000000074_SRS065099_LANL_scaffold_21969	Paez-Espino et al., 2016 (Uncovering Earth's virome)
EarthsVirome_561	3300000558_Draft_10204156	Paez-Espino et al., 2016 (Uncovering Earth's virome)
EarthsVirome_562	3300001796_JGI24121J20154_1000031	Paez-Espino et al., 2016 (Uncovering Earth's virome)
EarthsVirome_563	7000000297_SRS056259_LANL_scaffold_33462	Paez-Espino et al., 2016 (Uncovering Earth's virome)
EarthsVirome_564	3300002839_JGIcombinedJ43158_10000048	Paez-Espino et al., 2016 (Uncovering Earth's virome)
EarthsVirome_565	3300002835_B570J40625_100000099	Paez-Espino et al., 2016 (Uncovering Earth's virome)
EarthsVirome_566	7000000692_SRS019980_Baylor_scaffold_56737	Paez-Espino et al., 2016 (Uncovering Earth's virome)
EarthsVirome_567	2189573022_PRSSG2_Sequence0000000037	Paez-Espino et al., 2016 (Uncovering Earth's virome)
EarthsVirome_568	3300000553_TBL_comb47_HYPODRAFT_10000083	Paez-Espino et al., 2016 (Uncovering Earth's virome)
EarthsVirome_569	3300001460_JGI24003J15210_10000003	Paez-Espino et al., 2016 (Uncovering Earth's virome)
EarthsVirome_570	7000000441_SRS015794_Baylor_scaffold_14677	Paez-Espino et al., 2016 (Uncovering Earth's virome)
EarthsVirome_571	3300001593_JGI12635J15846_10000005	Paez-Espino et al., 2016 (Uncovering Earth's virome)
EarthsVirome_572	3300001170_JGI12704J13340_1000004	Paez-Espino et al., 2016 (Uncovering Earth's virome)
EarthsVirome_573	3300003830_Ga0051980_10000010	Paez-Espino et al., 2016 (Uncovering Earth's virome)
EarthsVirome_574	3300001605_Draft_10000086	Paez-Espino et al., 2016 (Uncovering Earth's virome)
EarthsVirome_575	3300001594_Draft_10000146	Paez-Espino et al., 2016 (Uncovering Earth's virome)
EarthsVirome_576	3300001683_GBIDBA_10000091	Paez-Espino et al., 2016 (Uncovering Earth's virome)
EarthsVirome_577	7000000464_SRS077730_LANL_scaffold_668	Paez-Espino et al., 2016 (Uncovering Earth's virome)
EarthsVirome_578	3300002835_B570J40625_100000102	Paez-Espino et al., 2016 (Uncovering Earth's virome)
EarthsVirome_579	3300001130_JGI1221J13441_10000010	Paez-Espino et al., 2016 (Uncovering Earth's virome)
EarthsVirome_580	7000000380_SRS015663_WUGC_scaffold_23444	Paez-Espino et al., 2016 (Uncovering Earth's virome)
EarthsVirome_581	3300001106_JGI11978J13257_1000001	Paez-Espino et al., 2016 (Uncovering Earth's virome)
EarthsVirome_582	7000000669_SRS022713_LANL_scaffold_10683	Paez-Espino et al., 2016 (Uncovering Earth's virome)
EarthsVirome_583	7000000436_SRS015644_WUGC_scaffold_10863	Paez-Espino et al., 2016 (Uncovering Earth's virome)
EarthsVirome_584	3300003086_Ga0052187_10007	Paez-Espino et al., 2016 (Uncovering Earth's virome)
EarthsVirome_585	3300003410_JGI26086J50260_1000017	Paez-Espino et al., 2016 (Uncovering Earth's virome)
EarthsVirome_586	7000000462_SRS012279_Baylor_scaffold_48257	Paez-Espino et al., 2016 (Uncovering Earth's virome)
EarthsVirome_587	7000000538_SRS024075_LANL_scaffold_10186	Paez-Espino et al., 2016 (Uncovering Earth's virome)
EarthsVirome_588	3300002835_B570J40625_100000105	Paez-Espino et al., 2016 (Uncovering Earth's virome)
EarthsVirome_589	7000000063_SRS015057_WUGC_scaffold_1732	Paez-Espino et al., 2016 (Uncovering Earth's virome)
EarthsVirome_590	7000000058_SRS064774_LANL_scaffold_46599	Paez-Espino et al., 2016 (Uncovering Earth's virome)
EarthsVirome_591	2162886007_SwRhRL2b_contig_1367046	Paez-Espino et al., 2016 (Uncovering Earth's virome)
EarthsVirome_592	3300003478_JGI26238J51125_1000008	Paez-Espino et al., 2016 (Uncovering Earth's virome)
EarthsVirome_593	7000000437_SRS013947_WUGC_scaffold_22941	Paez-Espino et al., 2016 (Uncovering Earth's virome)
EarthsVirome_597	7000000494_SRS021477_Baylor_scaffold_14597	Paez-Espino et al., 2016 (Uncovering Earth's virome)
EarthsVirome_598	3300003155_Ga0052270_10315937	Paez-Espino et al., 2016 (Uncovering Earth's virome)
EarthsVirome_599	3300002835_B570J40625_100000107	Paez-Espino et al., 2016 (Uncovering Earth's virome)
EarthsVirome_600	3300002835_B570J40625_100000108	Paez-Espino et al., 2016 (Uncovering Earth's virome)
EarthsVirome_601	7000000486_SRS015264_WUGC_scaffold_9389	Paez-Espino et al., 2016 (Uncovering Earth's virome)
EarthsVirome_602	7000000367_SRS048791_LANL_scaffold_65957	Paez-Espino et al., 2016 (Uncovering Earth's virome)
EarthsVirome_603	3300001106_JGI11978J13257_1000002	Paez-Espino et al., 2016 (Uncovering Earth's virome)
EarthsVirome_604	7000000163_SRS015893_WUGC_scaffold_35064	Paez-Espino et al., 2016 (Uncovering Earth's virome)
EarthsVirome_605	3300002641_loc_105931418	Paez-Espino et al., 2016 (Uncovering Earth's virome)
EarthsVirome_606	7000000503_SRS053603_LANL_scaffold_4937	Paez-Espino et al., 2016 (Uncovering Earth's virome)
EarthsVirome_607	3300002231_KVRMV2_100034849	Paez-Espino et al., 2016 (Uncovering Earth's virome)
EarthsVirome_608	3300003154_Ga0052186_10000486	Paez-Espino et al., 2016 (Uncovering Earth's virome)
EarthsVirome_609	3300002447_JGI24768J34885_10000001	Paez-Espino et al., 2016 (Uncovering Earth's virome)
EarthsVirome_610	3300002641_loc_108110660	Paez-Espino et al., 2016 (Uncovering Earth's virome)
EarthsVirome_611	3300002835_B570J40625_100000109	Paez-Espino et al., 2016 (Uncovering Earth's virome)
EarthsVirome_613	7000000462_SRS012279_Baylor_scaffold_62851	Paez-Espino et al., 2016 (Uncovering Earth's virome)
EarthsVirome_614	3300002514_JGI25133J35611_10000014	Paez-Espino et al., 2016 (Uncovering Earth's virome)
EarthsVirome_615	3300001450_JGI24006J15134_10000059	Paez-Espino et al., 2016 (Uncovering Earth's virome)
EarthsVirome_616	3300002052_SMTZ1_10000013	Paez-Espino et al., 2016 (Uncovering Earth's virome)
EarthsVirome_618	3300001041_C687J13239_1000029	Paez-Espino et al., 2016 (Uncovering Earth's virome)
EarthsVirome_619	7000000651_SRS063932_LANL_scaffold_19887	Paez-Espino et al., 2016 (Uncovering Earth's virome)
EarthsVirome_621	7000000001_SRS022530_LANL_scaffold_11080	Paez-Espino et al., 2016 (Uncovering Earth's virome)
EarthsVirome_622	3300000117_DelMOWin2010_c10000003	Paez-Espino et al., 2016 (Uncovering Earth's virome)
EarthsVirome_624	7000000492_SRS048164_WUGC_scaffold_8644	Paez-Espino et al., 2016 (Uncovering Earth's virome)
EarthsVirome_625	3300002835_B570J40625_100000111	Paez-Espino et al., 2016 (Uncovering Earth's virome)
EarthsVirome_626	3300002835_B570J40625_100000112	Paez-Espino et al., 2016 (Uncovering Earth's virome)
EarthsVirome_627	3300003203_JGI25406J46586_10000008	Paez-Espino et al., 2016 (Uncovering Earth's virome)
EarthsVirome_628	3300002641_loc_108762040	Paez-Espino et al., 2016 (Uncovering Earth's virome)
EarthsVirome_629	3300001460_JGI24003J15210_10000004	Paez-Espino et al., 2016 (Uncovering Earth's virome)
EarthsVirome_630	3300003786_Ga0049116_10000002	Paez-Espino et al., 2016 (Uncovering Earth's virome)
EarthsVirome_631	3300001914_JGI24731J21663_1000050	Paez-Espino et al., 2016 (Uncovering Earth's virome)
EarthsVirome_632	7000000442_SRS051791_LANL_scaffold_49912	Paez-Espino et al., 2016 (Uncovering Earth's virome)
EarthsVirome_633	3300003408_JGI26524J50256_1000171	Paez-Espino et al., 2016 (Uncovering Earth's virome)
EarthsVirome_635	3300003860_Ga0031658_1000002	Paez-Espino et al., 2016 (Uncovering Earth's virome)
EarthsVirome_636	3300002835_B570J40625_100000117	Paez-Espino et al., 2016 (Uncovering Earth's virome)
EarthsVirome_637	3300003842_Ga0056913_1000132	Paez-Espino et al., 2016 (Uncovering Earth's virome)
EarthsVirome_638	3300002514_JGI25133J35611_10000015	Paez-Espino et al., 2016 (Uncovering Earth's virome)
EarthsVirome_639	3300003375_JGI26470J50227_1000013	Paez-Espino et al., 2016 (Uncovering Earth's virome)
EarthsVirome_640	7000000144_SRS045715_LANL_scaffold_109300	Paez-Espino et al., 2016 (Uncovering Earth's virome)
EarthsVirome_642	3300002835_B570J40625_100000118	Paez-Espino et al., 2016 (Uncovering Earth's virome)
EarthsVirome_643	3300000062_IMNBL1DRAFT_c0000051	Paez-Espino et al., 2016 (Uncovering Earth's virome)
EarthsVirome_644	3300003277_JGI25908J49247_10000001	Paez-Espino et al., 2016 (Uncovering Earth's virome)
EarthsVirome_645	7000000171_SRS052697_LANL_scaffold_11534	Paez-Espino et al., 2016 (Uncovering Earth's virome)
EarthsVirome_646	7000000615_SRS019591_WUGC_scaffold_7637	Paez-Espino et al., 2016 (Uncovering Earth's virome)
EarthsVirome_647	3300001798_JGI24126J20157_1000029	Paez-Espino et al., 2016 (Uncovering Earth's virome)
EarthsVirome_648	7000000665_SRS016037_WUGC_scaffold_44578	Paez-Espino et al., 2016 (Uncovering Earth's virome)
EarthsVirome_649	3300003375_JGI26470J50227_1000014	Paez-Espino et al., 2016 (Uncovering Earth's virome)
EarthsVirome_650	3300002835_B570J40625_100000120	Paez-Espino et al., 2016 (Uncovering Earth's virome)
EarthsVirome_651	7000000422_SRS057791_LANL_scaffold_84731	Paez-Espino et al., 2016 (Uncovering Earth's virome)
EarthsVirome_652	3300001605_Draft_10000097	Paez-Espino et al., 2016 (Uncovering Earth's virome)
EarthsVirome_653	3300001347_JGI20156J14371_10000033	Paez-Espino et al., 2016 (Uncovering Earth's virome)
EarthsVirome_654	3300002835_B570J40625_100000121	Paez-Espino et al., 2016 (Uncovering Earth's virome)
EarthsVirome_655	3300000374_P_1C_Sed_2_UnCtyDRAFT_1000001	Paez-Espino et al., 2016 (Uncovering Earth's virome)
EarthsVirome_656	3300002835_B570J40625_100000123	Paez-Espino et al., 2016 (Uncovering Earth's virome)
EarthsVirome_657	7000000115_SRS055378_LANL_scaffold_93810	Paez-Espino et al., 2016 (Uncovering Earth's virome)
EarthsVirome_658	3300002835_B570J40625_100000124	Paez-Espino et al., 2016 (Uncovering Earth's virome)
EarthsVirome_659	7000000058_SRS064774_LANL_scaffold_14750	Paez-Espino et al., 2016 (Uncovering Earth's virome)
EarthsVirome_660	3300001282_B570J14230_10000004	Paez-Espino et al., 2016 (Uncovering Earth's virome)
EarthsVirome_661	3300003761_Ga0055535_1000078	Paez-Espino et al., 2016 (Uncovering Earth's virome)
EarthsVirome_662	3300002835_B570J40625_100000126	Paez-Espino et al., 2016 (Uncovering Earth's virome)
EarthsVirome_663	3300001580_Draft_10000064	Paez-Espino et al., 2016 (Uncovering Earth's virome)
EarthsVirome_664	7000000676_SRS018665_WUGC_scaffold_25766	Paez-Espino et al., 2016 (Uncovering Earth's virome)
EarthsVirome_665	7000000001_SRS022530_LANL_scaffold_13283	Paez-Espino et al., 2016 (Uncovering Earth's virome)
EarthsVirome_666	7000000436_SRS015644_WUGC_scaffold_2839	Paez-Espino et al., 2016 (Uncovering Earth's virome)
EarthsVirome_667	3300002052_SMTZ1_10000014	Paez-Espino et al., 2016 (Uncovering Earth's virome)
EarthsVirome_668	3300002835_B570J40625_100000128	Paez-Espino et al., 2016 (Uncovering Earth's virome)
EarthsVirome_669	3300003523_DRAFT_10000001	Paez-Espino et al., 2016 (Uncovering Earth's virome)
EarthsVirome_670	3300003593_JGI26259J51720_1000017	Paez-Espino et al., 2016 (Uncovering Earth's virome)
EarthsVirome_671	3300001349_JGI20160J14292_10000042	Paez-Espino et al., 2016 (Uncovering Earth's virome)
EarthsVirome_672	3300002835_B570J40625_100000131	Paez-Espino et al., 2016 (Uncovering Earth's virome)
EarthsVirome_673	3300000895_WSSedA1B3DRAFT_1000001	Paez-Espino et al., 2016 (Uncovering Earth's virome)
EarthsVirome_675	3300000439_TBL_comb48_EPIDRAFT_1000020	Paez-Espino et al., 2016 (Uncovering Earth's virome)
EarthsVirome_676	3300001450_JGI24006J15134_10000062	Paez-Espino et al., 2016 (Uncovering Earth's virome)
EarthsVirome_677	3300001752_JGI2173J19968_10000008	Paez-Espino et al., 2016 (Uncovering Earth's virome)
EarthsVirome_678	3300003146_Ga0051080_1009018	Paez-Espino et al., 2016 (Uncovering Earth's virome)
EarthsVirome_679	3300002514_JGI25133J35611_10000017	Paez-Espino et al., 2016 (Uncovering Earth's virome)
EarthsVirome_680	3300001305_C688J14111_10000001	Paez-Espino et al., 2016 (Uncovering Earth's virome)
EarthsVirome_681	7000000320_SRS063040_Baylor_scaffold_10528	Paez-Espino et al., 2016 (Uncovering Earth's virome)
EarthsVirome_682	3300000177_TB18AUG2009H_c000008	Paez-Espino et al., 2016 (Uncovering Earth's virome)
EarthsVirome_683	3300001352_JGI20157J14317_10000054	Paez-Espino et al., 2016 (Uncovering Earth's virome)
EarthsVirome_684	3300001242_C687J13896_1000061	Paez-Espino et al., 2016 (Uncovering Earth's virome)
EarthsVirome_685	3300000558_Draft_10001874	Paez-Espino et al., 2016 (Uncovering Earth's virome)
EarthsVirome_686	7000000709_SRS019906_WUGC_scaffold_53761	Paez-Espino et al., 2016 (Uncovering Earth's virome)
EarthsVirome_687	3300000553_TBL_comb47_HYPODRAFT_10000101	Paez-Espino et al., 2016 (Uncovering Earth's virome)
EarthsVirome_688	3300001460_JGI24003J15210_10000005	Paez-Espino et al., 2016 (Uncovering Earth's virome)
EarthsVirome_689	3300000117_DelMOWin2010_c10000005	Paez-Espino et al., 2016 (Uncovering Earth's virome)
EarthsVirome_690	7000000692_SRS019980_Baylor_scaffold_61233	Paez-Espino et al., 2016 (Uncovering Earth's virome)
EarthsVirome_691	7000000052_SRS042643_WUGC_scaffold_65762	Paez-Espino et al., 2016 (Uncovering Earth's virome)
EarthsVirome_692	3300000101_DelMOSum2010_c10000043	Paez-Espino et al., 2016 (Uncovering Earth's virome)
EarthsVirome_693	3300002835_B570J40625_100000138	Paez-Espino et al., 2016 (Uncovering Earth's virome)
EarthsVirome_694	7000000009_SRS018300_Baylor_scaffold_53130	Paez-Espino et al., 2016 (Uncovering Earth's virome)
EarthsVirome_696	3300001126_JGI12156J13080_100003	Paez-Espino et al., 2016 (Uncovering Earth's virome)
EarthsVirome_697	3300000439_TBL_comb48_EPIDRAFT_1000024	Paez-Espino et al., 2016 (Uncovering Earth's virome)
EarthsVirome_698	7000000300_SRS043701_LANL_scaffold_26382	Paez-Espino et al., 2016 (Uncovering Earth's virome)
EarthsVirome_699	7000000740_SRS064276_LANL_scaffold_33840	Paez-Espino et al., 2016 (Uncovering Earth's virome)
EarthsVirome_700	3300000838_JGI996J12353_1000003	Paez-Espino et al., 2016 (Uncovering Earth's virome)
EarthsVirome_701	3300000216_SI53jan11_150mDRAFT_c1000021	Paez-Espino et al., 2016 (Uncovering Earth's virome)
EarthsVirome_702	3300000062_IMNBL1DRAFT_c0000057	Paez-Espino et al., 2016 (Uncovering Earth's virome)
EarthsVirome_703	3300001471_JGI12712J15308_10000002	Paez-Espino et al., 2016 (Uncovering Earth's virome)
EarthsVirome_706	3300003939_Ga0007803_1000001	Paez-Espino et al., 2016 (Uncovering Earth's virome)
EarthsVirome_707	7000000057_SRS013818_Baylor_scaffold_63244	Paez-Espino et al., 2016 (Uncovering Earth's virome)
EarthsVirome_708	3300003860_Ga0031658_1000003	Paez-Espino et al., 2016 (Uncovering Earth's virome)
EarthsVirome_709	7000000333_SRS050925_LANL_scaffold_21160	Paez-Espino et al., 2016 (Uncovering Earth's virome)
EarthsVirome_710	3300001349_JGI20160J14292_10000046	Paez-Espino et al., 2016 (Uncovering Earth's virome)
EarthsVirome_711	7000000018_SRS022725_LANL_scaffold_2740	Paez-Espino et al., 2016 (Uncovering Earth's virome)
EarthsVirome_713	7000000503_SRS053603_LANL_scaffold_79975	Paez-Espino et al., 2016 (Uncovering Earth's virome)
EarthsVirome_714	3300001683_GBIDBA_10000973	Paez-Espino et al., 2016 (Uncovering Earth's virome)
EarthsVirome_716	3300001242_C687J13896_1000065	Paez-Espino et al., 2016 (Uncovering Earth's virome)
EarthsVirome_717	3300003793_Ga0007847_100001	Paez-Espino et al., 2016 (Uncovering Earth's virome)
EarthsVirome_718	3300003154_Ga0052186_10060549	Paez-Espino et al., 2016 (Uncovering Earth's virome)
EarthsVirome_719	7000000394_SRS019607_WUGC_scaffold_52303	Paez-Espino et al., 2016 (Uncovering Earth's virome)
EarthsVirome_720	3300001914_JGI24731J21663_1000060	Paez-Espino et al., 2016 (Uncovering Earth's virome)
EarthsVirome_721	7000000738_SRS015470_WUGC_scaffold_6153	Paez-Espino et al., 2016 (Uncovering Earth's virome)
EarthsVirome_722	7000000584_SRS049318_LANL_scaffold_65252	Paez-Espino et al., 2016 (Uncovering Earth's virome)
EarthsVirome_723	3300001450_JGI24006J15134_10000066	Paez-Espino et al., 2016 (Uncovering Earth's virome)
EarthsVirome_724	3300002514_JGI25133J35611_10000018	Paez-Espino et al., 2016 (Uncovering Earth's virome)
EarthsVirome_725	3300001567_Draft_10000228	Paez-Espino et al., 2016 (Uncovering Earth's virome)
EarthsVirome_726	3300002835_B570J40625_100000149	Paez-Espino et al., 2016 (Uncovering Earth's virome)
EarthsVirome_727	3300001460_JGI24003J15210_10000006	Paez-Espino et al., 2016 (Uncovering Earth's virome)
EarthsVirome_728	3300003146_Ga0051080_1005946	Paez-Espino et al., 2016 (Uncovering Earth's virome)
EarthsVirome_729	7000000058_SRS064774_LANL_scaffold_40762	Paez-Espino et al., 2016 (Uncovering Earth's virome)
EarthsVirome_730	3300003406_JGI26538J50259_1000067	Paez-Espino et al., 2016 (Uncovering Earth's virome)
EarthsVirome_731	3300001041_C687J13239_1000034	Paez-Espino et al., 2016 (Uncovering Earth's virome)
EarthsVirome_732	3300003495_JGI26244J51143_1000013	Paez-Espino et al., 2016 (Uncovering Earth's virome)
EarthsVirome_733	7000000380_SRS015663_WUGC_scaffold_47759	Paez-Espino et al., 2016 (Uncovering Earth's virome)
EarthsVirome_734	3300003277_JGI25908J49247_10000002	Paez-Espino et al., 2016 (Uncovering Earth's virome)
EarthsVirome_735	3300000228_TB_PC08_66DRAFT_10000016	Paez-Espino et al., 2016 (Uncovering Earth's virome)
EarthsVirome_736	7000000568_SRS051930_LANL_scaffold_6137	Paez-Espino et al., 2016 (Uncovering Earth's virome)
EarthsVirome_737	7000000313_SRS058053_LANL_scaffold_17072	Paez-Espino et al., 2016 (Uncovering Earth's virome)
EarthsVirome_738	3300002448_JGIcombinedJ30088_10000080	Paez-Espino et al., 2016 (Uncovering Earth's virome)
EarthsVirome_739	7000000040_SRS043411_WUGC_scaffold_5329	Paez-Espino et al., 2016 (Uncovering Earth's virome)
EarthsVirome_740	7000000484_SRS016018_WUGC_scaffold_5565	Paez-Espino et al., 2016 (Uncovering Earth's virome)
EarthsVirome_741	7000000583_SRS019974_Baylor_scaffold_49950	Paez-Espino et al., 2016 (Uncovering Earth's virome)
EarthsVirome_742	7000000433_SRS050752_LANL_scaffold_19031	Paez-Espino et al., 2016 (Uncovering Earth's virome)
EarthsVirome_743	7000000564_SRS016225_WUGC_scaffold_18991	Paez-Espino et al., 2016 (Uncovering Earth's virome)
EarthsVirome_744	7000000469_SRS015440_WUGC_scaffold_18529	Paez-Espino et al., 2016 (Uncovering Earth's virome)
EarthsVirome_745	7000000742_SRS015044_WUGC_scaffold_37377	Paez-Espino et al., 2016 (Uncovering Earth's virome)
EarthsVirome_746	3300002835_B570J40625_100000152	Paez-Espino et al., 2016 (Uncovering Earth's virome)
EarthsVirome_747	3300003431_JGI25913J50563_1000001	Paez-Espino et al., 2016 (Uncovering Earth's virome)
EarthsVirome_748	7000000109_SRS011306_Baylor_scaffold_37810	Paez-Espino et al., 2016 (Uncovering Earth's virome)
EarthsVirome_750	7000000503_SRS053603_LANL_scaffold_85453	Paez-Espino et al., 2016 (Uncovering Earth's virome)
EarthsVirome_751	7000000631_SRS050029_WUGC_scaffold_6438	Paez-Espino et al., 2016 (Uncovering Earth's virome)
EarthsVirome_752	3300002835_B570J40625_100000156	Paez-Espino et al., 2016 (Uncovering Earth's virome)
EarthsVirome_753	7000000411_SRS042984_LANL_scaffold_17504	Paez-Espino et al., 2016 (Uncovering Earth's virome)
EarthsVirome_754	3300000203_TB18AUG2009E_c000008	Paez-Espino et al., 2016 (Uncovering Earth's virome)
EarthsVirome_755	3300000116_DelMOSpr2010_c10000017	Paez-Espino et al., 2016 (Uncovering Earth's virome)
EarthsVirome_756	3300001348_JGI20154J14316_10000022	Paez-Espino et al., 2016 (Uncovering Earth's virome)
EarthsVirome_757	3300001715_JGI24517J20059_1000035	Paez-Espino et al., 2016 (Uncovering Earth's virome)
EarthsVirome_758	7000000725_SRS014472_WUGC_scaffold_3944	Paez-Espino et al., 2016 (Uncovering Earth's virome)
EarthsVirome_759	3300002835_B570J40625_100000159	Paez-Espino et al., 2016 (Uncovering Earth's virome)
EarthsVirome_760	3300000115_DelMOSum2011_c10000011	Paez-Espino et al., 2016 (Uncovering Earth's virome)
EarthsVirome_762	3300001679_TahiMoana_1000036	Paez-Espino et al., 2016 (Uncovering Earth's virome)
EarthsVirome_764	3300003771_Ga0055526_1000064	Paez-Espino et al., 2016 (Uncovering Earth's virome)
EarthsVirome_765	7000000735_SRS015190_WUGC_scaffold_1706	Paez-Espino et al., 2016 (Uncovering Earth's virome)
EarthsVirome_766	3300000172_SI34jun09_200mDRAFT_c1000036	Paez-Espino et al., 2016 (Uncovering Earth's virome)
EarthsVirome_767	3300000224_SI34jun09_10mDRAFT_1000003	Paez-Espino et al., 2016 (Uncovering Earth's virome)
EarthsVirome_768	3300001472_JGI24004J15324_10000005	Paez-Espino et al., 2016 (Uncovering Earth's virome)
EarthsVirome_770	7000000394_SRS019607_WUGC_scaffold_11511	Paez-Espino et al., 2016 (Uncovering Earth's virome)
EarthsVirome_771	3300000517_PR_CR_10_Liq_3_inCRDRAFT_1000002	Paez-Espino et al., 2016 (Uncovering Earth's virome)
EarthsVirome_772	3300002835_B570J40625_100000162	Paez-Espino et al., 2016 (Uncovering Earth's virome)
EarthsVirome_773	3300002231_KVRMV2_100016107	Paez-Espino et al., 2016 (Uncovering Earth's virome)
EarthsVirome_775	7000000449_SRS015215_WUGC_scaffold_37186	Paez-Espino et al., 2016 (Uncovering Earth's virome)
EarthsVirome_776	7000000515_SRS049995_LANL_scaffold_11689	Paez-Espino et al., 2016 (Uncovering Earth's virome)
[truncated: 264,807+ more rows]

## Sheet: Table S3
Supplemental table 3: Statistical comparisons (Mantel tests, correlations, and PERMANOVAs) of viral community composition and depth with other factors
		Mantel test (999 permutations), method="pearson", na.rm = T		Pearson correlation coefficient, na exclude, method = 'pearson'		Spearman correlation coefficient, na exclude, method='spearman'		permanova
variable 1	variable 2	Mantel statistic r	p	r	p	r	pval	R-squared	p
viral community composition	depth	0.5692	1e-05
viral community composition	year	0.05558	0.00911
viral community composition	temperature treatment	-0.005714	0.56142
viral community composition	δ13CH4	0.2098	2e-05
viral community composition	δ13CO2	0.5324	1e-05
viral community composition	⍺Carbon	0.6215	1e-05
viral community composition	CH4 (mM)	0.4937	1e-05
viral community composition	CO2 (mM)	0.4869	1e-05
viral community composition	moisture fraction	0.2983	1e-05
viral community composition	average temperature	-0.02195	0.73097
viral community composition	enclosure							0.0118	0.431
depth	depth	1	0	1	0	1	0
depth	year	-0.01495	0.96847	0.0177315	0.8744	0.0170815	0.8789
depth	temperature treatment	-0.01701	0.78767	0.092714	0.4074	0.0903592	0.4195
depth	δ13CH4	0.1365	0.00033	0.205756	0.07863	0.215562	0.06511
depth	δ13CO2	0.2773	1e-05	0.490578	9.11e-06	0.333941	0.003641
depth	⍺Carbon	0.4326	1e-05	0.538342	7.53e-07	0.640727	7.83e-10
depth	CH4 (mM)	0.3503	1e-05	0.448778	6.06e-05	0.371249	0.001128
depth	CO2 (mM)	0.399	1e-05	0.565899	1.49e-07	0.512021	3.12e-06
depth	moisture fraction	0.09418	0.00902	0.384415	0.0004307	0.326769	0.003093
depth	average temperature	0.003685	0.40132	0.149334	0.1806	0.125177	0.2625
depth	enclosure			0.0428622	0.7022	0.040751	0.7162	0.00184	0.687
temperature treatment: Temperature treatment inside the enclosures, ranging from +0 °C to +9 °C

## Sheet: Table S4
Supplemental table 4: Genome summary statistics of the MAGs reconstructed from the SPRUCE experiment metagenomes
All column headers are the output from CHeckM, and their descriptions can be found at the CheckM wiki page, see Reported Statistics (https://github.com/Ecogenomics/CheckM/wiki/Reported-Statistics)
MAG	Marker lineage	# genomes	# markers	# marker sets	Completeness	Contamination	Qscore	GT60=0	Strain heterogeneity	Genome size (bp)	# ambiguous bases	# scaffolds	# contigs	N50 (scaffolds)	N50 (contigs)	Mean scaffold length (bp)	Mean contig length (bp)	Longest scaffold (bp)	Longest contig (bp)	GC	GC std (scaffolds > 1kbp)	Coding density	Translation table	# predicted genes	0	1	2	3	4	5+
SPRUCE.2015.10.Bin.10	Bacteria	5449	104	58	99.14	2.59	86.19	0	100	3694457	0	170	170	31926	31926	21732	21732	90644	90644	61.3	1.3	89.16	11	3599	1	101	2	0	0	0
SPRUCE.2015.10.Bin.11	Bacteria	5449	104	58	80.59	0.86	76.29	0	0	3366031	0	591	591	6266	6266	5695	5695	29149	29149	58.8	1.61	86.35	11	3582	25	78	1	0	0	0
SPRUCE.2015.10.Bin.12	Bacteria	5449	104	58	95.92	1.72	87.32	0	0	5847021	0	678	678	11124	11124	8623	8623	57499	57499	57	1.38	86.07	11	5925	6	97	1	0	0	0
SPRUCE.2015.10.Bin.17	Bacteria	5449	104	58	74.02	0.16	73.22	0	0	1779757	0	372	372	5005	5005	4784	4784	16750	16750	60	3	83.39	11	1858	38	65	1	0	0	0
SPRUCE.2015.10.Bin.18	Bacteria	5449	104	58	91.9	4.47	69.55	0	50	4122435	15	477	478	10700	10700	8642	8624	49012	49012	58.8	1.18	85.5	11	4108	11	89	4	0	0	0
SPRUCE.2015.10.Bin.19	Bacteria	5449	104	58	88.31	0	88.31	0	0	3696080	0	649	649	6301	6301	5695	5695	30765	30765	48.5	2.79	84.34	11	4183	12	92	0	0	0	0
SPRUCE.2015.10.Bin.20	Bacteria	5449	104	58	99.14	0	99.14	0	0	5798209	0	216	216	60844	60844	26843	26843	187939	187939	57.1	1.41	86.18	11	5497	1	103	0	0	0	0
SPRUCE.2015.10.Bin.21	Bacteria	5449	104	58	97.41	6.58	64.51	0	100	5365416	0	329	329	25420	25420	16308	16308	97608	97608	56.7	1.92	87.57	11	5085	2	90	12	0	0	0
SPRUCE.2015.10.Bin.25	Bacteria	5449	104	58	83.67	4.62	60.57	0	83.33	2404123	0	451	451	5879	5879	5330	5330	25407	25407	63	2.21	86.65	11	2330	19	79	6	0	0	0
SPRUCE.2015.10.Bin.3	Archaea	207	149	107	96.88	0	96.88	0	0	1908998	0	59	59	68364	68364	32355	32355	216040	216040	51.9	1.99	80.92	11	2172	4	145	0	0	0	0
SPRUCE.2015.10.Bin.32	Bacteria	5449	104	58	89.81	1.72	81.21	0	0	4392584	0	159	159	39725	39725	27626	27626	141697	141697	58.7	1.2	86.02	11	3859	19	84	1	0	0	0
SPRUCE.2015.10.Bin.34	Bacteria	5449	104	58	98.59	1.72	89.99	0	0	3129746	0	433	433	8917	8917	7228	7228	33968	33968	35.5	2.27	86.74	11	3030	9	94	1	0	0	0
SPRUCE.2015.10.Bin.6	Bacteria	5449	104	58	86.21	0.16	85.41	0	0	1712439	0	222	222	9017	9017	7713	7713	34345	34345	69.7	2.74	88.77	11	1766	8	95	1	0	0	0
SPRUCE.2015.10.Bin.8	Bacteria	5449	104	58	96.08	0	96.08	0	0	5588427	0	279	279	31116	31116	20030	20030	105600	105600	58.1	1.65	85.45	11	5001	5	99	0	0	0	0
SPRUCE.2015.10.Bin.9	Bacteria	5449	104	58	95.69	1.72	87.09	0	100	5377608	0	128	128	62705	62705	42012	42012	301424	301424	58.2	1.09	83.22	11	4731	3	100	1	0	0	0
SPRUCE.2015.10.maxbin2.001	Bacteria	5449	104	58	99.14	0	99.14	0	0	5817000	0	234	234	60844	60844	24858	24858	187939	187939	57.1	2.22	86.12	11	5585	1	103	0	0	0	0
SPRUCE.2015.10.maxbin2.002	Archaea	207	149	107	96.88	0	96.88	0	0	2205423	0	95	95	45305	45305	23214	23214	216040	216040	51.8	3.35	80.14	11	2513	4	145	0	0	0	0
SPRUCE.2015.10.maxbin2.004	Bacteria	5449	104	58	96.08	0	96.08	0	0	5740345	0	316	316	30812	30812	18165	18165	105600	105600	58	2.14	85.34	11	5144	5	99	0	0	0	0
SPRUCE.2015.10.maxbin2.006	Bacteria	5449	104	58	95.69	1.72	87.09	0	100	5186319	0	142	142	62705	62705	36523	36523	301424	301424	58.2	1.47	83.1	11	4586	3	100	1	0	0	0
SPRUCE.2015.10.maxbin2.007	Bacteria	5449	104	58	98.28	1.88	88.88	0	0	5495853	0	253	253	39084	39084	21722	21722	141697	141697	58	2.67	85.34	11	4924	1	101	2	0	0	0
SPRUCE.2015.10.maxbin2.008	Bacteria	5449	104	58	99.14	2.59	86.19	0	100	4610372	0	258	258	30458	30458	17869	17869	94514	94514	60.7	2.23	87.87	11	4448	1	101	2	0	0	0
SPRUCE.2015.10.maxbin2.009	Bacteria	5449	104	58	74.81	0.16	74.01	0	0	2386492	0	505	505	4832	4832	4725	4725	37181	37181	58.6	4.66	82.52	11	2617	33	70	1	0	0	0
SPRUCE.2015.10.maxbin2.012	Bacteria	5449	104	58	95.35	6.19	64.4	0	66.67	5145064	15	658	659	9664	9664	7819	7807	66697	66697	58.2	1.86	84.28	11	5307	8	90	6	0	0	0
SPRUCE.2015.10.maxbin2.020	Bacteria	5449	104	58	98.59	1.88	89.19	0	0	3468812	0	509	509	8364	8364	6814	6814	33968	33968	36.6	5.35	86.98	11	3499	9	93	2	0	0	0
SPRUCE.2015.10.maxbin2.021	Bacteria	5449	104	58	88.31	0	88.31	0	0	3827730	0	687	687	6070	6070	5571	5571	30765	30765	48.7	3.3	84.37	11	4323	12	92	0	0	0	0
SPRUCE.2015.11.Bin.10	Bacteria	5449	104	58	67.32	1.02	62.22	0	0	2265580	0	521	521	4449	4449	4348	4348	15538	15538	55.8	2.73	86.6	11	2658	38	64	2	0	0	0
SPRUCE.2015.11.Bin.11	Bacteria	5449	104	58	78.45	0	78.45	0	0	4033970	0	569	569	8464	8464	7089	7089	45436	45436	65.5	2.5	86.56	11	4210	14	90	0	0	0	0
SPRUCE.2015.11.Bin.12	Archaea	207	149	107	96.26	0	96.26	0	0	1978270	0	97	97	29526	29526	20394	20394	77054	77054	51.8	2.1	80.79	11	2284	4	145	0	0	0	0
SPRUCE.2015.11.Bin.16	Archaea	207	149	107	98.6	1.87	89.25	0	0	1745308	0	7	7	400096	400096	249329	249329	557179	557179	67.3	1.56	90.37	11	1683	3	144	2	0	0	0
SPRUCE.2015.11.Bin.17	Bacteria	5449	104	58	91.38	0	91.38	0	0	4916047	0	133	133	71407	71407	36962	36962	364566	364566	60	2.52	86	11	4246	26	78	0	0	0	0
SPRUCE.2015.11.Bin.21	Archaea	207	149	107	89.25	0	89.25	0	0	1004693	0	45	45	29308	29308	22326	22326	83912	83912	51.6	1.6	85.03	11	1164	15	134	0	0	0	0
SPRUCE.2015.11.Bin.22	Bacteria	5449	104	58	95.69	0	95.69	0	0	9853200	0	697	697	21373	21373	14136	14136	88610	88610	58.1	1.48	83.37	11	9004	3	101	0	0	0	0
SPRUCE.2015.11.Bin.25	Bacteria	5449	104	58	96.24	0	96.24	0	0	6373368	0	670	670	12186	12186	9512	9512	59712	59712	62.6	1.79	89.27	11	6078	4	100	0	0	0	0
SPRUCE.2015.11.Bin.28	Bacteria	5449	104	58	93.48	3.45	76.23	0	100	4819437	0	719	719	7870	7870	6702	6702	31144	31144	58.1	1.79	85.97	11	4723	10	92	2	0	0	0
SPRUCE.2015.11.Bin.29	Bacteria	5449	104	58	70.25	0	70.25	0	0	3552914	0	545	545	7532	7532	6519	6519	31946	31946	59.6	2.48	86.71	11	3520	44	60	0	0	0	0
SPRUCE.2015.11.Bin.34	Bacteria	5449	104	58	100	0	100	0	0	4450431	0	270	270	24182	24182	16483	16483	119156	119156	58.7	1.56	83.9	11	4283	0	104	0	0	0	0
SPRUCE.2015.11.Bin.38	Bacteria	5449	104	58	90.44	0.69	86.99	0	50	4243357	0	553	553	9119	9119	7673	7673	36021	36021	63.4	2.6	85.31	11	4424	11	91	2	0	0	0
SPRUCE.2015.11.Bin.39	Bacteria	5449	104	58	100	0	100	0	0	3682618	0	50	50	137753	137753	73652	73652	219971	219971	61.3	0.93	89.15	11	3460	0	104	0	0	0	0
SPRUCE.2015.11.Bin.40	Bacteria	5449	104	58	96.87	1.02	91.77	0	100	5188974	0	368	368	19544	19544	14100	14100	78668	78668	58.2	1.74	84.36	11	5144	11	91	2	0	0	0
SPRUCE.2015.11.Bin.41	Bacteria	5449	104	58	89.66	0	89.66	0	0	5795216	0	415	415	19731	19731	13964	13964	82272	82272	58.9	1.27	85.29	11	5297	7	97	0	0	0	0
SPRUCE.2015.11.Bin.43	Bacteria	5449	104	58	94.51	3.61	76.46	0	33.33	2987466	0	239	239	17125	17125	12499	12499	54752	54752	58.9	3.02	82.29	11	2900	5	96	3	0	0	0
SPRUCE.2015.11.Bin.5	Bacteria	5449	104	58	99.14	0	99.14	0	0	5150727	0	109	109	77905	77905	47254	47254	249453	249453	60.3	2.13	86.4	11	4372	1	103	0	0	0	0
SPRUCE.2015.11.Bin.9	Bacteria	5449	104	58	98.28	1.72	89.68	0	0	4136540	0	83	83	70450	70450	49837	49837	198999	198999	58.8	0.87	86.11	11	3575	1	102	1	0	0	0
SPRUCE.2015.11.maxbin2.001	Archaea	207	149	107	96.26	6.07	65.91	0	0	2550495	0	229	229	25136	25136	11137	11137	77054	77054	52.5	3.92	80.91	11	2940	4	136	9	0	0	0
SPRUCE.2015.11.maxbin2.002	Bacteria	5449	104	58	95.2	1.72	86.6	0	100	4857978	0	734	734	7841	7841	6618	6618	31144	31144	58.1	1.84	85.75	11	4798	8	95	1	0	0	0
SPRUCE.2015.11.maxbin2.004	Bacteria	5449	104	58	98.28	1.72	89.68	0	0	5369982	0	162	162	58786	58786	33148	33148	198999	198999	58.2	2.02	85.16	11	4683	1	102	1	0	0	0
SPRUCE.2015.11.maxbin2.006	Bacteria	5449	104	58	98.28	0.86	93.98	0	0	4941106	0	226	226	82993	82993	21863	21863	219971	219971	60.4	2.97	87.43	11	4680	1	102	1	0	0	0
SPRUCE.2015.11.maxbin2.008	Bacteria	5449	104	58	96.87	1.02	91.77	0	100	5326980	0	406	406	19247	19247	13120	13120	78668	78668	58.2	2.29	84.33	11	5304	11	91	2	0	0	0
SPRUCE.2015.11.maxbin2.015	Bacteria	5449	104	58	96.55	0	96.55	0	0	5134881	0	170	170	64986	64986	30205	30205	364566	364566	59.9	2.78	86.09	11	4487	3	101	0	0	0	0
SPRUCE.2015.11.maxbin2.020	Bacteria	5449	104	58	94.83	1.72	86.23	0	100	6662848	0	558	558	18939	18939	11940	11940	82272	82272	58.9	1.81	85.38	11	6322	4	99	1	0	0	0
SPRUCE.2015.11.maxbin2.022	Bacteria	5449	104	58	87.07	0	87.07	0	0	4022086	0	575	575	8393	8393	6994	6994	45436	45436	65.5	3.06	86.52	11	4213	8	96	0	0	0	0
SPRUCE.2015.11.maxbin2.023	Bacteria	5449	104	58	100	0	100	0	0	4738512	0	302	302	23902	23902	15690	15690	119156	119156	58.5	1.69	83.73	11	4567	0	104	0	0	0	0
SPRUCE.2015.11.maxbin2.026	Bacteria	5449	104	58	96.55	0	96.55	0	0	3831363	0	28	28	495984	495984	136834	136834	879320	879320	58.1	6.64	87.63	11	3421	3	101	0	0	0	0
SPRUCE.2015.12.Bin.1	Bacteria	5449	104	58	92.16	0	92.16	0	0	4996377	0	119	119	72420	72420	41986	41986	206003	206003	56.8	1.33	87.79	11	4269	21	83	0	0	0	0
SPRUCE.2015.12.Bin.6	Bacteria	5449	104	58	93.97	1.25	87.72	0	37.5	5940623	0	477	477	17571	17571	12454	12454	78913	78913	58.6	1.75	85.75	11	5628	6	90	8	0	0	0
SPRUCE.2015.12.Bin.8	Bacteria	5449	104	58	89.18	1.88	79.78	0	50	5065722	0	559	559	11549	11549	9062	9062	57282	57282	57.1	1.2	88.12	11	4956	9	93	2	0	0	0
SPRUCE.2015.12.maxbin2.003	Bacteria	5449	104	58	98.28	1.8	89.28	0	42.86	6330319	0	593	593	16018	16018	10675	10675	78913	78913	58.6	2.6	85.7	11	6062	1	96	7	0	0	0
SPRUCE.2015.13.Bin.11	Bacteria	5449	104	58	96.55	0	96.55	0	0	3540473	0	333	333	14574	14574	10632	10632	65356	65356	61.3	1.66	89.15	11	3580	2	102	0	0	0	0
SPRUCE.2015.13.Bin.14	Bacteria	5449	104	58	69.51	1.72	60.91	0	0	4108149	0	586	586	8363	8363	7010	7010	38049	38049	52.5	2.19	84.16	11	4261	25	78	1	0	0	0
SPRUCE.2015.13.Bin.15	Bacteria	5449	104	58	97.41	0	97.41	0	0	5116641	0	495	495	15270	15270	10336	10336	57096	57096	57.2	1.43	86.63	11	5074	2	102	0	0	0	0
SPRUCE.2015.13.Bin.18	Archaea	207	149	107	96.26	0	96.26	0	0	1662235	0	107	107	27855	27855	15534	15534	129753	129753	52	2.36	81.61	11	1906	4	145	0	0	0	0
SPRUCE.2015.13.Bin.19	Bacteria	5449	104	58	96.47	5.13	70.82	0	85.71	5310488	0	378	378	19578	19578	14048	14048	91913	91913	56.6	2.08	87.24	11	4959	8	89	7	0	0	0
SPRUCE.2015.13.Bin.2	Bacteria	5449	104	58	98.28	1.72	89.68	0	0	4181657	0	88	88	70475	70475	47518	47518	198999	198999	58.8	0.91	86.09	11	3615	1	102	1	0	0	0
SPRUCE.2015.13.Bin.22	Bacteria	5449	104	58	98.28	1.72	89.68	0	0	2672556	0	186	186	22130	22130	14368	14368	91348	91348	43.5	2.69	86.99	11	2669	1	102	1	0	0	0
SPRUCE.2015.13.Bin.23	Bacteria	5449	104	58	95.53	0.16	94.73	0	0	5282870	0	275	275	26546	26546	19210	19210	103618	103618	58.2	1.33	83.24	11	4755	4	99	1	0	0	0
SPRUCE.2015.13.Bin.25	Bacteria	5449	104	58	88.29	1.72	79.69	0	100	3015367	0	322	322	12946	12946	9364	9364	60361	60361	62.7	2.25	88.45	11	2718	9	93	2	0	0	0
SPRUCE.2015.13.Bin.27	Bacteria	5449	104	58	96.55	0.47	94.2	0	66.67	5232198	0	267	267	29073	29073	19596	19596	93648	93648	65	1.3	91.07	11	4945	2	99	3	0	0	0
SPRUCE.2015.13.Bin.3	Bacteria	5449	104	58	82.76	3.61	64.71	0	66.67	2526846	0	467	467	5839	5839	5410	5410	21638	21638	35.6	2.03	87.28	11	2494	14	87	3	0	0	0
SPRUCE.2015.13.Bin.7	Bacteria	5449	104	58	77.51	2.19	66.56	0	100	3112813	0	656	656	4963	4963	4745	4745	16907	16907	64.1	1.88	87.91	11	3463	21	79	4	0	0	0
SPRUCE.2015.13.maxbin2.001	Bacteria	5449	104	58	97.41	0	97.41	0	0	5374155	0	541	541	14544	14544	9933	9933	58377	58377	57.1	1.67	86.42	11	5357	2	102	0	0	0	0
SPRUCE.2015.13.maxbin2.002	Archaea	207	149	107	96.26	0	96.26	0	0	1961882	0	165	165	23744	23744	11890	11890	129753	129753	51.9	3.81	81.05	11	2269	4	145	0	0	0	0
SPRUCE.2015.13.maxbin2.004	Bacteria	5449	104	58	94.67	0.16	93.87	0	0	5047059	0	261	261	28139	28139	19337	19337	103618	103618	58.3	1.44	83.32	11	4552	5	98	1	0	0	0
SPRUCE.2015.13.maxbin2.005	Bacteria	5449	104	58	98.28	1.72	89.68	0	0	5412773	0	176	176	57468	57468	30754	30754	198999	198999	58.2	2.16	85.16	11	4739	1	102	1	0	0	0
SPRUCE.2015.13.maxbin2.006	Bacteria	5449	104	58	73.2	2.19	62.25	0	100	4357520	0	894	894	5230	5230	4874	4874	35883	35883	61.8	3.93	85.34	11	4729	24	76	4	0	0	0
SPRUCE.2015.13.maxbin2.007	Bacteria	5449	104	58	96.55	0	96.55	0	0	4507561	0	455	455	13993	13993	9906	9906	65356	65356	60.5	2.43	87.64	11	4496	2	102	0	0	0	0
SPRUCE.2015.13.maxbin2.014	Bacteria	5449	104	58	88.29	3.45	71.04	0	33.33	3752056	0	515	515	10195	10195	7285	7285	60361	60361	61.1	6.93	86.71	11	3493	9	93	0	2	0	0
SPRUCE.2015.13.maxbin2.015	Bacteria	5449	104	58	96.55	2.19	85.6	0	40	5379733	0	313	313	27520	27520	17187	17187	93648	93648	64.8	5.02	90.68	11	5094	2	97	5	0	0	0
SPRUCE.2015.13.maxbin2.017	Bacteria	5449	104	58	82.76	3.61	64.71	0	66.67	2715011	0	521	521	5591	5591	5211	5211	21638	21638	36	3.05	86.95	11	2731	14	87	3	0	0	0
SPRUCE.2015.14.Bin.1	Bacteria	5449	104	58	92.79	1.72	84.19	0	0	5663775	0	424	424	18303	18303	13357	13357	70255	70255	58.7	1.64	85.6	11	5292	9	94	1	0	0	0
SPRUCE.2015.14.Bin.3	Bacteria	5449	104	58	81.41	0.16	80.61	0	100	4670940	0	609	609	9308	9308	7669	7669	39010	39010	57.1	1.15	88.29	11	4634	17	86	1	0	0	0
SPRUCE.2015.15.Bin.10	Bacteria	5449	104	58	86.21	2.23	75.06	0	33.33	2934799	0	491	491	6603	6603	5977	5977	28069	28069	57.2	2.55	89.34	11	3217	10	91	3	0	0	0
SPRUCE.2015.15.Bin.11	Archaea	207	149	107	66.06	0.93	61.41	0	100	1184836	0	238	238	5316	5316	4978	4978	19967	19967	51.6	2.38	80.96	11	1518	47	100	2	0	0	0
SPRUCE.2015.15.Bin.12	Bacteria	5449	104	58	96.39	1.72	87.79	0	0	2127775	0	138	138	23386	23386	15418	15418	73864	73864	54.8	1.64	90.43	11	2045	3	100	1	0	0	0
SPRUCE.2015.15.Bin.13	Bacteria	5449	104	58	100	0	100	0	0	3780049	0	142	142	42116	42116	26620	26620	157235	157235	62.6	1.36	89.57	11	3322	0	104	0	0	0	0
SPRUCE.2015.15.Bin.14	Bacteria	5449	104	58	100	0	100	0	0	3679479	0	60	60	101327	101327	61324	61324	219971	219971	61.3	0.9	89.15	11	3466	0	104	0	0	0	0
SPRUCE.2015.15.Bin.15	Archaea	207	149	107	98.13	7.44	60.93	0	50	2621115	0	79	79	51089	51089	33178	33178	159312	159312	42.6	1.67	82.95	11	2956	2	133	13	1	0	0
SPRUCE.2015.15.Bin.20	Bacteria	5449	104	58	96.55	0	96.55	0	0	5999141	0	110	110	92380	92380	54537	54537	264649	264649	58.9	0.91	85	11	5234	3	101	0	0	0	0
SPRUCE.2015.15.Bin.21	Bacteria	5449	104	58	96.24	0	96.24	0	0	2057306	0	143	143	18993	18993	14386	14386	59865	59865	50.9	2.71	89.19	11	2171	5	99	0	0	0	0
SPRUCE.2015.15.Bin.23	Bacteria	5449	104	58	76.65	0.85	72.4	0	66.67	1531069	0	357	357	4446	4446	4288	4288	14821	14821	60	2.72	83.14	11	1676	24	77	3	0	0	0
SPRUCE.2015.15.Bin.35	Archaea	207	149	107	96.42	2.8	82.42	0	0	1719546	0	45	45	59823	59823	38212	38212	125536	125536	56.3	1.43	86.63	11	1957	5	142	1	1	0	0
SPRUCE.2015.15.Bin.36	Bacteria	5449	104	58	97.41	0	97.41	0	0	5339906	0	418	418	19407	19407	12774	12774	113945	113945	57.1	1.45	86.36	11	5225	2	102	0	0	0	0
SPRUCE.2015.15.Bin.8	Archaea	207	149	107	96.19	0	96.19	0	0	1652764	0	157	157	13550	13550	10527	10527	72514	72514	51.2	2.49	83.41	11	1920	5	144	0	0	0	0
SPRUCE.2015.15.maxbin2.001	Bacteria	5449	104	58	97.41	0	97.41	0	0	5814475	0	513	513	17896	17896	11334	11334	113945	113945	57.1	2	86.09	11	5741	2	102	0	0	0	0
SPRUCE.2015.15.maxbin2.003	Bacteria	5449	104	58	100	6.9	65.5	0	0	6091373	0	464	464	52260	52260	13127	13127	219971	219971	59.9	2.69	86.02	11	5944	0	99	5	0	0	0
SPRUCE.2015.15.maxbin2.006	Bacteria	5449	104	58	73.12	2.57	60.27	0	25	2891327	0	694	694	4190	4190	4166	4166	15042	15042	56.7	5.72	81.42	11	3358	32	68	4	0	0	0
SPRUCE.2015.16.Bin.1	Bacteria	5449	104	58	93.1	1.88	83.7	0	50	5259062	0	227	227	36278	36278	23167	23167	141139	141139	58.2	1.95	85.43	11	4639	7	95	2	0	0	0
SPRUCE.2015.16.Bin.10	Bacteria	5449	104	58	100	0	100	0	0	3338295	0	22	22	280467	280467	151740	151740	725624	725624	43.2	1.38	88.76	11	2992	0	104	0	0	0	0
SPRUCE.2015.16.Bin.11	Archaea	207	149	107	96.26	3.74	77.56	0	0	2767983	0	50	50	105354	105354	55359	55359	251204	251204	50.9	1.09	86.49	11	3081	4	140	5	0	0	0
SPRUCE.2015.16.Bin.15	Archaea	207	149	107	90.34	0	90.34	0	0	1590798	0	163	163	14109	14109	9759	9759	88576	88576	51.1	2.55	83.28	11	1881	14	135	0	0	0	0
SPRUCE.2015.16.Bin.17	Bacteria	5449	104	58	99.14	0.66	95.84	0	0	2070654	0	177	177	16158	16158	11698	11698	57439	57439	51	2.7	88.85	11	2189	1	100	3	0	0	0
SPRUCE.2015.16.Bin.19	Bacteria	5449	104	58	88.17	1.88	78.77	0	0	1824492	0	266	266	8228	8228	6858	6858	32534	32534	54.7	1.95	90.35	11	1902	12	90	2	0	0	0
SPRUCE.2015.16.Bin.2	Archaea	207	149	107	98.6	1.87	89.25	0	0	1735482	0	23	23	101707	101707	75455	75455	399993	399993	67.3	1.45	90.31	11	1685	3	144	2	0	0	0
SPRUCE.2015.16.Bin.20	Bacteria	5449	104	58	96.55	0	96.55	0	0	6017366	0	119	119	82287	82287	50566	50566	264704	264704	58.9	0.93	84.99	11	5254	3	101	0	0	0	0
SPRUCE.2015.16.Bin.21	Bacteria	5449	104	58	93.97	0	93.97	0	0	3404942	0	106	106	45281	45281	32122	32122	114537	114537	61.2	1.17	87.96	11	3018	4	100	0	0	0	0
SPRUCE.2015.16.Bin.22	Bacteria	5449	104	58	99.14	0	99.14	0	0	5039340	0	175	175	46309	46309	28796	28796	136743	136743	57.3	1.12	87.12	11	4726	1	103	0	0	0	0
SPRUCE.2015.16.Bin.28	Bacteria	5449	104	58	62.38	0	62.38	0	0	1372077	0	352	352	3781	3781	3897	3897	16962	16962	56.9	2.31	89.03	11	1627	33	71	0	0	0	0
SPRUCE.2015.16.Bin.32	Bacteria	5449	104	58	82.05	1.72	73.45	0	0	2350484	0	419	419	6059	6059	5609	5609	21384	21384	59.6	2.98	81.72	11	2488	22	81	1	0	0	0
SPRUCE.2015.16.Bin.33	Archaea	207	149	107	97.2	0	97.2	0	0	1945121	0	111	111	27604	27604	17523	17523	122953	122953	51.8	2.29	80.75	11	2280	3	146	0	0	0	0
SPRUCE.2015.16.Bin.35	Archaea	207	149	107	91.74	3.74	73.04	0	20	1374210	0	92	92	20405	20405	14937	14937	67292	67292	56.5	1.52	87.1	11	1596	10	136	2	1	0	0
SPRUCE.2015.16.Bin.5	Bacteria	5449	104	58	98.28	1.72	89.68	0	100	3704840	0	78	78	77785	77785	47497	47497	178705	178705	61.3	1.3	89.14	11	3514	1	102	1	0	0	0
SPRUCE.2015.16.Bin.9	Bacteria	5449	104	58	71.63	0.16	70.83	0	0	2626409	0	512	512	5514	5514	5129	5129	23060	23060	62.4	2.03	88.98	11	2690	23	80	1	0	0	0
SPRUCE.2015.16.maxbin2.001	Bacteria	5449	104	58	99.14	3.45	81.89	0	33.33	5929693	0	324	324	40945	40945	18301	18301	136743	136743	57.1	2.5	86.17	11	5751	1	100	3	0	0	0
SPRUCE.2015.16.maxbin2.003	Bacteria	5449	104	58	98.28	1.88	88.88	0	50	5588443	0	288	288	34432	34432	19404	19404	141139	141139	58	2.66	85.2	11	5003	1	101	2	0	0	0
SPRUCE.2015.16.maxbin2.009	Archaea	207	149	107	96.26	3.74	77.56	0	0	2824117	0	62	62	93131	93131	45550	45550	251204	251204	50.9	3.92	86.48	11	3168	4	140	5	0	0	0
SPRUCE.2015.16.maxbin2.010	Archaea	207	149	107	98.6	6.7	65.1	0	0	5801427	0	676	676	12040	12040	8581	8581	399993	399993	61.2	3.8	84.51	11	6033	3	136	10	0	0	0
SPRUCE.2015.17.Bin.1	Bacteria	5449	104	58	100	1.72	91.4	0	0	3048606	0	58	58	83872	83872	52562	52562	226208	226208	58.9	0.72	88.92	11	2768	0	103	1	0	0	0
SPRUCE.2015.17.Bin.10	Bacteria	5449	104	58	99.14	0	99.14	0	0	2228912	0	17	17	164390	164390	131112	131112	461666	461666	50.8	1.42	89.06	11	2212	1	103	0	0	0	0
SPRUCE.2015.17.Bin.11	Bacteria	5449	104	58	97.81	5.52	70.21	0	50	2725351	0	271	271	14096	14096	10056	10056	45987	45987	59.3	2.61	83.05	11	2679	4	96	4	0	0	0
SPRUCE.2015.17.Bin.13	Bacteria	5449	104	58	98.28	3.45	81.03	0	0	5424870	0	294	294	28418	28418	18451	18451	139611	139611	63.8	1.73	87.98	11	4614	1	101	2	0	0	0
SPRUCE.2015.17.Bin.14	Bacteria	5449	104	58	84.31	0	84.31	0	0	4633099	0	206	206	34144	34144	22490	22490	135559	135559	58.4	1.66	86.24	11	4100	34	70	0	0	0	0
SPRUCE.2015.17.Bin.15	Bacteria	5449	104	58	96.55	0	96.55	0	0	6037731	0	114	114	92380	92380	52962	52962	300731	300731	58.9	0.94	85.01	11	5284	3	101	0	0	0	0
SPRUCE.2015.17.Bin.16	Bacteria	5449	104	58	74.45	0	74.45	0	0	3598556	0	780	780	4886	4886	4613	4613	18761	18761	52.8	1.98	86.48	11	3871	26	78	0	0	0	0
SPRUCE.2015.17.Bin.17	Bacteria	5449	104	58	100	1.72	91.4	0	0	4804833	0	153	153	65756	65756	31404	31404	210428	210428	45.3	1.71	85.79	11	4889	0	103	1	0	0	0
SPRUCE.2015.17.Bin.19	Archaea	207	149	107	96.26	3.74	77.56	0	0	2763917	0	37	37	141716	141716	74700	74700	335115	335115	50.9	1.5	86.74	11	3073	4	140	5	0	0	0
SPRUCE.2015.17.Bin.21	Bacteria	5449	104	58	96.55	0	96.55	0	0	3465129	0	384	384	10967	10967	9023	9023	50805	50805	70	2.53	90.91	11	3910	2	102	0	0	0	0
SPRUCE.2015.17.Bin.22	Bacteria	5449	104	58	96.55	1.72	87.95	0	0	3902241	0	104	104	67027	67027	37521	37521	231155	231155	57.2	2.15	88.65	11	3757	2	101	1	0	0	0
SPRUCE.2015.17.Bin.27	Bacteria	5449	104	58	71.47	0	71.47	0	0	2625628	0	536	536	5362	5362	4898	4898	17927	17927	62.3	2.14	88.74	11	2751	24	80	0	0	0	0
SPRUCE.2015.17.Bin.29	Bacteria	5449	104	58	98.28	1.72	89.68	0	0	3282710	0	120	120	40990	40990	27355	27355	130135	130135	61.6	2.88	90.28	11	2807	2	101	1	0	0	0
SPRUCE.2015.17.Bin.32	Bacteria	5449	104	58	94.83	0	94.83	0	0	3266017	0	64	64	115539	115539	51031	51031	373658	373658	67.5	5.2	88.24	11	3045	3	101	0	0	0	0
SPRUCE.2015.17.Bin.36	Bacteria	5449	104	58	99.69	1.88	90.29	0	0	5405140	0	702	702	9321	9321	7699	7699	30892	30892	63	1.86	90.16	11	5441	2	100	2	0	0	0
SPRUCE.2015.17.Bin.38	Bacteria	5449	104	58	98.28	1.72	89.68	0	0	3727725	0	50	50	90579	90579	74554	74554	242377	242377	63.7	1.54	88.07	11	3219	1	102	1	0	0	0
SPRUCE.2015.17.Bin.4	Bacteria	5449	104	58	100	1.72	91.4	0	0	2273471	0	12	12	534149	534149	189455	189455	618984	618984	54.7	0.95	90.45	11	2045	0	103	1	0	0	0
SPRUCE.2015.17.Bin.41	Archaea	207	149	107	68.69	0	68.69	0	0	1369720	0	278	278	5422	5422	4927	4927	15241	15241	47	2.34	84.85	11	1727	51	98	0	0	0	0
SPRUCE.2015.17.Bin.42	Archaea	207	149	107	98.6	1.87	89.25	0	0	1729233	0	52	52	42388	42388	33254	33254	119432	119432	67.3	2.03	90.38	11	1699	3	144	2	0	0	0
SPRUCE.2015.17.Bin.46	Bacteria	5449	104	58	100	0.57	97.15	0	100	3308235	0	89	89	101895	101895	37171	37171	398761	398761	62.2	2.12	83.42	11	3034	0	103	1	0	0	0
SPRUCE.2015.17.Bin.48	Archaea	207	149	107	95.33	2.18	84.43	0	50	1957727	0	162	162	16734	16734	12084	12084	68119	68119	50.6	1.06	88.29	11	2267	7	138	4	0	0	0
SPRUCE.2015.17.Bin.52	Bacteria	5449	104	58	95.69	0	95.69	0	0	3649703	0	369	369	12259	12259	9890	9890	54856	54856	60.7	2.35	87.37	11	3498	3	101	0	0	0	0
SPRUCE.2015.17.Bin.56	Bacteria	5449	104	58	90.05	3.61	72	0	75	4970195	0	554	554	11487	11487	8971	8971	46272	46272	59.9	1.76	83.41	11	4799	10	90	4	0	0	0
SPRUCE.2015.17.Bin.57	Archaea	207	149	107	96.42	2.8	82.42	0	0	1696546	0	22	22	152100	152100	77115	77115	381621	381621	56.3	1.04	87.03	11	1880	5	142	1	1	0	0
SPRUCE.2015.17.Bin.58	Archaea	207	149	107	97.2	0	97.2	0	0	1888294	0	70	70	60477	60477	26975	26975	151182	151182	51.1	2.25	82.76	11	2090	3	146	0	0	0	0
SPRUCE.2015.17.Bin.59	Bacteria	5449	104	58	95.69	0	95.69	0	0	5754092	0	256	256	36256	36256	22476	22476	113651	113651	60.2	1.74	82.56	11	4850	3	101	0	0	0	0
SPRUCE.2015.17.maxbin2.008	Bacteria	5449	104	58	86.03	3.45	68.78	0	0	5672552	0	408	408	28866	28866	13903	13903	135559	135559	57.9	3.3	85.34	11	5196	33	68	3	0	0	0
SPRUCE.2015.17.maxbin2.010	Bacteria	5449	104	58	96.55	0	96.55	0	0	6550851	0	157	157	91718	91718	41725	41725	300731	300731	58.9	3.15	85.31	11	5957	3	101	0	0	0	0
SPRUCE.2015.17.maxbin2.013	Bacteria	5449	104	58	74.45	0	74.45	0	0	4708164	0	1059	1059	4560	4560	4445	4445	37509	37509	53.5	3.79	86.16	11	5310	26	78	0	0	0	0
SPRUCE.2015.17.maxbin2.015	Bacteria	5449	104	58	98.28	1.72	89.68	0	0	3166271	0	90	90	83872	83872	35180	35180	226208	226208	58.8	2.74	88.81	11	2875	1	102	1	0	0	0
SPRUCE.2015.17.maxbin2.016	Bacteria	5449	104	58	96.55	1.72	87.95	0	0	4985895	0	238	238	51221	51221	20949	20949	231155	231155	57.3	3.93	87.3	11	4772	2	101	1	0	0	0
SPRUCE.2015.17.maxbin2.017	Archaea	207	149	107	98.6	2.8	84.6	0	0	2112956	0	95	95	38061	38061	22241	22241	119432	119432	66.3	4.87	89.66	11	2197	3	143	3	0	0	0
SPRUCE.2015.17.maxbin2.018	Archaea	207	149	107	68.69	0.93	64.04	0	0	1555454	0	325	325	5091	5091	4786	4786	15241	15241	46.8	2.6	84.88	11	1970	51	97	1	0	0	0
SPRUCE.2015.17.maxbin2.019	Bacteria	5449	104	58	89.18	3.61	71.13	0	75	5090071	0	585	585	11116	11116	8700	8700	46272	46272	59.8	2.19	83.27	11	4927	10	90	4	0	0	0
SPRUCE.2015.17.maxbin2.021	Bacteria	5449	104	58	100	1.72	91.4	0	0	5575361	0	297	297	45543	45543	18772	18772	210428	210428	45.6	4.27	85.6	11	5780	0	103	1	0	0	0
SPRUCE.2015.17.maxbin2.022	Bacteria	5449	104	58	95.69	0.86	91.39	0	0	3730960	0	395	395	12077	12077	9445	9445	54856	54856	60.5	3.8	87.3	11	3586	3	100	1	0	0	0
SPRUCE.2015.17.maxbin2.023	Bacteria	5449	104	58	72.41	1.72	63.81	0	0	3109571	0	43	43	109600	109600	72315	72315	242377	242377	63.8	2.91	88.26	11	2686	17	86	1	0	0	0
SPRUCE.2015.17.maxbin2.026	Archaea	207	149	107	96.26	4.67	72.91	0	0	2888949	0	52	52	122638	122638	55556	55556	335115	335115	50.9	5.94	86.72	11	3280	4	139	6	0	0	0
SPRUCE.2015.17.maxbin2.030	Bacteria	5449	104	58	100	0.57	97.15	0	100	3791694	0	118	118	84247	84247	32133	32133	398761	398761	61.5	4.22	82.59	11	3503	0	103	1	0	0	0
SPRUCE.2015.17.maxbin2.031	Bacteria	5449	104	58	98.28	1.72	89.68	0	0	3836769	0	155	155	38382	38382	24753	24753	130135	130135	60.9	3.97	89.51	11	3384	2	101	1	0	0	0
SPRUCE.2015.17.maxbin2.032	Archaea	207	149	107	95.33	2.18	84.43	0	50	2027836	0	176	176	16559	16559	11521	11521	68119	68119	50.6	1.44	88.07	11	2346	7	138	4	0	0	0
SPRUCE.2015.17.maxbin2.033	Bacteria	5449	104	58	94.83	0	94.83	0	0	3744187	0	96	96	114059	114059	39001	39001	373658	373658	67.3	2.5	87.79	11	3549	3	101	0	0	0	0
SPRUCE.2015.17.maxbin2.034	Bacteria	5449	104	58	96.55	0	96.55	0	0	3503970	0	394	394	10879	10879	8893	8893	50805	50805	69.8	4.32	90.74	11	3929	2	102	0	0	0	0
SPRUCE.2015.17.maxbin2.035	Bacteria	5449	104	58	99.14	0	99.14	0	0	2241280	0	20	20	164390	164390	112064	112064	461666	461666	50.9	1.96	89.05	11	2221	1	103	0	0	0	0
SPRUCE.2015.18.Bin.11	Bacteria	5449	104	58	93.97	1.72	85.37	0	100	5117914	0	349	349	21654	21654	14664	14664	78669	78669	58.3	1.75	84.53	11	5015	15	88	1	0	0	0
SPRUCE.2015.18.Bin.12	Bacteria	5449	104	58	98.28	0	98.28	0	0	2731540	0	93	93	50269	50269	29371	29371	106056	106056	43.5	2.48	86.78	11	2617	1	103	0	0	0	0
SPRUCE.2015.18.Bin.13	Bacteria	5449	104	58	92.24	1.88	82.84	0	100	4647497	0	687	687	8267	8267	6764	6764	28070	28070	64.9	1.66	90.77	11	4816	5	97	2	0	0	0
SPRUCE.2015.18.Bin.16	Bacteria	5449	104	58	96.63	4.31	75.08	0	66.67	5254183	0	324	324	26033	26033	16216	16216	108636	108636	56.6	1.85	87.1	11	4927	7	94	3	0	0	0
SPRUCE.2015.18.Bin.17	Bacteria	5449	104	58	98.28	0	98.28	0	0	3659511	0	44	44	138252	138252	83170	83170	233393	233393	61.3	0.83	89.28	11	3436	1	103	0	0	0	0
SPRUCE.2015.18.Bin.18	Bacteria	5449	104	58	92.24	1.72	83.64	0	100	3815872	0	449	449	10728	10728	8498	8498	49878	49878	57.5	1.33	88.41	11	3798	5	98	1	0	0	0
SPRUCE.2015.18.Bin.19	Bacteria	5449	104	58	98.28	1.72	89.68	0	0	4334970	0	90	90	61346	61346	48166	48166	198999	198999	58.7	0.99	85.98	11	3739	1	102	1	0	0	0
SPRUCE.2015.18.Bin.20	Bacteria	5449	104	58	85.19	0	85.19	0	0	5173961	0	310	310	22411	22411	16690	16690	107710	107710	58.2	1.19	83.17	11	4851	12	92	0	0	0	0
SPRUCE.2015.18.Bin.32	Archaea	207	149	107	96.73	0	96.73	0	0	1749567	0	61	61	74171	74171	28681	28681	214963	214963	51.9	2.28	81.7	11	1986	4	145	0	0	0	0
SPRUCE.2015.18.Bin.33	Bacteria	5449	104	58	92.95	1.88	83.55	0	50	2453688	0	338	338	8335	8335	7259	7259	37482	37482	65.5	2.13	87.08	11	2600	5	97	2	0	0	0
SPRUCE.2015.18.Bin.38	Bacteria	5449	104	58	99.66	4.47	77.31	0	100	5519449	0	342	342	24996	24996	16138	16138	111284	111284	58.1	1.67	85.52	11	5003	1	99	4	0	0	0
SPRUCE.2015.18.Bin.7	Bacteria	5449	104	58	65.13	0.5	62.63	0	0	3173346	0	632	632	5279	5279	5021	5021	23803	23803	59.6	2.44	87.2	11	3369	29	73	2	0	0	0
SPRUCE.2015.18.Bin.8	Bacteria	5449	104	58	100	1.72	91.4	0	100	3529760	0	202	202	26336	26336	17474	17474	74560	74560	58.2	3.87	80.91	11	3433	0	103	1	0	0	0
SPRUCE.2015.18.maxbin2.001	Bacteria	5449	104	58	93.97	1.72	85.37	0	100	5144905	0	653	653	9978	9978	7878	7878	49878	49878	57.2	1.8	86.56	11	5208	4	99	1	0	0	0
SPRUCE.2015.18.maxbin2.002	Archaea	207	149	107	96.73	0	96.73	0	0	2200134	0	119	119	45373	45373	18488	18488	214963	214963	51.7	3.58	80.37	11	2509	4	145	0	0	0	0
SPRUCE.2015.18.maxbin2.003	Bacteria	5449	104	58	99.66	4.47	77.31	0	100	5698318	0	391	391	23857	23857	14573	14573	111284	111284	58	2.56	85.37	11	5210	1	99	4	0	0	0
SPRUCE.2015.18.maxbin2.004	Bacteria	5449	104	58	96.63	4.31	75.08	0	66.67	5589687	0	417	417	24271	24271	13404	13404	108636	108636	56.7	3.06	86.78	11	5322	7	94	3	0	0	0
SPRUCE.2015.18.maxbin2.005	Bacteria	5449	104	58	98.28	2.59	85.33	0	0	5478442	0	177	177	57169	57169	30951	30951	198999	198999	58	2.76	85.21	11	4796	1	101	2	0	0	0
SPRUCE.2015.18.maxbin2.006	Bacteria	5449	104	58	85.19	0	85.19	0	0	5119364	0	327	327	22320	22320	15655	15655	107710	107710	58.3	1.43	83.31	11	4827	12	92	0	0	0	0
SPRUCE.2015.18.maxbin2.008	Bacteria	5449	104	58	98.28	0	98.28	0	0	4629472	0	146	146	112422	112422	31708	31708	233393	233393	60.6	2.78	87.88	11	4350	1	103	0	0	0	0
SPRUCE.2015.18.maxbin2.010	Bacteria	5449	104	58	100	4.31	78.45	0	33.33	4455265	0	434	434	21863	21863	10265	10265	74560	74560	58.1	4.57	81.43	11	4547	0	101	3	0	0	0
SPRUCE.2015.18.maxbin2.012	Bacteria	5449	104	58	98.28	0	98.28	0	0	2804620	0	107	107	49887	49887	26211	26211	106056	106056	43.5	3.18	86.72	11	2716	1	103	0	0	0	0
SPRUCE.2015.18.maxbin2.015	Bacteria	5449	104	58	97.41	1.72	88.81	0	100	5294775	0	399	399	20442	20442	13270	13270	78669	78669	58.2	2.1	84.46	11	5258	3	100	1	0	0	0
SPRUCE.2015.18.maxbin2.018	Bacteria	5449	104	58	92.24	1.88	82.84	0	100	4885505	0	752	752	8040	8040	6496	6496	28070	28070	64.5	4.04	90.28	11	5064	5	97	2	0	0	0
SPRUCE.2015.19.Bin.1	Bacteria	5449	104	58	78.84	0.31	77.29	0	100	1883328	5	381	381	5302	5302	4943	4943	20337	20337	60.1	2.86	82.93	11	2005	20	82	2	0	0	0
SPRUCE.2015.19.Bin.13	Bacteria	5449	104	58	96.55	1.72	87.95	0	0	4022239	0	99	99	68391	68391	40628	40628	189847	189847	57	2.24	88.77	11	3877	2	101	1	0	0	0
SPRUCE.2015.19.Bin.14	Bacteria	5449	104	58	78.37	1.72	69.77	0	0	2842768	0	510	510	6180	6180	5574	5574	29763	29763	58.2	2.5	89.15	11	2947	19	84	1	0	0	0
SPRUCE.2015.19.Bin.15	Bacteria	5449	104	58	93.5	3.84	74.3	0	90	5319760	0	577	577	11647	11647	9219	9219	47563	47563	58.1	1.68	85.88	11	5023	7	87	10	0	0	0
SPRUCE.2015.19.Bin.17	Bacteria	5449	104	58	89.73	0	89.73	0	0	3701215	0	473	473	9513	9513	7824	7824	53590	53590	53.1	3.27	87.71	11	3792	12	92	0	0	0	0
SPRUCE.2015.19.Bin.18	Bacteria	5449	104	58	69.14	0	69.14	0	0	3899772	0	542	542	8669	8669	7195	7195	43850	43850	58.5	1.72	86.03	11	3752	55	49	0	0	0	0
SPRUCE.2015.19.Bin.19	Bacteria	5449	104	58	100	0	100	0	0	3698584	0	50	50	138252	138252	73971	73971	233440	233440	61.3	0.96	89.2	11	3477	0	104	0	0	0	0
SPRUCE.2015.19.Bin.24	Bacteria	5449	104	58	82.76	3.45	65.51	0	50	4586036	0	161	161	41003	41003	28484	28484	170447	170447	58.6	1.21	85.66	11	3963	34	68	2	0	0	0
SPRUCE.2015.19.Bin.25	Bacteria	5449	104	58	96.55	0	96.55	0	0	6072210	0	120	120	95257	95257	50601	50601	355332	355332	58.9	1.06	85.04	11	5314	3	101	0	0	0	0
SPRUCE.2015.19.Bin.29	Bacteria	5449	104	58	96.55	0.16	95.75	0	0	3423229	3	371	371	12159	12159	9227	9227	39122	39122	70.1	2.75	90.91	11	3869	2	101	1	0	0	0
SPRUCE.2015.19.Bin.30	Bacteria	5449	104	58	90.2	3.45	72.95	0	33.33	2022561	0	151	151	18237	18237	13394	13394	61822	61822	54.8	1.49	90.34	11	1975	10	93	0	1	0	0
SPRUCE.2015.19.Bin.31	Bacteria	5449	104	58	84.17	0.31	82.62	0	50	2963008	10	521	521	6210	6210	5687	5687	19972	19972	62.5	1.95	89.49	11	2974	12	90	2	0	0	0
SPRUCE.2015.19.Bin.32	Bacteria	5449	104	58	98.28	1.72	89.68	0	0	2545837	0	271	271	11935	11935	9394	9394	50486	50486	43.3	2.54	86.87	11	2615	1	102	1	0	0	0
SPRUCE.2015.19.Bin.36	Bacteria	5449	104	58	90.23	1.02	85.13	0	0	3215229	0	344	344	11646	11646	9346	9346	41709	41709	57.1	1.86	88.55	11	3222	7	95	2	0	0	0
SPRUCE.2015.19.Bin.37	Archaea	207	149	107	96.26	0	96.26	0	0	1767019	0	105	105	25377	25377	16828	16828	129441	129441	51.2	2.58	82.89	11	2036	5	144	0	0	0	0
SPRUCE.2015.19.Bin.38	Bacteria	5449	104	58	75.55	0	75.55	0	0	3075089	5	594	594	5585	5585	5176	5176	21341	21341	63.9	2.42	87.54	11	3321	19	85	0	0	0	0
SPRUCE.2015.19.Bin.39	Archaea	207	149	107	95.79	0	95.79	0	0	1995397	0	51	51	65436	65436	39125	39125	203970	203970	51.7	2.06	80.59	11	2276	5	144	0	0	0	0
SPRUCE.2015.19.Bin.42	Bacteria	5449	104	58	96.55	1.72	87.95	0	0	3791502	0	167	167	31341	31341	22703	22703	117578	117578	63.7	1.61	88.11	11	3373	2	101	1	0	0	0
SPRUCE.2015.19.Bin.45	Bacteria	5449	104	58	64.48	0.63	61.33	0	100	3298840	0	726	726	4768	4768	4543	4543	17346	17346	56.6	2.52	87.71	11	3529	37	63	4	0	0	0
SPRUCE.2015.19.Bin.47	Archaea	207	149	107	95.48	3.27	79.13	0	20	1717337	0	29	29	131547	131547	59218	59218	217482	217482	56.3	0.98	87.04	11	1924	6	140	2	1	0	0
SPRUCE.2015.19.Bin.48	Bacteria	5449	104	58	97.81	2.19	86.86	0	100	5218999	0	343	343	22229	22229	15215	15215	91408	91408	58.2	1.73	84.27	11	5139	5	95	4	0	0	0
SPRUCE.2015.19.Bin.49	Bacteria	5449	104	58	99.14	0	99.14	0	0	5290722	0	230	230	40096	40096	23003	23003	108391	108391	57.2	1.22	86.66	11	5029	1	103	0	0	0	0
SPRUCE.2015.19.Bin.7	Bacteria	5449	104	58	74.37	1.72	65.77	0	100	704193	0	30	30	30874	30874	23473	23473	125308	125308	48.3	1.36	88.87	11	776	21	82	1	0	0	0
SPRUCE.2015.19.maxbin2.001	Bacteria	5449	104	58	99.14	0	99.14	0	0	5828935	0	316	316	36133	36133	18445	18445	108391	108391	57.1	1.74	86.1	11	5642	1	103	0	0	0	0
SPRUCE.2015.19.maxbin2.003	Bacteria	5449	104	58	93.5	3.84	74.3	0	90	5567402	0	629	629	11237	11237	8851	8851	47563	47563	58	1.95	85.68	11	5297	7	87	10	0	0	0
SPRUCE.2015.19.maxbin2.005	Bacteria	5449	104	58	91.38	3.76	72.58	0	50	5460781	0	252	252	39946	39946	21669	21669	170447	170447	58.1	2.98	85.19	11	4837	6	94	4	0	0	0
SPRUCE.2015.19.maxbin2.008	Bacteria	5449	104	58	98.28	1.72	89.68	0	0	2692553	0	305	305	11377	11377	8828	8828	50486	50486	43.6	4.24	87.09	11	2818	1	102	1	0	0	0
SPRUCE.2015.19.maxbin2.012	Bacteria	5449	104	58	98.28	2.35	86.53	0	80	5332285	0	370	370	21879	21879	14411	14411	91408	91408	58.2	2.11	84.23	11	5273	2	97	5	0	0	0
SPRUCE.2015.19.maxbin2.017	Bacteria	5449	104	58	90.23	1.02	85.13	0	0	7294542	5	1192	1192	7490	7490	6119	6119	41709	41709	54.5	6.05	89.96	11	9802	7	95	2	0	0	0
SPRUCE.2015.19.maxbin2.021	Bacteria	5449	104	58	84.17	4.39	62.22	0	12.5	3968025	20	722	722	6014	6014	5495	5495	40674	40674	61	5.08	88.15	11	4145	12	84	8	0	0	0
SPRUCE.2015.19.maxbin2.024	Bacteria	5449	104	58	96.55	1.72	87.95	0	0	4301862	0	146	146	63464	63464	29464	29464	189847	189847	57	5.42	88.48	11	4124	2	101	1	0	0	0
SPRUCE.2015.19.maxbin2.025	Bacteria	5449	104	58	96.55	1.72	87.95	0	0	4198714	0	205	205	29568	29568	20481	20481	117578	117578	63.4	2.51	87.78	11	3804	2	101	1	0	0	0
SPRUCE.2015.19.maxbin2.027	Bacteria	5449	104	58	96.55	0.16	95.75	0	0	3461834	3	379	379	11834	11834	9134	9134	39122	39122	69.9	3.67	90.69	11	3901	2	101	1	0	0	0
SPRUCE.2015.19.maxbin2.028	Bacteria	5449	104	58	85.58	1.88	76.18	0	0	5353848	0	734	734	9068	9068	7294	7294	133513	133513	51.2	5.55	87.82	11	5882	14	88	2	0	0	0
SPRUCE.2015.19.maxbin2.029	Bacteria	5449	104	58	77.82	1.72	69.22	0	100	823355	0	48	48	26904	26904	17153	17153	125308	125308	48.5	2.06	89.22	11	915	19	84	1	0	0	0
SPRUCE.2015.2.Bin.13	Archaea	207	149	107	97.66	1.87	88.31	0	0	1721680	0	21	21	93209	93209	81984	81984	261995	261995	67.4	1.25	90.4	11	1669	4	143	2	0	0	0
SPRUCE.2015.2.Bin.18	Bacteria	5449	104	58	96.55	0	96.55	0	0	6016431	0	110	110	95309	95309	54694	54694	355276	355276	58.9	0.9	85.04	11	5245	3	101	0	0	0	0
SPRUCE.2015.2.Bin.22	Bacteria	5449	104	58	84.33	0	84.33	0	0	1825685	0	230	230	9554	9554	7937	7937	34454	34454	51	2.75	89.06	11	2005	13	91	0	0	0	0
SPRUCE.2015.2.Bin.25	Bacteria	5449	104	58	98.28	0	98.28	0	0	3696373	0	55	55	137753	137753	67206	67206	219971	219971	61.3	0.96	89.16	11	3479	1	103	0	0	0	0
SPRUCE.2015.2.Bin.27	Bacteria	5449	104	58	72.02	0	72.02	0	0	3361215	0	474	474	8469	8469	7091	7091	27734	27734	59	1.35	86.98	11	3237	41	63	0	0	0	0
SPRUCE.2015.2.Bin.29	Bacteria	5449	104	58	95.69	1.72	87.09	0	0	4045790	0	127	127	59103	59103	31856	31856	128842	128842	63.6	2.01	87.92	11	3545	3	100	1	0	0	0
SPRUCE.2015.2.Bin.34	Bacteria	5449	104	58	76.22	0.34	74.52	0	0	776483	0	66	66	16042	16042	11764	11764	39766	39766	48.4	1.6	88.64	11	871	18	85	1	0	0	0
SPRUCE.2015.2.Bin.35	Archaea	207	149	107	96.26	3.74	77.56	0	0	2798035	0	33	33	169688	169688	84788	84788	321172	321172	50.9	0.95	86.59	11	3127	4	140	5	0	0	0
SPRUCE.2015.2.Bin.36	Bacteria	5449	104	58	92.24	1.72	83.64	0	0	3690249	0	308	308	17149	17149	11981	11981	74038	74038	57.3	2.5	89.13	11	3743	5	98	1	0	0	0
SPRUCE.2015.2.Bin.37	Bacteria	5449	104	58	83.05	2.57	70.2	0	75	3590136	0	564	564	7313	7313	6365	6365	32445	32445	60.6	1.71	87.07	11	3427	23	77	4	0	0	0
SPRUCE.2015.2.Bin.39	Bacteria	5449	104	58	79.04	0	79.04	0	0	1539400	0	302	302	5435	5435	5097	5097	20137	20137	54.6	2.05	90.51	11	1679	20	84	0	0	0	0
SPRUCE.2015.2.Bin.45	Bacteria	5449	104	58	99.14	0	99.14	0	0	5516100	0	237	237	43692	43692	23274	23274	181910	181910	57.1	1.41	86.34	11	5297	1	103	0	0	0	0
SPRUCE.2015.2.maxbin2.001	Bacteria	5449	104	58	99.14	0	99.14	0	0	5834813	0	291	291	41681	41681	20050	20050	181910	181910	57.1	2.05	86.04	11	5599	1	103	0	0	0	0
SPRUCE.2015.2.maxbin2.019	Bacteria	5449	104	58	96.55	0	96.55	0	0	6532601	0	163	163	89764	89764	40077	40077	355276	355276	59	3.03	85.32	11	5915	3	101	0	0	0	0
SPRUCE.2015.2.maxbin2.020	Bacteria	5449	104	58	87.77	3.92	68.17	0	0	3157948	0	536	536	7368	7368	5891	5891	39232	39232	51.1	4.97	85.83	11	3647	9	81	13	1	0	0
SPRUCE.2015.2.maxbin2.022	Archaea	207	149	107	96.26	4.67	72.91	0	0	2924416	0	57	57	141716	141716	51305	51305	321172	321172	51	5.31	86.67	11	3318	4	139	6	0	0	0
SPRUCE.2015.2.maxbin2.023	Bacteria	5449	104	58	95.69	1.72	87.09	0	0	4278087	0	152	152	58738	58738	28145	28145	128842	128842	63.3	3.27	87.7	11	3808	3	100	1	0	0	0
SPRUCE.2015.20.Bin.10	Bacteria	5449	104	58	81.43	0	81.43	0	0	3487983	0	583	583	6845	6845	5982	5982	44676	44676	47.5	4.18	82.48	11	3908	14	90	0	0	0	0
SPRUCE.2015.20.Bin.11	Bacteria	5449	104	58	88.79	0	88.79	0	0	3755301	0	629	629	6878	6878	5970	5970	52914	52914	63.6	2.54	86.79	11	4019	8	96	0	0	0	0
SPRUCE.2015.20.Bin.16	Bacteria	5449	104	58	92.24	0	92.24	0	0	5017294	0	261	261	27695	27695	19223	19223	122087	122087	57.5	1.15	87.46	11	4591	5	99	0	0	0	0
SPRUCE.2015.20.Bin.23	Bacteria	5449	104	58	99.14	3.92	79.54	0	100	5630067	0	203	203	45023	45023	27734	27734	332747	332747	58.3	1.39	87.9	11	5067	1	98	5	0	0	0
SPRUCE.2015.20.Bin.27	Bacteria	5449	104	58	98.28	4.94	73.58	0	20	5968546	0	342	342	28674	28674	17451	17451	110904	110904	57	1.26	86.18	11	5805	1	98	5	0	0	0
SPRUCE.2015.20.Bin.3	Bacteria	5449	104	58	99.14	0.47	96.79	0	100	5411812	0	305	305	28998	28998	17743	17743	93986	93986	57.1	1.41	86.29	11	5253	1	100	3	0	0	0
SPRUCE.2015.20.Bin.6	Bacteria	5449	104	58	89.18	5.17	63.33	0	0	2652792	0	350	350	9070	9070	7579	7579	33619	33619	52.4	3.57	87.89	11	2531	9	92	3	0	0	0
SPRUCE.2015.20.Bin.8	Bacteria	5449	104	58	93.48	0.16	92.68	0	100	4233864	0	281	281	21329	21329	15067	15067	72964	72964	58.8	1.13	87.84	11	3878	8	95	1	0	0	0
SPRUCE.2015.20.Bin.9	Archaea	207	149	107	97.2	0	97.2	0	0	1938252	0	37	37	92189	92189	52385	52385	228616	228616	51.9	1.78	80.72	11	2185	3	146	0	0	0	0
SPRUCE.2015.20.maxbin2.001	Bacteria	5449	104	58	99.14	0.47	96.79	0	100	5404022	0	321	321	28648	28648	16834	16834	93986	93986	57.1	1.78	86.33	11	5269	1	100	3	0	0	0
SPRUCE.2015.20.maxbin2.002	Archaea	207	149	107	97.2	0	97.2	0	0	2207978	0	63	63	83471	83471	35047	35047	228616	228616	51.8	3.75	80.23	11	2513	3	146	0	0	0	0
SPRUCE.2015.20.maxbin2.004	Bacteria	5449	104	58	88.79	0	88.79	0	0	4299244	0	758	758	6566	6566	5671	5671	52914	52914	62.9	3.25	85.14	11	4605	8	96	0	0	0	0
SPRUCE.2015.20.maxbin2.010	Bacteria	5449	104	58	60.11	0	60.11	0	0	2843586	0	515	515	5977	5977	5521	5521	46061	46061	60	1.91	87.26	11	2876	33	71	0	0	0	0
SPRUCE.2015.20.maxbin2.011	Bacteria	5449	104	58	98.28	2.07	87.93	0	50	6287587	0	400	400	28143	28143	15718	15718	110904	110904	57	1.78	86.04	11	6163	1	101	2	0	0	0
SPRUCE.2015.20.maxbin2.017	Bacteria	5449	104	58	94.51	3.95	74.76	0	40	4323215	0	311	311	21292	21292	13901	13901	72964	72964	58.8	1.38	87.75	11	3981	5	94	5	0	0	0
SPRUCE.2015.21.Bin.15	Bacteria	5449	104	58	93.97	0.31	92.42	0	0	4413838	0	584	584	9238	9238	7557	7557	37772	37772	57.2	1.33	87.09	11	4544	4	98	2	0	0	0
SPRUCE.2015.21.Bin.17	Bacteria	5449	104	58	96.55	0	96.55	0	0	6008073	0	110	110	85193	85193	54618	54618	355295	355295	58.9	0.86	85.01	11	5245	3	101	0	0	0	0
SPRUCE.2015.21.Bin.22	Archaea	207	149	107	93.61	2.8	79.61	0	0	1606158	0	64	64	50008	50008	25096	25096	159720	159720	56.2	1.36	86.94	11	1861	8	139	1	1	0	0
SPRUCE.2015.21.Bin.23	Bacteria	5449	104	58	96.87	4.31	75.32	0	66.67	5271902	0	326	326	23893	23893	16171	16171	82617	82617	58.2	1.9	85.43	11	4730	10	91	3	0	0	0
SPRUCE.2015.21.Bin.25	Archaea	207	149	107	88.94	3.27	72.59	0	50	1540346	0	122	122	18992	18992	12625	12625	56695	56695	56.9	1.77	86.46	11	1844	13	132	4	0	0	0
SPRUCE.2015.21.Bin.26	Bacteria	5449	104	58	98.28	6.9	63.78	0	0	2891349	0	206	206	20839	20839	14035	14035	78757	78757	59.1	2.65	82.5	11	2794	1	100	2	1	0	0
SPRUCE.2015.21.Bin.27	Bacteria	5449	104	58	96.55	1.72	87.95	0	0	3799740	0	293	293	18765	18765	12968	12968	63437	63437	57.1	2.59	88.83	11	3851	2	101	1	0	0	0
SPRUCE.2015.21.Bin.28	Bacteria	5449	104	58	81.11	1.88	71.71	0	50	4459806	0	824	824	5884	5884	5412	5412	26082	26082	57.9	1.87	85.74	11	4468	16	86	2	0	0	0
SPRUCE.2015.21.Bin.33	Archaea	207	149	107	96.26	3.74	77.56	0	0	2776181	0	37	37	141660	141660	75031	75031	335086	335086	50.9	1.43	86.6	11	3092	4	140	5	0	0	0
SPRUCE.2015.21.Bin.34	Archaea	207	149	107	89.72	0	89.72	0	0	1709697	0	43	43	67837	67837	39760	39760	179260	179260	51	1.9	83.28	11	1907	12	137	0	0	0	0
SPRUCE.2015.21.Bin.35	Bacteria	5449	104	58	97.81	0	97.81	0	0	1960255	0	132	132	24091	24091	14850	14850	55933	55933	51	2.53	89.21	11	2060	5	99	0	0	0	0
SPRUCE.2015.21.Bin.37	Bacteria	5449	104	58	63.79	0.16	62.99	0	0	2196356	0	444	444	5253	5253	4946	4946	20648	20648	64	2.13	88.75	11	2242	24	79	1	0	0	0
SPRUCE.2015.21.Bin.38	Archaea	207	149	107	81.49	3.27	65.14	0	50	2213639	0	121	121	25075	25075	18294	18294	79186	79186	50.4	0.92	87.92	11	2545	27	118	3	1	0	0
SPRUCE.2015.21.Bin.4	Bacteria	5449	104	58	72.73	0	72.73	0	0	3307649	0	723	723	4741	4741	4574	4574	14792	14792	63	1.9	90.39	11	3620	35	69	0	0	0	0
SPRUCE.2015.21.Bin.6	Bacteria	5449	104	58	98.28	0.16	97.48	0	100	3795973	0	196	196	27212	27212	19367	19367	110170	110170	62.6	1.49	89.51	11	3369	1	102	1	0	0	0
SPRUCE.2015.21.Bin.7	Bacteria	5449	104	58	89.17	1.33	82.52	0	0	3155541	0	445	445	9079	9079	7091	7091	26202	26202	61.1	2	87.78	11	3093	12	88	4	0	0	0
SPRUCE.2015.21.Bin.9	Bacteria	5449	104	58	91.93	3.45	74.68	0	33.33	1979747	0	209	209	12258	12258	9472	9472	57983	57983	54.7	1.62	90.33	11	2001	9	92	3	0	0	0
SPRUCE.2015.21.maxbin2.001	Bacteria	5449	104	58	93.97	0.31	92.42	0	0	5066604	0	726	726	8295	8295	6978	6978	37772	37772	57.1	1.67	86.34	11	5305	4	98	2	0	0	0
SPRUCE.2015.21.maxbin2.003	Bacteria	5449	104	58	97.49	4.47	75.14	0	50	5426428	0	366	366	23066	23066	14826	14826	82617	82617	58.2	2.01	85.26	11	4890	6	94	4	0	0	0
SPRUCE.2015.21.maxbin2.015	Bacteria	5449	104	58	96.55	0	96.55	0	0	6510308	0	156	156	82186	82186	41732	41732	355295	355295	59	2.91	85.23	11	5875	3	101	0	0	0	0
SPRUCE.2015.21.maxbin2.019	Archaea	207	149	107	96.26	3.74	77.56	0	0	2889352	0	55	55	122638	122638	52533	52533	335086	335086	50.9	5.8	86.65	11	3277	4	140	5	0	0	0
SPRUCE.2015.21.maxbin2.022	Bacteria	5449	104	58	97.81	0	97.81	0	0	2200414	0	158	158	21296	21296	13926	13926	55933	55933	50.8	3.06	88.96	11	2329	5	99	0	0	0	0
SPRUCE.2015.22.Bin.1	Bacteria	5449	104	58	90.2	3.61	72.15	0	33.33	4746496	0	704	704	8040	8040	6742	6742	49110	49110	56.6	2.31	87.25	11	4771	12	89	3	0	0	0
SPRUCE.2015.22.Bin.10	Bacteria	5449	104	58	100	0	100	0	0	3697225	0	53	53	137753	137753	69758	69758	233377	233377	61.3	0.97	89.16	11	3474	0	104	0	0	0	0
SPRUCE.2015.22.Bin.14	Bacteria	5449	104	58	64.66	0.34	62.96	0	0	2018709	12	425	425	5021	5021	4749	4749	15472	15472	62	3	90.79	11	2036	45	58	1	0	0	0
SPRUCE.2015.22.Bin.16	Archaea	207	149	107	91.28	5.61	63.23	0	14.29	1996231	0	215	215	12806	12806	9284	9284	42645	42645	50.8	1.72	87.41	11	2342	11	131	7	0	0	0
SPRUCE.2015.22.Bin.19	Bacteria	5449	104	58	82.68	0.16	81.88	0	100	4550299	0	623	623	8579	8579	7303	7303	52466	52466	59.9	2.13	83.75	11	4453	16	87	1	0	0	0
SPRUCE.2015.22.Bin.2	Archaea	207	149	107	97.2	0	97.2	0	0	1918504	37	80	81	42623	42623	23981	23684	186344	186344	51.9	2.04	80.62	11	2214	3	146	0	0	0	0
SPRUCE.2015.22.Bin.20	Bacteria	5449	104	58	91.38	0	91.38	0	0	2781367	0	103	103	46479	46479	27003	27003	119034	119034	67.7	1.13	88.42	11	2602	5	99	0	0	0	0
SPRUCE.2015.22.Bin.23	Bacteria	5449	104	58	98.28	1.72	89.68	0	0	5196544	0	180	180	56990	56990	28869	28869	166906	166906	45.2	2.24	85.17	11	5262	1	102	1	0	0	0
SPRUCE.2015.22.Bin.24	Bacteria	5449	104	58	90.75	3.45	73.5	0	50	5054216	0	284	284	25382	25382	17796	17796	108827	108827	58.3	1.71	85.7	11	4534	22	80	2	0	0	0
SPRUCE.2015.22.Bin.26	Bacteria	5449	104	58	97.93	3.45	80.68	0	0	2030864	0	177	177	16089	16089	11473	11473	53824	53824	54.8	1.78	90.23	11	2003	2	100	2	0	0	0
SPRUCE.2015.22.Bin.28	Archaea	207	149	107	96.42	2.8	82.42	0	0	1722548	0	6	6	1013536	1013536	287091	287091	1013536	1013536	56.3	0.74	87.01	11	1896	5	142	1	1	0	0
SPRUCE.2015.22.Bin.33	Bacteria	5449	104	58	69.59	0	69.59	0	0	2807053	0	536	536	5841	5841	5237	5237	24047	24047	69.8	2.66	90.67	11	3330	26	78	0	0	0	0
SPRUCE.2015.22.Bin.34	Archaea	207	149	107	94.39	0	94.39	0	0	1629503	0	92	92	31934	31934	17711	17711	120630	120630	51.2	2.28	82.93	11	1828	7	142	0	0	0	0
SPRUCE.2015.22.Bin.38	Bacteria	5449	104	58	79.7	0	79.7	0	0	1549088	0	258	258	7049	7049	6004	6004	18875	18875	50.8	2.47	88.91	11	1774	16	88	0	0	0	0
SPRUCE.2015.22.Bin.4	Bacteria	5449	104	58	90.52	1.88	81.12	0	0	3227632	0	379	379	10436	10436	8516	8516	42981	42981	63.9	2.07	88.23	11	3119	6	96	2	0	0	0
SPRUCE.2015.22.Bin.41	Archaea	207	149	107	98.6	1.87	89.25	0	0	1716433	0	14	14	230432	230432	122602	122602	400096	400096	67.4	1.24	90.31	11	1672	3	144	2	0	0	0
SPRUCE.2015.22.Bin.42	Bacteria	5449	104	58	100	0	100	0	0	3147124	0	164	164	30449	30449	19189	19189	108638	108638	62.4	1.92	83.62	11	2963	0	104	0	0	0	0
SPRUCE.2015.22.Bin.44	Archaea	207	149	107	91.28	1.17	85.43	0	33.33	2148492	0	92	92	37413	37413	23353	23353	134046	134046	50.5	0.91	87.8	11	2446	11	135	3	0	0	0
SPRUCE.2015.22.Bin.47	Bacteria	5449	104	58	65.6	0.34	63.9	0	0	4371843	9	735	735	6671	6671	5948	5948	27163	27163	60.2	1.88	83.24	11	4078	30	73	1	0	0	0
SPRUCE.2015.22.Bin.48	Bacteria	5449	104	58	85.94	4.23	64.79	0	85.71	4351823	7	842	842	5596	5596	5168	5168	26836	26836	58	1.85	85.97	11	4422	14	83	7	0	0	0
SPRUCE.2015.22.Bin.50	Bacteria	5449	104	58	96.55	0	96.55	0	0	5992732	0	118	118	82186	82186	50785	50785	264626	264626	58.9	0.93	85.01	11	5242	3	101	0	0	0	0
SPRUCE.2015.22.Bin.51	Archaea	207	149	107	96.26	3.74	77.56	0	0	2759313	0	40	40	159937	159937	68982	68982	335154	335154	50.9	1.43	86.66	11	3083	4	140	5	0	0	0
SPRUCE.2015.22.Bin.52	Bacteria	5449	104	58	99.14	0	99.14	0	0	5647318	0	202	202	58822	58822	27957	27957	185079	185079	57.1	1.41	86.1	11	5390	1	103	0	0	0	0
SPRUCE.2015.22.Bin.7	Bacteria	5449	104	58	96.55	1.72	87.95	0	0	3812008	0	201	201	28273	28273	18965	18965	105836	105836	57.3	2.49	88.91	11	3754	2	101	1	0	0	0
SPRUCE.2015.22.maxbin2.001	Bacteria	5449	104	58	99.14	0	99.14	0	0	5800010	0	232	232	57421	57421	25000	25000	185079	185079	57.1	1.68	85.91	11	5543	1	103	0	0	0	0
SPRUCE.2015.22.maxbin2.002	Archaea	207	149	107	97.2	0	97.2	0	0	2190008	37	135	136	37681	37681	16222	16102	186344	186344	51.9	3.93	80.49	11	2534	3	146	0	0	0	0
SPRUCE.2015.22.maxbin2.005	Bacteria	5449	104	58	97.02	3.61	78.97	0	33.33	5474529	0	355	355	22521	22521	15421	15421	108827	108827	58	2.51	85.37	11	4958	9	92	3	0	0	0
SPRUCE.2015.22.maxbin2.008	Bacteria	5449	104	58	98.28	3.45	81.03	0	0	4361250	0	147	147	134285	134285	29668	29668	233377	233377	60.8	2.73	88.25	11	4117	1	101	2	0	0	0
SPRUCE.2015.22.maxbin2.015	Archaea	207	149	107	98.6	1.87	89.25	0	0	1960646	0	41	41	169442	169442	47820	47820	400096	400096	66.2	7.76	89.55	11	1995	3	144	2	0	0	0
SPRUCE.2015.22.maxbin2.017	Archaea	207	149	107	99.07	5.61	71.02	0	0	2399890	0	21	21	332512	332512	114280	114280	462310	462310	47.1	1.52	84.68	11	2669	1	141	7	0	0	0
SPRUCE.2015.22.maxbin2.018	Bacteria	5449	104	58	84.56	0.16	83.76	0	100	5094907	0	687	687	8753	8753	7416	7416	62431	62431	59.2	2.82	83.82	11	5060	14	89	1	0	0	0
SPRUCE.2015.22.maxbin2.020	Bacteria	5449	104	58	84.17	0	84.17	0	0	2405459	0	442	442	6283	6283	5442	5442	18875	18875	49.6	4.91	86.58	11	2813	12	92	0	0	0	0
SPRUCE.2015.22.maxbin2.021	Archaea	207	149	107	96.26	3.74	77.56	0	0	2887863	0	56	56	138850	138850	51568	51568	335154	335154	50.9	4.97	86.84	11	3310	4	140	5	0	0	0
SPRUCE.2015.22.maxbin2.024	Bacteria	5449	104	58	98.28	7.35	61.53	0	0	5704474	0	288	288	45666	45666	19807	19807	166906	166906	45.8	5.48	85.21	11	5870	1	93	10	0	0	0
SPRUCE.2015.22.maxbin2.025	Bacteria	5449	104	58	100	0	100	0	0	3782168	0	270	270	25845	25845	14008	14008	108638	108638	61.4	4.19	82.44	11	3642	0	104	0	0	0	0
SPRUCE.2015.22.maxbin2.026	Bacteria	5449	104	58	69.59	0	69.59	0	0	2928982	0	568	568	5761	5761	5156	5156	24047	24047	68.8	6.28	89.74	11	3446	26	78	0	0	0	0
SPRUCE.2015.22.maxbin2.027	Bacteria	5449	104	58	81.27	1.72	72.67	0	0	3259939	0	387	387	10265	10265	8423	8423	42981	42981	63.7	2.6	87.84	11	3156	26	77	1	0	0	0
SPRUCE.2015.22.maxbin2.028	Bacteria	5449	104	58	94.83	4.08	74.43	0	0	4310602	0	187	187	37462	37462	23051	23051	127411	127411	64.5	6.8	85.69	11	4130	3	94	7	0	0	0
SPRUCE.2015.23.Bin.12	Bacteria	5449	104	58	100	1.72	91.4	0	100	2956720	0	157	157	28071	28071	18832	18832	58977	58977	59.2	2.81	81.23	11	2842	0	102	2	0	0	0
SPRUCE.2015.23.Bin.15	Bacteria	5449	104	58	91.22	0	91.22	0	0	2491100	0	283	283	10570	10570	8802	8802	50819	50819	43.4	2.75	86.75	11	2594	6	98	0	0	0	0
SPRUCE.2015.23.Bin.18	Bacteria	5449	104	58	98.28	1.72	89.68	0	0	4619056	0	284	284	24358	24358	16264	16264	144748	144748	48.7	2.49	84.46	11	4736	1	102	1	0	0	0
SPRUCE.2015.23.Bin.22	Bacteria	5449	104	58	96.32	3.45	79.07	0	100	5071792	0	334	334	22711	22711	15185	15185	103337	103337	58.3	1.78	84.58	11	5002	9	93	2	0	0	0
SPRUCE.2015.23.Bin.23	Bacteria	5449	104	58	85	0	85	0	0	4044915	0	662	662	6732	6732	6110	6110	25266	25266	58.6	1.99	84.41	11	4059	21	83	0	0	0	0
SPRUCE.2015.23.Bin.30	Bacteria	5449	104	58	95.69	1.88	86.29	0	100	4219161	0	418	418	14784	14784	10093	10093	59918	59918	57.5	1.26	88.21	11	4101	3	99	2	0	0	0
SPRUCE.2015.23.Bin.34	Bacteria	5449	104	58	98.28	1.72	89.68	0	0	3978533	0	79	79	70475	70475	50361	50361	198999	198999	58.8	0.81	86.18	11	3434	1	102	1	0	0	0
SPRUCE.2015.23.Bin.35	Bacteria	5449	104	58	95.53	4.39	73.58	0	75	5282217	0	312	312	28366	28366	16930	16930	85374	85374	56.7	1.78	87.27	11	4934	5	91	8	0	0	0
SPRUCE.2015.23.Bin.36	Bacteria	5449	104	58	79.23	3.45	61.98	0	0	3128584	0	654	654	4985	4985	4783	4783	20120	20120	63.9	2.01	87.6	11	3527	22	80	2	0	0	0
SPRUCE.2015.23.Bin.37	Bacteria	5449	104	58	96.55	0	96.55	0	0	3668542	0	48	48	137462	137462	76427	76427	219926	219926	61.3	0.84	89.19	11	3455	2	102	0	0	0	0
SPRUCE.2015.23.Bin.4	Bacteria	5449	104	58	74.17	1.72	65.57	0	100	3941151	0	576	576	7765	7765	6842	6842	26559	26559	58.5	1.44	85.12	11	4010	36	67	1	0	0	0
SPRUCE.2015.23.Bin.40	Bacteria	5449	104	58	92.41	2.59	79.46	0	100	5246925	0	586	586	10888	10888	8953	8953	63304	63304	58.1	1.6	85.75	11	5033	9	93	2	0	0	0
SPRUCE.2015.23.Bin.42	Archaea	207	149	107	97.2	0	97.2	0	0	1909210	0	69	69	59949	59949	27669	27669	169751	169751	51.9	2.39	80.99	11	2209	3	146	0	0	0	0
SPRUCE.2015.23.maxbin2.001	Bacteria	5449	104	58	95.69	3.61	77.64	0	100	5280270	0	594	594	11913	11913	8889	8889	66524	66524	57.2	1.85	86.76	11	5252	3	98	3	0	0	0
SPRUCE.2015.23.maxbin2.003	Bacteria	5449	104	58	92.41	4.31	70.86	0	100	5380262	0	638	638	10567	10567	8433	8433	63304	63304	58.1	1.82	85.63	11	5175	9	92	3	0	0	0
SPRUCE.2015.23.maxbin2.004	Bacteria	5449	104	58	98.28	1.72	89.68	0	0	5390930	0	170	170	57169	57169	31711	31711	198999	198999	58.2	2.07	85.15	11	4691	1	102	1	0	0	0
SPRUCE.2015.23.maxbin2.007	Bacteria	5449	104	58	96.55	0	96.55	0	0	4771959	0	176	176	112422	112422	27113	27113	219926	219926	60.5	2.69	87.66	11	4487	2	102	0	0	0	0
SPRUCE.2015.23.maxbin2.010	Bacteria	5449	104	58	91.22	0	91.22	0	0	2553032	0	300	300	10245	10245	8510	8510	50819	50819	43.5	2.96	86.56	11	2648	6	98	0	0	0	0
SPRUCE.2015.23.maxbin2.012	Bacteria	5449	104	58	98.51	3.45	81.26	0	100	5336838	0	395	395	21943	21943	13510	13510	103337	103337	58.1	2.48	84.51	11	5339	5	97	2	0	0	0
SPRUCE.2015.23.maxbin2.021	Bacteria	5449	104	58	98.28	1.72	89.68	0	0	4777883	0	326	326	23228	23228	14656	14656	144748	144748	48.9	3.74	84.4	11	4892	1	102	1	0	0	0
SPRUCE.2015.24.Bin.1	Bacteria	5449	104	58	86.25	1.72	77.65	0	0	5427122	1	646	646	10508	10508	8401	8401	31099	31098	58.6	1.66	85.76	11	5313	13	90	1	0	0	0
SPRUCE.2015.24.Bin.2	Bacteria	5449	104	58	92.01	0	92.01	0	0	4884704	0	630	630	9638	9638	7753	7753	40181	40181	58.6	1.58	87.18	11	4722	11	93	0	0	0	0
SPRUCE.2015.24.Bin.3	Bacteria	5449	104	58	91.5	0	91.5	0	0	8210124	22	842	844	13152	13006	9750	9727	51297	51297	58.2	1.17	92.02	11	7989	13	91	0	0	0	0
SPRUCE.2015.24.Bin.5	Bacteria	5449	104	58	92.24	2.59	79.29	0	0	6657660	0	578	578	16553	16553	11518	11518	96030	96030	65.6	1.48	89.6	11	6363	6	96	2	0	0	0
SPRUCE.2015.24.Bin.6	Bacteria	5449	104	58	81.5	3.45	64.25	0	100	4466408	0	601	601	8363	8363	7431	7431	34471	34471	57.1	1.39	88.16	11	4421	32	69	3	0	0	0
SPRUCE.2015.24.Bin.7	Bacteria	5449	104	58	87.79	1.72	79.19	0	100	5320556	0	552	552	11916	11916	9638	9638	61292	61292	58.8	1.32	87.72	11	5010	22	81	1	0	0	0
SPRUCE.2015.24.maxbin2.002	Bacteria	5449	104	58	82.99	1.72	74.39	0	100	4826112	0	728	728	7689	7689	6629	6629	34471	34471	57.1	2.13	88.08	11	4886	28	75	1	0	0	0
SPRUCE.2015.24.maxbin2.004	Bacteria	5449	104	58	92.45	3.45	75.2	0	6.67	5817391	1	750	750	9998	9998	7756	7756	31099	31098	58.6	1.9	85.62	11	5756	7	88	6	3	0	0
SPRUCE.2015.24.maxbin2.006	Bacteria	5449	104	58	94.33	4.31	72.78	0	0	8782737	30	976	978	12559	12470	8998	8980	51297	51297	58.1	1.62	91.5	11	8622	5	94	5	0	0	0
SPRUCE.2015.24.maxbin2.007	Bacteria	5449	104	58	90.77	5.17	64.92	0	25	6152953	0	809	809	10443	10443	7605	7605	61292	61292	58.7	2.03	87.22	11	6018	13	87	4	0	0	0
SPRUCE.2015.24.maxbin2.008	Bacteria	5449	104	58	92.24	2.59	79.29	0	0	6888275	0	642	642	16148	16148	10729	10729	96030	96030	65.6	1.67	89.55	11	6635	6	96	2	0	0	0
SPRUCE.2015.24.maxbin2.011	Bacteria	5449	104	58	97.41	1.72	88.81	0	100	5945526	0	255	255	42027	42027	23315	23315	164991	164991	56.9	1.52	88.83	11	5503	2	101	1	0	0	0
SPRUCE.2015.25.Bin.11	Bacteria	5449	104	58	96.55	0	96.55	0	0	6007733	0	106	106	92380	92380	56676	56676	355268	355268	58.9	0.87	84.98	11	5246	3	101	0	0	0	0
SPRUCE.2015.25.Bin.12	Bacteria	5449	104	58	90.6	1.02	85.5	0	0	4364373	0	408	408	13780	13780	10696	10696	50590	50590	65.7	2.43	86.8	11	4379	10	92	2	0	0	0
SPRUCE.2015.25.Bin.17	Bacteria	5449	104	58	96.55	1.72	87.95	0	0	2467365	0	314	314	10039	10039	7857	7857	33869	33869	43.3	2.85	86.91	11	2567	2	101	1	0	0	0
SPRUCE.2015.25.Bin.2	Bacteria	5449	104	58	96.55	1.72	87.95	0	0	3824911	0	156	156	41877	41877	24518	24518	297382	297382	57.3	2.46	88.94	11	3737	2	101	1	0	0	0
SPRUCE.2015.25.Bin.22	Archaea	207	149	107	90.67	0.93	86.02	0	0	2460306	0	257	257	13015	13015	9573	9573	52053	52053	50.1	1.57	86.49	11	2909	15	133	1	0	0	0
SPRUCE.2015.25.Bin.24	Bacteria	5449	104	58	96.55	0	96.55	0	0	3667308	0	147	147	41697	41697	24947	24947	139746	139746	61.3	1.38	89.2	11	3544	2	102	0	0	0	0
SPRUCE.2015.25.Bin.28	Archaea	207	149	107	95.95	3.74	77.25	0	20	1675236	0	58	58	55262	55262	28883	28883	149506	149506	56.3	1.23	86.77	11	1892	6	140	2	1	0	0
SPRUCE.2015.25.Bin.30	Bacteria	5449	104	58	100	3.45	82.75	0	0	3064301	0	66	66	70599	70599	46428	46428	243747	243747	58.8	1.99	82.33	11	2821	0	102	2	0	0	0
SPRUCE.2015.25.Bin.33	Archaea	207	149	107	91.05	0.78	87.15	0	100	2198804	0	101	101	38460	38460	21770	21770	144318	144318	52	2	80.55	11	2471	11	136	2	0	0	0
SPRUCE.2015.25.Bin.36	Bacteria	5449	104	58	93.68	0	93.68	0	0	4424826	0	287	287	22949	22949	15417	15417	84642	84642	60.4	1.73	86.29	11	3923	6	98	0	0	0	0
SPRUCE.2015.25.Bin.38	Bacteria	5449	104	58	96.55	0	96.55	0	0	3750853	0	15	15	387677	387677	250056	250056	879345	879345	58.3	0.53	87.65	11	3318	3	101	0	0	0	0
SPRUCE.2015.25.Bin.39	Bacteria	5449	104	58	98.28	1.72	89.68	0	0	4367241	0	99	99	75145	75145	44113	44113	198999	198999	58.6	1.14	86.06	11	3766	1	102	1	0	0	0
SPRUCE.2015.25.Bin.42	Bacteria	5449	104	58	99.31	0	99.31	0	0	5633454	0	274	274	34626	34626	20560	20560	111479	111479	58	1.71	85.45	11	5037	2	102	0	0	0	0
SPRUCE.2015.25.Bin.43	Archaea	207	149	107	97.77	5.21	71.72	0	12.5	2432474	0	51	51	66719	66719	47695	47695	202394	202394	42.7	1.3	82.79	11	2702	7	134	8	0	0	0
SPRUCE.2015.25.Bin.8	Bacteria	5449	104	58	100	1.72	91.4	0	100	3866947	0	97	97	61856	61856	39865	39865	238132	238132	62.6	1.18	89.59	11	3314	0	103	1	0	0	0
SPRUCE.2015.25.maxbin2.001	Bacteria	5449	104	58	99.31	1.72	90.71	0	0	5978286	0	357	357	33149	33149	16745	16745	111479	111479	58	2.72	85.19	11	5404	2	101	1	0	0	0
SPRUCE.2015.25.maxbin2.002	Bacteria	5449	104	58	98.28	1.72	89.68	0	0	5607086	0	229	229	55425	55425	24485	24485	198999	198999	58.1	3.01	85.11	11	4954	1	102	1	0	0	0
SPRUCE.2015.25.maxbin2.003	Bacteria	5449	104	58	98.28	2.59	85.33	0	0	5215293	0	475	475	28174	28174	10979	10979	139746	139746	60.2	3.05	86.62	11	5160	1	101	2	0	0	0
SPRUCE.2015.25.maxbin2.005	Bacteria	5449	104	58	98.28	1.72	89.68	0	0	2615883	0	338	338	10117	10117	7739	7739	33869	33869	43.4	3.24	86.79	11	2749	1	102	1	0	0	0
SPRUCE.2015.25.maxbin2.009	Bacteria	5449	104	58	95.4	0	95.4	0	0	5204963	0	361	361	22834	22834	14418	14418	89254	89254	59.8	2.47	86.1	11	4678	5	99	0	0	0	0
SPRUCE.2015.25.maxbin2.014	Bacteria	5449	104	58	88.87	5.33	62.22	0	0	8957915	0	1352	1352	8529	8529	6625	6625	100727	100727	58.8	9.19	87.56	11	11076	11	88	5	0	0	0
SPRUCE.2015.25.maxbin2.017	Bacteria	5449	104	58	96.55	0	96.55	0	0	3987574	0	53	53	358035	358035	75237	75237	879345	879345	58	6.63	87.72	11	3671	3	101	0	0	0	0
SPRUCE.2015.25.maxbin2.018	Archaea	207	149	107	98.6	1.87	89.25	0	0	1916084	0	14	14	442842	442842	136863	136863	557179	557179	66.5	8.85	89.79	11	1904	3	144	2	0	0	0
SPRUCE.2015.26.Bin.10	Bacteria	5449	104	58	82.13	3.61	64.08	0	100	5270125	0	584	584	10920	10920	9024	9024	59734	59734	58.1	1.67	85.73	11	4991	19	82	3	0	0	0
SPRUCE.2015.26.Bin.11	Bacteria	5449	104	58	89.13	0	89.13	0	0	4324378	16	120	121	58522	57159	36036	35738	169610	169610	59.8	1.85	86.48	11	3774	25	79	0	0	0	0
SPRUCE.2015.26.Bin.17	Bacteria	5449	104	58	94.83	5.33	68.18	0	100	5355123	27	274	275	28434	28434	19544	19473	149249	149249	58.2	1.22	83.01	11	4923	4	96	4	0	0	0
SPRUCE.2015.26.Bin.2	Bacteria	5449	104	58	75.86	0.86	71.56	0	0	3480785	0	690	690	5494	5494	5044	5044	18329	18329	62	2.17	87.53	11	3843	18	85	1	0	0	0
SPRUCE.2015.26.Bin.21	Archaea	207	149	107	97.2	0	97.2	0	0	1937988	0	23	23	133805	133805	84260	84260	228853	228853	51.9	1.29	80.93	11	2173	3	146	0	0	0	0
SPRUCE.2015.26.Bin.23	Bacteria	5449	104	58	96.55	3.45	79.3	0	50	3522244	0	254	254	18895	18895	13867	13867	74392	74392	59.5	1.22	88.95	11	3404	2	100	2	0	0	0
SPRUCE.2015.26.Bin.24	Bacteria	5449	104	58	92.79	0.16	91.99	0	0	4934471	0	530	530	11696	11696	9310	9310	50184	50184	65	1.55	90.96	11	4923	7	96	1	0	0	0
SPRUCE.2015.26.Bin.28	Bacteria	5449	104	58	92.41	1.72	83.81	0	100	5755181	0	394	394	23447	23447	14607	14607	83676	83676	62.8	1.61	89.22	11	5228	7	96	1	0	0	0
SPRUCE.2015.26.Bin.30	Bacteria	5449	104	58	98.28	1.72	89.68	0	0	4874854	0	104	104	80775	80775	46873	46873	193666	193666	52.7	1.48	84.25	11	4522	1	102	1	0	0	0
SPRUCE.2015.26.Bin.37	Bacteria	5449	104	58	87.46	2.41	75.41	0	33.33	4782547	0	786	786	6889	6889	6084	6084	25507	25507	71	2.1	85	11	5165	11	90	3	0	0	0
SPRUCE.2015.26.Bin.39	Bacteria	5449	104	58	98.28	0	98.28	0	0	4500277	0	461	461	12850	12850	9761	9761	47108	47108	61	2.62	84.59	11	4545	1	103	0	0	0	0
SPRUCE.2015.26.Bin.4	Bacteria	5449	104	58	86.21	1.72	77.61	0	0	3445722	0	420	420	9892	9892	8204	8204	60816	60816	57.5	1.27	89.04	11	3398	9	94	1	0	0	0
SPRUCE.2015.26.Bin.40	Bacteria	5449	104	58	90.13	1.72	81.53	0	100	5097005	0	415	415	17303	17303	12281	12281	71604	71604	56.7	1.87	87.29	11	4864	24	79	1	0	0	0
SPRUCE.2015.26.Bin.44	Bacteria	5449	104	58	100	0	100	0	0	3636638	0	46	46	138252	138252	79057	79057	233373	233373	61.4	0.84	89.25	11	3415	0	104	0	0	0	0
SPRUCE.2015.26.Bin.45	Bacteria	5449	104	58	98.28	1.72	89.68	0	0	4276513	0	92	92	70475	70475	46483	46483	198999	198999	58.7	0.94	86.03	11	3687	1	102	1	0	0	0
SPRUCE.2015.26.Bin.46	Bacteria	5449	104	58	92.24	0.16	91.44	0	0	3876381	0	451	451	10910	10910	8595	8595	49162	49162	60.7	2.27	88.24	11	3815	7	96	1	0	0	0
SPRUCE.2015.26.Bin.5	Bacteria	5449	104	58	91.38	2.74	77.68	0	100	4845576	0	618	618	9675	9675	7840	7840	48945	48945	58.2	1.74	84.61	11	5035	16	85	3	0	0	0
SPRUCE.2015.26.Bin.50	Bacteria	5449	104	58	63.79	0	63.79	0	0	2483131	0	502	502	5235	5235	4946	4946	22079	22079	63.5	2.16	86.34	11	2807	61	43	0	0	0	0
SPRUCE.2015.26.maxbin2.001	Bacteria	5449	104	58	86.21	1.72	77.61	0	0	4615133	0	623	623	9006	9006	7407	7407	66846	66846	57.2	1.75	86.97	11	4646	9	94	1	0	0	0
SPRUCE.2015.26.maxbin2.002	Archaea	207	149	107	97.2	0	97.2	0	0	2216343	0	50	50	125061	125061	44326	44326	228853	228853	51.8	3.88	80.08	11	2497	3	146	0	0	0	0
SPRUCE.2015.26.maxbin2.006	Bacteria	5449	104	58	94.83	5.33	68.18	0	100	5171921	27	277	278	28583	28583	18671	18603	149249	149249	58.2	1.37	83.07	11	4773	4	96	4	0	0	0
SPRUCE.2015.26.maxbin2.007	Bacteria	5449	104	58	98.28	1.72	89.68	0	0	5488027	0	182	182	55425	55425	30153	30153	198999	198999	58.1	2.94	85.19	11	4836	1	102	1	0	0	0
SPRUCE.2015.26.maxbin2.008	Bacteria	5449	104	58	98.28	0	98.28	0	0	4601181	0	150	150	109535	109535	30674	30674	233373	233373	60.6	2.58	87.94	11	4320	1	103	0	0	0	0
SPRUCE.2015.26.maxbin2.011	Bacteria	5449	104	58	87.46	2.41	75.41	0	33.33	4780593	0	788	788	6882	6882	6066	6066	25507	25507	71	2.11	85.03	11	5159	11	90	3	0	0	0
SPRUCE.2015.26.maxbin2.012	Bacteria	5449	104	58	98.28	0	98.28	0	0	3006894	0	80	80	106464	106464	37586	37586	464406	464406	44	5.5	87.06	11	2946	1	103	0	0	0	0
SPRUCE.2015.26.maxbin2.017	Bacteria	5449	104	58	96.55	6.9	62.05	0	0	5855681	16	523	524	43475	42799	11196	11174	169610	169610	58.9	4.75	86.02	11	5540	3	97	4	0	0	0
SPRUCE.2015.26.maxbin2.019	Bacteria	5449	104	58	91.85	2.74	78.15	0	100	4906422	0	639	639	9629	9629	7678	7678	48945	48945	58.1	2.1	84.54	11	5107	13	88	3	0	0	0
SPRUCE.2015.26.maxbin2.022	Bacteria	5449	104	58	92.79	0.16	91.99	0	0	4988609	0	547	547	11655	11655	9119	9119	50184	50184	64.9	2.28	90.89	11	4963	7	96	1	0	0	0
SPRUCE.2015.26.maxbin2.024	Bacteria	5449	104	58	98.28	0	98.28	0	0	5005827	0	557	557	12509	12509	8987	8987	47108	47108	60.8	2.84	84.3	11	5110	1	103	0	0	0	0
SPRUCE.2015.26.maxbin2.027	Bacteria	5449	104	58	95.69	0.16	94.89	0	0	3970040	0	481	481	10641	10641	8253	8253	49162	49162	60.6	2.54	88.25	11	3933	3	100	1	0	0	0
SPRUCE.2015.27.Bin.10	Bacteria	5449	104	58	100	0	100	0	0	3355324	0	56	56	122048	122048	59916	59916	305611	305611	62	2.69	83.25	11	3056	0	104	0	0	0	0
SPRUCE.2015.27.Bin.12	Bacteria	5449	104	58	77.82	0.16	77.02	0	0	3171290	0	440	440	8889	8889	7207	7207	51470	51470	69.8	2.19	92.75	11	3176	43	60	1	0	0	0
SPRUCE.2015.27.Bin.15	Bacteria	5449	104	58	87.46	0.16	86.66	0	0	2686512	0	370	370	9137	9137	7260	7260	39156	39156	58.7	1.6	88.85	11	2749	11	92	1	0	0	0
SPRUCE.2015.27.Bin.16	Bacteria	5449	104	58	97.41	1.72	88.81	0	100	5153757	0	150	150	53971	53971	34358	34358	173286	173286	60	1.47	83.4	11	4568	2	101	1	0	0	0
SPRUCE.2015.27.Bin.2	Archaea	207	149	107	95.72	0	95.72	0	0	1824569	0	150	150	17390	17390	12163	12163	54213	54213	51.9	2.49	81.23	11	2179	6	143	0	0	0	0
SPRUCE.2015.27.Bin.23	Bacteria	5449	104	58	97.41	0	97.41	0	0	5652027	0	330	330	27070	27070	17127	17127	96819	96819	60.2	1.74	82.65	11	4810	2	102	0	0	0	0
SPRUCE.2015.27.Bin.24	Bacteria	5449	104	58	100	1.72	91.4	0	0	2269871	0	7	7	553546	553546	324267	324267	654906	654906	54.7	0.54	90.47	11	2032	0	103	1	0	0	0
SPRUCE.2015.27.Bin.28	Archaea	207	149	107	89.19	3.74	70.49	0	40	1884674	0	254	254	8686	8686	7419	7419	30035	30035	52.3	1.93	86.23	11	2298	18	126	5	0	0	0
SPRUCE.2015.27.Bin.29	Archaea	207	149	107	97.66	1.87	88.31	0	0	1712926	0	61	61	37171	37171	28080	28080	82013	82013	67.4	2.13	90.4	11	1687	4	143	2	0	0	0
SPRUCE.2015.27.Bin.3	Archaea	207	149	107	62.82	0	62.82	0	0	716245	0	116	116	7735	7735	6174	6174	24410	24410	47.1	1.78	85.7	11	904	57	92	0	0	0	0
SPRUCE.2015.27.Bin.30	Bacteria	5449	104	58	96.55	0	96.55	0	0	5978351	0	285	285	32074	32074	20976	20976	142916	142916	58.9	1.15	85.05	11	5381	3	101	0	0	0	0
SPRUCE.2015.27.Bin.31	Archaea	207	149	107	96.26	3.74	77.56	0	0	2746437	0	32	32	169701	169701	85826	85826	335059	335059	50.9	1.31	86.76	11	3052	4	140	5	0	0	0
SPRUCE.2015.27.Bin.32	Bacteria	5449	104	58	100	1.72	91.4	0	0	4708344	0	165	165	55397	55397	28535	28535	232914	232914	45.1	1.74	85.7	11	4812	0	103	1	0	0	0
SPRUCE.2015.27.Bin.35	Bacteria	5449	104	58	67.32	0.16	66.52	0	100	2136938	0	479	479	4440	4440	4461	4461	22642	22642	64.2	2.21	88.52	11	2344	27	76	1	0	0	0
SPRUCE.2015.27.Bin.40	Bacteria	5449	104	58	96.55	1.72	87.95	0	0	3907202	0	124	124	58683	58683	31509	31509	184965	184965	57.3	2.13	88.68	11	3773	2	101	1	0	0	0
SPRUCE.2015.27.Bin.41	Archaea	207	149	107	91.59	0.93	86.94	0	100	1500314	0	83	83	27540	27540	18076	18076	111902	111902	51.3	2.58	83.7	11	1697	11	137	1	0	0	0
SPRUCE.2015.27.Bin.42	Bacteria	5449	104	58	99.14	0	99.14	0	0	5618028	0	177	177	67456	67456	31740	31740	224001	224001	57.1	1.34	86.16	11	5299	1	103	0	0	0	0
SPRUCE.2015.27.Bin.43	Archaea	207	149	107	88.01	0.93	83.36	0	0	1767357	0	179	179	13219	13219	9873	9873	61839	61839	50.6	1.11	88.18	11	2092	16	131	2	0	0	0
SPRUCE.2015.27.Bin.44	Bacteria	5449	104	58	94.83	0	94.83	0	0	3278159	0	67	67	115474	115474	48927	48927	317554	317554	67.6	1.03	88.23	11	3056	3	101	0	0	0	0
SPRUCE.2015.27.Bin.51	Bacteria	5449	104	58	79	3.45	61.75	0	100	4575202	0	505	505	11711	11711	9059	9059	69540	69540	58.2	1.29	83	11	4504	17	84	3	0	0	0
SPRUCE.2015.27.Bin.53	Bacteria	5449	104	58	61.83	0	61.83	0	0	3662397	0	336	336	15623	15623	10899	10899	58006	58006	58.5	1.55	86.27	11	3346	59	45	0	0	0	0
SPRUCE.2015.27.Bin.56	Bacteria	5449	104	58	94.83	1.72	86.23	0	0	3323079	0	94	94	171063	171063	35351	35351	489434	489434	50.3	6.8	88.31	11	2988	3	100	1	0	0	0
SPRUCE.2015.27.Bin.6	Bacteria	5449	104	58	94.83	1.72	86.23	0	0	3493805	0	314	314	14466	14466	11126	11126	53856	53856	63.8	2.02	87.95	11	3268	3	100	1	0	0	0
SPRUCE.2015.27.maxbin2.001	Bacteria	5449	104	58	99.14	0	99.14	0	0	5873723	0	223	223	66075	66075	26339	26339	224001	224001	57.1	2.03	85.96	11	5596	1	103	0	0	0	0
SPRUCE.2015.27.maxbin2.005	Bacteria	5449	104	58	79	3.45	61.75	0	100	5281912	0	605	605	11486	11486	8730	8730	69540	69540	58.1	1.59	83.08	11	5246	17	84	3	0	0	0
SPRUCE.2015.27.maxbin2.007	Archaea	207	149	107	97.66	6.54	64.96	0	0	5704465	0	778	778	9716	9716	7332	7332	129168	129168	61	3.98	84.57	11	6049	4	138	6	1	0	0
SPRUCE.2015.27.maxbin2.010	Archaea	207	149	107	96.42	2.8	82.42	0	0	2213220	0	45	45	605889	605889	49182	49182	1013463	1013463	57.2	5.63	86.99	11	2513	5	142	1	1	0	0
SPRUCE.2015.27.maxbin2.011	Bacteria	5449	104	58	89.18	1.88	79.78	0	0	3198004	0	486	486	7972	7972	6580	6580	39156	39156	57.7	4.75	88.48	11	3382	10	92	2	0	0	0
SPRUCE.2015.27.maxbin2.014	Bacteria	5449	104	58	96.55	0	96.55	0	0	6201001	0	326	326	31299	31299	19021	19021	142916	142916	58.7	2.53	85.04	11	5642	3	101	0	0	0	0
SPRUCE.2015.27.maxbin2.021	Bacteria	5449	104	58	94.83	1.72	86.23	0	0	3555173	0	329	329	14085	14085	10805	10805	56253	56253	63.8	2.59	87.75	11	3394	3	100	1	0	0	0
SPRUCE.2015.27.maxbin2.023	Archaea	207	149	107	96.26	4.67	72.91	0	0	2880278	0	52	52	169701	169701	55389	55389	335059	335059	50.8	5.86	86.75	11	3269	4	139	6	0	0	0
SPRUCE.2015.27.maxbin2.024	Bacteria	5449	104	58	100	1.72	91.4	0	0	5382727	0	258	258	44207	44207	20863	20863	232914	232914	45.1	4.37	85.25	11	5623	0	103	1	0	0	0
SPRUCE.2015.27.maxbin2.025	Bacteria	5449	104	58	100	0	100	0	0	3824816	0	83	83	108892	108892	46082	46082	305611	305611	61.5	7.51	82.52	11	3503	0	104	0	0	0	0
SPRUCE.2015.27.maxbin2.026	Bacteria	5449	104	58	94.83	5.17	68.98	0	0	4025313	0	286	286	128718	128718	14074	14074	489434	489434	48.6	5.56	87.81	11	3984	3	97	4	0	0	0
SPRUCE.2015.27.maxbin2.027	Bacteria	5449	104	58	94.83	0	94.83	0	0	3805475	0	108	108	114059	114059	35235	35235	317554	317554	67.2	5.11	87.8	11	3620	3	101	0	0	0	0
SPRUCE.2015.28.Bin.11	Bacteria	5449	104	58	96.55	0	96.55	0	0	2147323	2	163	163	17861	17861	13173	13173	80120	80120	66.6	2.04	88.78	11	2110	2	102	0	0	0	0
SPRUCE.2015.28.Bin.13	Bacteria	5449	104	58	97.41	0	97.41	0	0	4465969	0	174	174	40775	40775	25666	25666	191240	191240	58.2	1.46	86.39	11	4130	3	101	0	0	0	0
SPRUCE.2015.28.Bin.15	Bacteria	5449	104	58	100	0	100	0	0	3705618	0	47	47	139706	139706	78842	78842	233501	233501	61.3	1	89.1	11	3478	0	104	0	0	0	0
SPRUCE.2015.28.Bin.16	Bacteria	5449	104	58	95.06	0	95.06	0	0	4942871	0	356	356	18946	18946	13884	13884	78668	78668	58.3	1.71	84.47	11	4887	7	97	0	0	0	0
SPRUCE.2015.28.Bin.17	Bacteria	5449	104	58	98.28	1.72	89.68	0	0	4125392	0	86	86	70475	70475	47969	47969	198999	198999	58.8	0.86	86.1	11	3552	1	102	1	0	0	0
SPRUCE.2015.28.Bin.20	Bacteria	5449	104	58	87.3	1.72	78.7	0	100	5292130	0	525	525	13076	13076	10080	10080	64552	64552	58.1	1.67	85.66	11	5043	15	88	1	0	0	0
SPRUCE.2015.28.Bin.22	Archaea	207	149	107	74.77	0.07	74.42	0	100	1541133	0	232	232	7804	7804	6642	6642	23778	23778	51.8	2.41	81.35	11	1940	32	116	1	0	0	0
SPRUCE.2015.28.Bin.28	Archaea	207	149	107	93.61	2.8	79.61	0	0	2885486	8	164	164	27779	27779	17594	17594	116068	116068	49.6	0.99	85.37	11	3286	9	136	4	0	0	0
SPRUCE.2015.28.Bin.30	Bacteria	5449	104	58	91.96	5.9	62.46	0	60	5207267	6	450	450	16967	16967	11571	11571	72963	72963	56.6	2.01	87.23	11	4988	13	86	5	0	0	0
SPRUCE.2015.28.Bin.4	Bacteria	5449	104	58	71.29	0	71.29	0	0	1795081	0	390	390	4913	4913	4602	4602	14677	14677	71	2.53	87.34	11	2010	41	63	0	0	0	0
SPRUCE.2015.28.Bin.5	Bacteria	5449	104	58	99.14	1.72	90.54	0	100	5229083	0	416	416	17950	17950	12569	12569	75690	75690	57.2	1.41	86.46	11	5132	1	102	1	0	0	0
SPRUCE.2015.28.Bin.6	Bacteria	5449	104	58	96.08	0	96.08	0	0	3124243	17	231	232	19574	19574	13524	13466	60386	60386	58.7	3.26	81.25	11	3042	5	99	0	0	0	0
SPRUCE.2015.28.Bin.7	Bacteria	5449	104	58	98.28	1.72	89.68	0	0	4661646	0	193	193	39655	39655	24153	24153	137109	137109	48.8	2.55	84.4	11	4675	1	102	1	0	0	0
SPRUCE.2015.28.maxbin2.001	Bacteria	5449	104	58	99.14	1.72	90.54	0	100	5665818	0	514	514	15967	15967	11022	11022	75690	75690	57.1	1.72	86.5	11	5606	1	102	1	0	0	0
SPRUCE.2015.28.maxbin2.002	Archaea	207	149	107	75.7	0.07	75.35	0	100	1745861	0	286	286	6993	6993	6104	6104	21291	21291	52.2	3.27	81.17	11	2223	31	117	1	0	0	0
SPRUCE.2015.28.maxbin2.003	Bacteria	5449	104	58	87.93	1.72	79.33	0	100	5557084	0	586	586	12815	12815	9483	9483	64552	64552	58	1.77	85.56	11	5348	11	92	1	0	0	0
SPRUCE.2015.28.maxbin2.004	Bacteria	5449	104	58	98.28	1.72	89.68	0	0	5496487	0	189	189	57169	57169	29081	29081	198999	198999	58.1	2.78	85.19	11	4819	1	102	1	0	0	0
SPRUCE.2015.28.maxbin2.007	Bacteria	5449	104	58	98.28	1.72	89.68	0	0	4852134	0	187	187	134285	134285	25947	25947	233501	233501	60.5	2.87	87.6	11	4584	1	101	2	0	0	0
SPRUCE.2015.28.maxbin2.008	Bacteria	5449	104	58	95.06	0	95.06	0	0	5196945	0	418	418	18607	18607	12432	12432	78668	78668	58.2	2.39	84.39	11	5190	7	97	0	0	0	0
SPRUCE.2015.28.maxbin2.013	Bacteria	5449	104	58	97.41	0	97.41	0	0	4809697	0	236	236	35356	35356	20380	20380	191240	191240	58.1	1.99	85.98	11	4532	3	101	0	0	0	0
SPRUCE.2015.28.maxbin2.016	Bacteria	5449	104	58	98.28	1.72	89.68	0	0	4815968	0	220	220	39239	39239	21890	21890	137109	137109	48.9	3.2	84.39	11	4840	1	102	1	0	0	0
SPRUCE.2015.29.Bin.1	Bacteria	5449	104	58	91.38	2.19	80.43	0	75	8724132	0	594	594	21508	21508	14687	14687	85461	85461	58.2	1.17	91.98	11	8242	25	75	4	0	0	0
SPRUCE.2015.29.Bin.11	Bacteria	5449	104	58	98.28	2.59	85.33	0	50	5347532	0	424	424	18646	18646	12612	12612	86465	86465	58.6	1.64	87.18	11	4922	1	101	2	0	0	0
SPRUCE.2015.29.Bin.12	Bacteria	5449	104	58	81.43	1.72	72.83	0	100	4492025	0	707	707	7214	7214	6353	6353	24279	24279	57.1	1.4	86.51	11	4722	16	87	1	0	0	0
SPRUCE.2015.29.Bin.17	Bacteria	5449	104	58	94.83	3.45	77.58	0	50	6693455	0	575	575	17509	17509	11640	11640	70308	70308	65.7	1.58	89.46	11	6363	3	99	2	0	0	0
SPRUCE.2015.29.Bin.18	Bacteria	5449	104	58	89.28	3.61	71.23	0	25	5669077	0	708	708	10414	10414	8007	8007	48383	48383	62.3	1.74	86.92	11	5908	17	83	4	0	0	0
SPRUCE.2015.29.Bin.4	Bacteria	5449	104	58	78.45	1.72	69.85	0	0	4937417	0	566	566	10578	10578	8723	8723	44651	44651	57.2	1.36	88.45	11	4814	47	56	1	0	0	0
SPRUCE.2015.29.Bin.7	Bacteria	5449	104	58	97.18	1.72	88.58	0	100	5675977	0	245	245	33813	33813	23167	23167	119349	119349	56.8	0.77	88.84	11	5243	8	91	5	0	0	0
SPRUCE.2015.29.Bin.8	Bacteria	5449	104	58	100	0	100	0	0	1852973	0	77	77	40010	40010	24064	24064	195933	195933	31.7	1.85	93.2	11	1647	0	104	0	0	0	0
SPRUCE.2015.29.maxbin2.001	Bacteria	5449	104	58	81.43	1.72	72.83	0	100	4668827	0	755	755	7126	7126	6183	6183	24279	24279	57.1	1.55	86.3	11	4938	16	87	1	0	0	0
SPRUCE.2015.29.maxbin2.003	Bacteria	5449	104	58	100	0	100	0	0	2025445	0	108	108	32631	32631	18754	18754	195933	195933	32.1	5.99	92.65	11	1791	0	104	0	0	0	0
SPRUCE.2015.29.maxbin2.007	Bacteria	5449	104	58	94.83	4.48	72.43	0	20	6721028	0	590	590	17278	17278	11391	11391	70308	70308	65.6	1.99	89.38	11	6371	3	96	5	0	0	0
SPRUCE.2015.29.maxbin2.010	Bacteria	5449	104	58	97.96	1.72	89.36	0	100	5943681	0	295	295	31905	31905	20148	20148	119349	119349	56.9	1.31	88.67	11	5539	3	96	5	0	0	0
SPRUCE.2015.3.Bin.10	Bacteria	5449	104	58	91.93	0	91.93	0	0	4920128	0	264	264	28068	28068	18636	18636	81534	81534	59.2	2.02	87.69	11	4303	10	94	0	0	0	0
SPRUCE.2015.3.Bin.12	Bacteria	5449	104	58	100	0.16	99.2	0	0	3245512	0	26	26	206693	206693	124827	124827	418829	418829	58.9	1.58	84.69	11	2964	0	103	1	0	0	0
SPRUCE.2015.3.Bin.13	Bacteria	5449	104	58	96.55	1.26	90.25	0	100	3689635	0	187	187	30220	30220	19730	19730	99243	99243	61.4	1.38	89.12	11	3614	3	98	3	0	0	0
SPRUCE.2015.3.Bin.17	Archaea	207	149	107	97.2	0	97.2	0	0	1951523	0	97	97	36215	36215	20118	20118	116141	116141	51.9	2.29	80.58	11	2250	3	146	0	0	0	0
SPRUCE.2015.3.Bin.18	Bacteria	5449	104	58	70.27	1.72	61.67	0	0	3490904	0	791	791	4433	4433	4413	4413	14764	14764	62.7	1.98	88.83	11	3677	33	70	1	0	0	0
SPRUCE.2015.3.Bin.23	Bacteria	5449	104	58	98.28	5.86	68.98	0	20	5836567	0	352	352	28469	28469	16581	16581	101041	101041	71.1	2.17	85.13	11	5737	2	97	5	0	0	0
SPRUCE.2015.3.Bin.25	Bacteria	5449	104	58	80.17	1.72	71.57	0	0	3731718	0	720	720	5725	5725	5182	5182	22786	22786	61.7	2.12	90.07	11	4018	14	89	1	0	0	0
SPRUCE.2015.3.Bin.27	Bacteria	5449	104	58	84.4	3.45	67.15	0	50	4891014	0	642	642	8985	8985	7618	7618	46755	46755	56.6	2.26	87.36	11	4835	26	76	2	0	0	0
SPRUCE.2015.3.Bin.29	Bacteria	5449	104	58	86.68	1.88	77.28	0	0	3318084	0	583	583	6368	6368	5691	5691	26874	26874	69.1	2.25	91.14	11	3642	16	86	2	0	0	0
SPRUCE.2015.3.Bin.3	Bacteria	5449	104	58	90.08	4.31	68.53	0	66.67	4636894	0	374	374	15989	15989	12398	12398	76191	76191	57.7	1.17	87.9	11	4359	24	77	3	0	0	0
SPRUCE.2015.3.Bin.32	Bacteria	5449	104	58	93.5	0	93.5	0	0	5305814	0	202	202	41609	41609	26266	26266	121083	121083	58.2	1.07	83.29	11	4725	7	97	0	0	0	0
SPRUCE.2015.3.Bin.7	Bacteria	5449	104	58	72.1	1.72	63.5	0	0	3187942	0	577	577	6121	6121	5525	5525	20236	20236	68.2	1.94	90.93	11	3341	21	82	1	0	0	0
SPRUCE.2015.3.Bin.8	Bacteria	5449	104	58	97.26	0	97.26	0	0	5254273	0	253	253	37268	37268	20767	20767	148903	148903	57.2	1.35	86.5	11	5094	3	101	0	0	0	0
SPRUCE.2015.3.maxbin2.001	Bacteria	5449	104	58	97.26	0	97.26	0	0	5682518	0	329	329	31695	31695	17272	17272	148903	148903	57.1	1.87	86.33	11	5542	3	101	0	0	0	0
SPRUCE.2015.3.maxbin2.003	Bacteria	5449	104	58	93.5	0	93.5	0	0	5163475	0	212	212	41704	41704	24356	24356	121083	121083	58.3	1.32	83.28	11	4604	7	97	0	0	0	0
SPRUCE.2015.3.maxbin2.004	Bacteria	5449	104	58	96.55	1.26	90.25	0	100	4638936	0	302	302	26471	26471	15360	15360	99243	99243	60.6	2.33	87.77	11	4524	3	98	3	0	0	0
SPRUCE.2015.3.maxbin2.010	Bacteria	5449	104	58	73.72	0	73.72	0	0	4495874	0	1050	1050	4283	4283	4281	4281	22214	22214	61.8	3.83	87.4	11	4819	31	73	0	0	0	0
SPRUCE.2015.3.maxbin2.017	Bacteria	5449	104	58	72.1	1.72	63.5	0	0	3240300	0	595	595	6114	6114	5445	5445	20236	20236	68.1	2.63	90.85	11	3396	21	82	1	0	0	0
SPRUCE.2015.30.Bin.11	Bacteria	5449	104	58	73.2	1.19	67.25	0	50	3733868	0	741	741	5383	5383	5038	5038	18010	18010	57	1.45	86.36	11	4104	35	65	4	0	0	0
SPRUCE.2015.30.Bin.12	Archaea	207	149	107	93.93	2.1	83.43	0	66.67	1488537	0	77	77	27843	27843	19331	19331	83280	83280	50.3	2.89	88.89	11	1684	8	138	3	0	0	0
SPRUCE.2015.30.Bin.13	Archaea	207	149	107	74.3	0	74.3	0	0	2349079	0	133	133	26962	26962	17662	17662	105678	105678	50	1.07	86.13	11	2699	50	99	0	0	0	0
SPRUCE.2015.30.Bin.15	Bacteria	5449	104	58	100	0	100	0	0	3889327	0	119	119	48561	48561	32683	32683	153678	153678	62.6	1.33	89.6	11	3359	0	104	0	0	0	0
SPRUCE.2015.30.Bin.16	Bacteria	5449	104	58	93.97	1.72	85.37	0	0	2306706	0	367	367	7313	7313	6285	6285	22597	22597	59.7	3.14	83.49	11	2399	5	98	1	0	0	0
SPRUCE.2015.30.Bin.18	Archaea	207	149	107	93.42	3.74	74.72	0	50	1849697	0	107	107	24753	24753	17286	17286	96037	96037	67.2	3.25	88.59	11	1875	17	128	4	0	0	0
SPRUCE.2015.30.Bin.22	Bacteria	5449	104	58	92.32	1.72	83.72	0	0	5075461	5	659	659	9821	9821	7701	7701	36289	36289	53.1	1.88	86.3	11	4986	10	93	1	0	0	0
SPRUCE.2015.30.Bin.24	Bacteria	5449	104	58	100	2.59	87.05	0	50	2166049	0	52	52	74989	74989	41654	41654	187306	187306	54.8	1.08	90.32	11	1994	0	102	2	0	0	0
SPRUCE.2015.30.Bin.25	Bacteria	5449	104	58	89.66	4.31	68.11	0	0	2995500	0	329	329	11957	11957	9104	9104	55078	55078	61.8	3.22	90.61	11	2763	8	93	3	0	0	0
SPRUCE.2015.30.Bin.27	Archaea	207	149	107	88.94	1.87	79.59	0	0	1474179	0	42	42	83756	83756	35099	35099	211907	211907	56.4	1.47	87.05	11	1673	13	135	0	1	0	0
SPRUCE.2015.30.Bin.3	Bacteria	5449	104	58	62.77	0	62.77	0	0	3283417	0	713	713	4783	4783	4605	4605	18252	18252	60.1	1.85	82.82	11	3248	38	66	0	0	0	0
SPRUCE.2015.30.Bin.32	Bacteria	5449	104	58	94.83	1.72	86.23	0	100	1970556	0	48	48	59701	59701	41053	41053	308473	308473	69.4	2.17	88.12	11	1850	3	100	1	0	0	0
SPRUCE.2015.30.Bin.34	Bacteria	5449	104	58	99.53	0	99.53	0	0	3810511	0	120	120	54195	54195	31754	31754	138216	138216	60.8	1.81	87.48	11	3424	3	101	0	0	0	0
SPRUCE.2015.30.Bin.35	Bacteria	5449	104	58	95.69	0	95.69	0	0	5040168	0	463	463	16189	16189	10885	10885	96312	96312	64.7	2.67	83.25	11	5154	4	100	0	0	0	0
SPRUCE.2015.30.Bin.37	Archaea	207	149	107	92.99	1.01	87.94	0	33.33	2453921	0	49	49	92598	92598	50080	50080	238421	238421	50.3	0.83	87.62	11	2741	8	138	3	0	0	0
SPRUCE.2015.30.Bin.38	Bacteria	5449	104	58	90.75	1.72	82.15	0	0	2659581	0	358	358	8975	8975	7428	7428	29280	29280	58.8	1.61	88.61	11	2688	9	94	1	0	0	0
SPRUCE.2015.30.Bin.39	Archaea	207	149	107	98.6	2.8	84.6	0	33.33	1739281	0	19	19	282093	282093	91541	91541	350870	350870	67.3	1.28	90.47	11	1685	3	143	3	0	0	0
SPRUCE.2015.30.Bin.41	Bacteria	5449	104	58	67.43	0	67.43	0	0	2450190	0	437	437	6275	6275	5606	5606	26010	26010	70.6	1.89	93.98	11	2579	26	78	0	0	0	0
SPRUCE.2015.30.Bin.45	Archaea	207	149	107	96.26	3.74	77.56	0	0	2765827	0	42	42	122638	122638	65853	65853	235931	235931	50.9	1.47	86.71	11	3084	4	140	5	0	0	0
SPRUCE.2015.30.Bin.48	Archaea	207	149	107	97.2	0	97.2	0	0	1697058	0	49	49	77487	77487	34633	34633	158781	158781	51.3	1.62	83.36	11	1897	3	146	0	0	0	0
SPRUCE.2015.30.Bin.5	Bacteria	5449	104	58	99.14	0	99.14	0	0	2229352	0	17	17	168384	168384	131138	131138	331353	331353	50.8	1.53	89.05	11	2211	1	103	0	0	0	0
SPRUCE.2015.30.Bin.51	Bacteria	5449	104	58	96.55	0	96.55	0	0	6036459	0	124	124	79029	79029	48681	48681	264594	264594	58.9	1.04	85	11	5286	3	101	0	0	0	0
SPRUCE.2015.30.Bin.54	Bacteria	5449	104	58	93.1	1.72	84.5	0	0	3558436	0	206	206	26651	26651	17273	17273	73220	73220	64	1.99	88.63	11	3160	5	98	1	0	0	0
SPRUCE.2015.30.Bin.57	Bacteria	5449	104	58	96.55	1.72	87.95	0	0	3894625	0	101	101	66045	66045	38560	38560	231097	231097	57.2	2.2	88.72	11	3753	2	101	1	0	0	0
SPRUCE.2015.30.Bin.6	Bacteria	5449	104	58	79.08	0.16	78.28	0	100	2637285	0	395	395	7597	7597	6676	6676	35162	35162	68.3	2.96	87.38	11	2756	24	79	1	0	0	0
SPRUCE.2015.30.Bin.9	Bacteria	5449	104	58	87.3	1.72	78.7	0	100	2308675	0	315	315	9262	9262	7329	7329	38279	38279	67.5	1.32	87.2	11	2386	11	92	1	0	0	0
SPRUCE.2015.30.maxbin2.001	Bacteria	5449	104	58	74.92	1.19	68.97	0	50	3888833	0	784	784	5278	5278	4960	4960	18010	18010	57	1.59	86.1	11	4285	34	66	4	0	0	0
SPRUCE.2015.30.maxbin2.003	Bacteria	5449	104	58	96.55	1.72	87.95	0	100	2114701	0	60	60	59701	59701	35245	35245	308473	308473	69	3.07	87.6	11	2006	2	101	1	0	0	0
SPRUCE.2015.30.maxbin2.010	Bacteria	5449	104	58	96.55	1.72	87.95	0	0	6308807	0	181	181	78203	78203	34855	34855	264594	264594	58.8	2.74	84.9	11	5595	3	99	2	0	0	0
SPRUCE.2015.30.maxbin2.011	Archaea	207	149	107	96.26	4.67	72.91	0	0	3341019	0	84	84	120228	120228	39774	39774	235931	235931	52.2	6.64	87.27	11	3865	4	139	6	0	0	0
SPRUCE.2015.30.maxbin2.014	Bacteria	5449	104	58	100	2.59	87.05	0	50	2397008	0	84	84	67570	67570	28535	28535	187306	187306	54.6	2.68	90.02	11	2183	0	102	2	0	0	0
SPRUCE.2015.30.maxbin2.026	Bacteria	5449	104	58	93.1	1.72	84.5	0	0	4504909	0	317	317	24383	24383	14211	14211	73220	73220	63	4.05	87.36	11	4195	5	98	1	0	0	0
SPRUCE.2015.30.maxbin2.028	Bacteria	5449	104	58	93.97	1.25	87.72	0	0	5115292	0	477	477	16189	16189	10723	10723	96312	96312	64.6	3.26	83.12	11	5238	5	91	8	0	0	0
SPRUCE.2015.30.maxbin2.029	Archaea	207	149	107	93.42	3.74	74.72	0	50	1999873	0	124	124	24080	24080	16128	16128	96037	96037	66.6	4.45	87.72	11	2029	17	128	4	0	0	0
SPRUCE.2015.30.maxbin2.030	Archaea	207	149	107	95.79	1.01	90.74	0	33.33	2479241	0	55	55	92598	92598	45077	45077	238421	238421	50.3	1.82	87.65	11	2777	5	141	3	0	0	0
SPRUCE.2015.30.maxbin2.032	Bacteria	5449	104	58	99.14	0	99.14	0	0	2387132	0	34	34	168384	168384	70209	70209	331353	331353	50.6	3.84	88.12	11	2349	1	103	0	0	0	0
SPRUCE.2015.31.Bin.12	Bacteria	5449	104	58	92.16	0	92.16	0	0	3490656	0	382	382	11646	11646	9137	9137	36003	36003	70	2.46	90.65	11	3944	11	93	0	0	0	0
SPRUCE.2015.31.Bin.14	Bacteria	5449	104	58	66.33	0	66.33	0	0	3202322	0	662	662	5104	5104	4837	4837	14837	14837	59.4	2.6	85.92	11	3231	29	75	0	0	0	0
SPRUCE.2015.31.Bin.17	Archaea	207	149	107	98.13	7.51	60.58	0	50	2593210	0	52	52	86307	86307	49869	49869	323150	323150	42.7	1.1	82.63	11	2904	2	131	16	0	0	0
SPRUCE.2015.31.Bin.20	Bacteria	5449	104	58	100	2.59	87.05	0	50	2995851	0	284	284	14202	14202	10548	10548	78572	78572	58.6	3.39	82.58	11	2979	0	102	2	0	0	0
SPRUCE.2015.31.Bin.21	Archaea	207	149	107	94.55	2.8	80.55	0	0	1606541	0	52	52	52019	52019	30895	30895	176797	176797	56.3	1.37	86.72	11	1861	8	139	1	1	0	0
SPRUCE.2015.31.Bin.22	Bacteria	5449	104	58	100	0	100	0	0	3857766	0	83	83	70405	70405	46479	46479	238206	238206	62.6	1.26	89.58	11	3312	0	104	0	0	0	0
SPRUCE.2015.31.Bin.23	Archaea	207	149	107	95.33	0	95.33	0	0	2164979	0	102	102	39046	39046	21225	21225	137719	137719	52	2.34	80.52	11	2449	6	143	0	0	0	0
SPRUCE.2015.31.Bin.25	Archaea	207	149	107	98.6	1.87	89.25	0	0	1739745	0	24	24	108242	108242	72489	72489	290085	290085	67.3	1.41	90.28	11	1685	3	144	2	0	0	0
SPRUCE.2015.31.Bin.29	Bacteria	5449	104	58	70.85	0	70.85	0	0	3974718	0	723	723	6171	6171	5497	5497	25177	25177	53	1.78	86.38	11	4134	26	78	0	0	0	0
SPRUCE.2015.31.Bin.31	Bacteria	5449	104	58	95.69	1.72	87.09	0	0	3977319	0	87	87	78547	78547	45716	45716	243643	243643	63.5	1.48	88	11	3478	3	100	1	0	0	0
SPRUCE.2015.31.Bin.34	Bacteria	5449	104	58	96.55	0	96.55	0	0	6028319	0	235	235	43320	43320	25652	25652	165794	165794	58.9	1.14	85.01	11	5381	3	101	0	0	0	0
SPRUCE.2015.31.Bin.36	Bacteria	5449	104	58	98.28	5.33	71.63	0	0	2859854	0	318	318	11294	11294	8993	8993	40347	40347	58.8	1.47	88.93	11	2850	1	99	4	0	0	0
SPRUCE.2015.31.Bin.4	Archaea	207	149	107	96.26	3.74	77.56	0	0	2761941	0	37	37	141716	141716	74647	74647	335054	335054	50.9	1.15	86.68	11	3074	4	140	5	0	0	0
SPRUCE.2015.31.Bin.40	Bacteria	5449	104	58	99.14	0	99.14	0	0	2140230	0	53	53	70573	70573	40381	40381	160150	160150	50.9	2.14	89.29	11	2164	1	103	0	0	0	0
SPRUCE.2015.31.Bin.41	Bacteria	5449	104	58	73.75	0	73.75	0	0	1856290	0	343	343	5879	5879	5411	5411	23706	23706	67.4	1.43	87.55	11	1938	34	70	0	0	0	0
SPRUCE.2015.31.Bin.44	Bacteria	5449	104	58	86.21	1.72	77.61	0	0	4428116	0	139	139	47647	47647	31856	31856	180880	180880	58.6	1.16	85.88	11	3849	31	72	1	0	0	0
SPRUCE.2015.31.Bin.45	Bacteria	5449	104	58	96.39	1.72	87.79	0	0	2262282	0	72	72	42944	42944	31420	31420	244498	244498	54.7	1.14	90.47	11	2087	3	100	1	0	0	0
SPRUCE.2015.31.Bin.46	Bacteria	5449	104	58	96.55	1.72	87.95	0	0	3972491	0	161	161	37479	37479	24673	24673	146107	146107	57.1	2.52	88.74	11	3860	2	101	1	0	0	0
SPRUCE.2015.31.Bin.47	Archaea	207	149	107	94.39	0	94.39	0	0	1628969	0	120	120	21705	21705	13574	13574	97805	97805	51.3	2.39	83.16	11	1861	8	141	0	0	0	0
SPRUCE.2015.31.Bin.7	Bacteria	5449	104	58	89.34	2.04	79.14	0	0	3329822	0	492	492	7815	7815	6767	6767	37897	37897	60.8	2.48	87.39	11	3352	11	90	3	0	0	0
SPRUCE.2015.31.maxbin2.007	Archaea	207	149	107	76.64	1.39	69.69	0	0	6454152	0	1164	1164	5904	5904	5544	5544	137719	137719	55	5.24	83.85	11	7759	28	116	5	0	0	0
SPRUCE.2015.31.maxbin2.008	Bacteria	5449	104	58	66.33	0	66.33	0	0	3280853	0	681	681	5129	5129	4817	4817	14837	14837	59.4	2.6	85.89	11	3329	29	75	0	0	0	0
SPRUCE.2015.31.maxbin2.010	Archaea	207	149	107	96.26	3.74	77.56	0	0	2905309	0	63	63	122638	122638	46116	46116	335054	335054	50.9	6.82	86.81	11	3297	4	140	5	0	0	0
SPRUCE.2015.31.maxbin2.017	Bacteria	5449	104	58	96.55	1.72	87.95	0	0	4397698	0	233	233	35702	35702	18874	18874	146107	146107	57	4.21	88.24	11	4264	2	101	1	0	0	0
SPRUCE.2015.31.maxbin2.020	Bacteria	5449	104	58	95.69	1.72	87.09	0	0	4250304	0	120	120	76292	76292	35419	35419	243643	243643	63.3	4.53	87.77	11	3773	3	100	1	0	0	0
SPRUCE.2015.31.maxbin2.021	Bacteria	5449	104	58	92.16	0	92.16	0	0	3522187	0	390	390	11592	11592	9031	9031	36003	36003	69.8	4.04	90.47	11	3965	11	93	0	0	0	0
SPRUCE.2015.31.maxbin2.022	Bacteria	5449	104	58	73.9	0	73.9	0	0	1996883	0	388	388	5656	5656	5146	5146	23706	23706	66.1	6.48	86.93	11	2123	33	71	0	0	0	0
SPRUCE.2015.31.maxbin2.023	Bacteria	5449	104	58	99.14	0	99.14	0	0	2505283	0	99	99	67000	67000	25305	25305	160150	160150	50.3	4.91	88.68	11	2569	1	103	0	0	0	0
SPRUCE.2015.31.maxbin2.024	Bacteria	5449	104	58	79.15	0	79.15	0	0	821732	0	7	7	303897	303897	117390	117390	311628	311628	48.5	1.91	89.25	11	862	15	89	0	0	0	0
SPRUCE.2015.32.Bin.13	Bacteria	5449	104	58	91.38	0	91.38	0	0	3318001	0	26	26	228731	228731	127615	127615	433546	433546	58.9	2.09	84.58	11	3036	19	85	0	0	0	0
SPRUCE.2015.32.Bin.14	Bacteria	5449	104	58	82.76	1.72	74.16	0	0	4511051	0	285	285	21463	21463	15828	15828	80278	80278	57.8	1.04	88	11	4176	14	89	1	0	0	0
SPRUCE.2015.32.Bin.19	Bacteria	5449	104	58	88.34	1.72	79.74	0	0	6908973	0	982	982	8369	8369	7035	7035	35338	35338	69.8	3.05	85.58	11	7042	13	90	1	0	0	0
SPRUCE.2015.32.Bin.25	Bacteria	5449	104	58	89.66	3.61	71.61	0	100	2722436	0	491	491	6132	6132	5544	5544	15129	15129	61.8	1.72	88.96	11	2993	7	94	3	0	0	0
SPRUCE.2015.32.Bin.28	Bacteria	5449	104	58	67.63	0	67.63	0	0	3566639	3	712	712	5245	5245	5009	5009	18913	18913	61.6	2.26	90.19	11	3858	26	78	0	0	0	0
SPRUCE.2015.32.Bin.30	Bacteria	5449	104	58	99.14	0.16	98.34	0	0	5472665	0	210	210	55125	55125	26060	26060	180045	180045	57.1	1.35	86.17	11	5277	1	102	1	0	0	0
SPRUCE.2015.32.Bin.31	Bacteria	5449	104	58	96.24	6.9	61.74	0	50	4848694	0	376	376	16410	16410	12895	12895	58166	58166	52.6	2.11	83.95	11	4738	4	96	4	0	0	0
SPRUCE.2015.32.Bin.33	Bacteria	5449	104	58	79.67	3.45	62.42	0	100	4273613	0	645	645	7451	7451	6625	6625	49588	49588	58.1	1.35	87.57	11	4328	39	63	2	0	0	0
SPRUCE.2015.32.Bin.35	Bacteria	5449	104	58	76.18	1.72	67.58	0	0	2802116	0	580	580	5228	5228	4831	4831	18339	18339	60.1	1.77	89.27	11	3026	25	78	1	0	0	0
SPRUCE.2015.32.Bin.5	Archaea	207	149	107	97.2	0	97.2	0	0	1936361	0	30	30	109832	109832	64545	64545	228853	228853	51.9	1.5	80.78	11	2174	3	146	0	0	0	0
SPRUCE.2015.32.Bin.6	Bacteria	5449	104	58	83.64	0	83.64	0	0	2900173	5	523	523	6147	6147	5545	5545	21709	21709	63.3	2.7	86.8	11	3193	15	89	0	0	0	0
SPRUCE.2015.32.Bin.9	Bacteria	5449	104	58	95.53	0.86	91.23	0	100	4971071	0	190	190	42719	42719	26163	26163	132761	132761	59.2	1.68	87.62	11	4322	5	98	1	0	0	0
SPRUCE.2015.32.maxbin2.001	Bacteria	5449	104	58	99.14	0.16	98.34	0	0	5667180	0	247	247	52957	52957	22944	22944	180045	180045	57.1	1.61	86.05	11	5473	1	102	1	0	0	0
SPRUCE.2015.32.maxbin2.002	Archaea	207	149	107	97.2	0	97.2	0	0	2190331	0	54	54	92189	92189	40561	40561	228853	228853	51.8	4.03	80.25	11	2462	3	146	0	0	0	0
SPRUCE.2015.32.maxbin2.006	Bacteria	5449	104	58	96.24	6.9	61.74	0	50	5006068	0	419	419	15971	15971	11947	11947	58166	58166	52.7	2.68	84.06	11	4921	4	96	4	0	0	0
SPRUCE.2015.32.maxbin2.007	Bacteria	5449	104	58	87.93	3.13	72.28	0	91.67	5589334	0	534	534	16911	16911	10466	10466	80278	80278	57.5	2.56	87.44	11	5374	10	86	6	2	0	0
SPRUCE.2015.32.maxbin2.014	Bacteria	5449	104	58	85.36	1.72	76.76	0	0	3069554	5	576	576	5874	5874	5329	5329	21709	21709	63.5	2.48	87.53	11	3373	14	89	1	0	0	0
SPRUCE.2015.33.Bin.6	Bacteria	5449	104	58	95.69	6.9	61.19	0	100	5419629	0	372	372	21176	21176	14568	14568	118868	118868	57.1	1.42	86.27	11	5356	3	96	5	0	0	0
SPRUCE.2015.33.Bin.7	Bacteria	5449	104	58	94.51	4.86	70.21	0	16.67	5264087	39	365	366	21668	21668	14422	14382	83295	83295	58.4	1.36	87.81	11	4905	6	88	9	1	0	0
SPRUCE.2015.33.Bin.9	Bacteria	5449	104	58	82.81	0	82.81	0	0	3546959	0	499	499	8419	8419	7108	7108	35690	35690	58.8	1.2	88.01	11	3508	19	85	0	0	0	0
SPRUCE.2015.33.maxbin2.001	Bacteria	5449	104	58	95.69	6.9	61.19	0	100	5566130	0	406	406	20679	20679	13709	13709	118868	118868	57.1	1.63	86.22	11	5522	3	96	5	0	0	0
SPRUCE.2015.34.Bin.1	Bacteria	5449	104	58	93.28	6.11	62.73	0	33.33	5340906	0	289	289	27070	27070	18480	18480	125503	125503	56.7	1.98	87.68	11	5022	8	87	9	0	0	0
SPRUCE.2015.34.Bin.10	Bacteria	5449	104	58	87.37	2.59	74.42	0	100	5877610	0	585	585	13690	13690	10047	10047	55374	55374	62.3	1.76	88.52	11	5566	18	84	2	0	0	0
SPRUCE.2015.34.Bin.11	Bacteria	5449	104	58	92.13	3.45	74.88	0	0	5730357	1	703	703	10352	10352	8151	8151	40621	40621	57	1.37	85.97	11	5847	9	93	2	0	0	0
SPRUCE.2015.34.Bin.12	Bacteria	5449	104	58	95.69	0	95.69	0	0	5384971	0	127	127	66617	66617	42401	42401	301424	301424	58.2	1.06	83.25	11	4726	3	101	0	0	0	0
SPRUCE.2015.34.Bin.14	Bacteria	5449	104	58	96.55	2.59	83.6	0	50	4209837	0	471	471	12561	12561	8938	8938	47453	47453	63.4	2.78	86.07	11	4295	2	100	2	0	0	0
SPRUCE.2015.34.Bin.15	Bacteria	5449	104	58	99.14	1.72	90.54	0	0	5695466	0	183	183	65229	65229	31122	31122	190831	190831	57.1	1.28	86.23	11	5408	1	102	1	0	0	0
SPRUCE.2015.34.Bin.17	Bacteria	5449	104	58	98.59	1.72	89.99	0	0	3079575	0	437	437	8546	8546	7047	7047	33970	33970	35.5	2.27	86.79	11	2981	9	94	1	0	0	0
SPRUCE.2015.34.Bin.18	Bacteria	5449	104	58	67.05	0.16	66.25	0	0	1598927	1	345	345	4814	4814	4634	4634	14807	14807	60.2	2.91	83.59	11	1671	39	64	1	0	0	0
SPRUCE.2015.34.Bin.19	Bacteria	5449	104	58	89.2	0.16	88.4	0	100	5038447	0	658	658	9351	9351	7657	7657	66697	66697	58.2	1.75	84.33	11	5204	24	79	1	0	0	0
SPRUCE.2015.34.Bin.2	Bacteria	5449	104	58	81.41	0	81.41	0	0	3573038	0	629	629	6133	6133	5680	5680	30765	30765	48.5	2.75	84.32	11	4049	17	87	0	0	0	0
SPRUCE.2015.34.Bin.21	Bacteria	5449	104	58	89.81	1.72	81.21	0	0	4148759	0	149	149	39587	39587	27844	27844	141697	141697	58.8	1.03	86.24	11	3615	19	84	1	0	0	0
SPRUCE.2015.34.Bin.22	Bacteria	5449	104	58	100	3.45	82.75	0	100	3707663	0	155	155	40090	40090	23920	23920	145074	145074	61.3	1.39	89.12	11	3600	0	102	2	0	0	0
SPRUCE.2015.34.Bin.30	Bacteria	5449	104	58	81.32	0.69	77.87	0	100	2545514	0	452	452	6345	6345	5631	5631	20870	20870	62.9	2.33	86.56	11	2444	14	88	2	0	0	0
SPRUCE.2015.34.Bin.4	Bacteria	5449	104	58	96.09	0	96.09	0	0	5629526	0	287	287	31276	31276	19615	19615	111499	111499	58.1	1.68	85.42	11	5032	6	98	0	0	0	0
SPRUCE.2015.34.Bin.6	Bacteria	5449	104	58	78.71	2.59	65.76	0	0	3264919	1	591	591	5939	5939	5524	5524	29149	29149	58.8	1.63	86.43	11	3492	27	75	2	0	0	0
SPRUCE.2015.34.Bin.8	Archaea	207	149	107	96.73	0	96.73	0	0	2013960	0	68	68	45339	45339	29617	29617	175766	175766	51.7	2.01	80.45	11	2299	4	145	0	0	0	0
SPRUCE.2015.34.Bin.9	Bacteria	5449	104	58	84.17	0	84.17	0	0	1690849	0	225	225	8837	8837	7514	7514	33221	33221	69.6	2.81	88.67	11	1736	11	93	0	0	0	0
SPRUCE.2015.34.maxbin2.001	Bacteria	5449	104	58	99.14	1.72	90.54	0	0	5877121	0	219	219	65229	65229	26836	26836	190831	190831	57.1	2.17	86.08	11	5613	1	102	1	0	0	0
SPRUCE.2015.34.maxbin2.002	Archaea	207	149	107	96.73	0	96.73	0	0	2217892	0	92	92	40937	40937	24107	24107	175766	175766	51.8	3.66	80.27	11	2552	4	145	0	0	0	0
SPRUCE.2015.34.maxbin2.003	Bacteria	5449	104	58	96.55	2.59	83.6	0	50	4803561	0	582	582	11508	11508	8253	8253	47453	47453	62.5	3.91	85.63	11	4886	2	100	2	0	0	0
SPRUCE.2015.34.maxbin2.004	Bacteria	5449	104	58	96.09	0	96.09	0	0	5730633	0	316	316	31116	31116	18134	18134	111499	111499	58.1	1.91	85.41	11	5140	6	98	0	0	0	0
SPRUCE.2015.34.maxbin2.006	Bacteria	5449	104	58	95.69	0	95.69	0	0	5276505	0	138	138	66617	66617	38235	38235	301424	301424	58.3	1.45	83.14	11	4651	3	101	0	0	0	0
SPRUCE.2015.34.maxbin2.007	Bacteria	5449	104	58	98.28	1.88	88.88	0	0	5473060	0	251	251	38837	38837	21805	21805	141697	141697	58	2.49	85.29	11	4902	1	101	2	0	0	0
SPRUCE.2015.34.maxbin2.008	Bacteria	5449	104	58	100	3.45	82.75	0	100	4557386	0	245	245	33747	33747	18601	18601	145074	145074	60.7	2.3	87.88	11	4394	0	102	2	0	0	0
SPRUCE.2015.34.maxbin2.010	Bacteria	5449	104	58	67.05	0.16	66.25	0	0	2018796	1	451	451	4602	4602	4476	4476	16209	16209	59.2	4.56	82.8	11	2158	39	64	1	0	0	0
SPRUCE.2015.34.maxbin2.013	Bacteria	5449	104	58	91.87	3.61	73.82	0	100	5053628	0	666	666	9341	9341	7588	7588	66697	66697	58.2	1.9	84.37	11	5235	16	84	4	0	0	0
SPRUCE.2015.34.maxbin2.022	Bacteria	5449	104	58	98.59	1.72	89.99	0	0	3412904	0	513	513	8192	8192	6652	6652	33970	33970	36.6	5.29	87.03	11	3447	9	94	1	0	0	0
SPRUCE.2015.34.maxbin2.023	Bacteria	5449	104	58	81.41	0	81.41	0	0	3733912	0	678	678	5944	5944	5507	5507	30765	30765	48.7	3.39	84.41	11	4212	17	87	0	0	0	0
SPRUCE.2015.35.Bin.1	Bacteria	5449	104	58	96.55	1.72	87.95	0	0	3605425	0	250	250	20181	20181	14421	14421	103236	103236	57.5	2.27	89.02	11	3598	2	101	1	0	0	0
SPRUCE.2015.35.Bin.10	Bacteria	5449	104	58	93.97	0	93.97	0	0	5106088	0	202	202	40741	40741	25277	25277	115163	115163	60	1.5	83.44	11	4578	4	100	0	0	0	0
SPRUCE.2015.35.Bin.11	Archaea	207	149	107	93.69	3.74	74.99	0	0	1652070	0	168	168	12550	12550	9833	9833	40213	40213	67.3	2.34	90.27	11	1709	11	134	4	0	0	0
SPRUCE.2015.35.Bin.12	Bacteria	5449	104	58	96.55	0	96.55	0	0	5958655	0	227	227	37130	37130	26249	26249	176397	176397	58.9	0.93	85.01	11	5324	3	101	0	0	0	0
SPRUCE.2015.35.Bin.13	Bacteria	5449	104	58	92.95	1.72	84.35	0	0	4194245	0	522	522	9932	9932	8034	8034	41996	41996	48.6	2.64	84.7	11	4539	5	98	1	0	0	0
SPRUCE.2015.35.Bin.14	Bacteria	5449	104	58	99.14	0	99.14	0	0	5552583	0	226	226	42824	42824	24568	24568	201614	201614	57.2	1.36	86.2	11	5323	1	103	0	0	0	0
SPRUCE.2015.35.Bin.16	Archaea	207	149	107	92.99	4.04	72.79	0	71.43	1889697	0	251	251	8856	8856	7528	7528	36251	36251	50.6	1.16	88.41	11	2284	10	132	7	0	0	0
SPRUCE.2015.35.Bin.18	Archaea	207	149	107	84.97	0	84.97	0	0	1658007	0	243	243	8275	8275	6823	6823	36415	36415	52	2.26	80.74	11	2076	20	129	0	0	0	0
SPRUCE.2015.35.Bin.2	Bacteria	5449	104	58	94.37	5.49	66.92	0	66.67	5519649	0	418	418	19458	19458	13204	13204	73950	73950	58.1	1.65	85.59	11	5059	8	92	3	1	0	0
SPRUCE.2015.35.Bin.20	Bacteria	5449	104	58	96.55	1.72	87.95	0	0	4098420	0	46	46	148026	148026	89096	89096	296617	296617	63.5	2.03	87.97	11	3539	2	101	1	0	0	0
SPRUCE.2015.35.Bin.22	Bacteria	5449	104	58	96.55	0	96.55	0	0	2918295	0	263	263	14588	14588	11096	11096	40171	40171	67.7	1.36	88.34	11	2880	2	102	0	0	0	0
SPRUCE.2015.35.Bin.23	Archaea	207	149	107	92.52	0	92.52	0	0	1599049	0	84	84	28787	28787	19036	19036	122432	122432	51.3	2.19	83.18	11	1820	9	140	0	0	0	0
SPRUCE.2015.35.Bin.24	Archaea	207	149	107	92.37	0.93	87.72	0	0	1887464	0	71	71	43837	43837	26584	26584	108597	108597	57.4	1.77	86.07	11	2069	13	135	1	0	0	0
SPRUCE.2015.35.Bin.27	Bacteria	5449	104	58	95.69	4.62	72.59	0	60	2367962	0	305	305	9420	9420	7763	7763	27565	27565	60.1	2.56	83.65	11	2355	3	96	5	0	0	0
SPRUCE.2015.35.Bin.30	Bacteria	5449	104	58	93.76	0	93.76	0	0	2029635	0	166	166	17346	17346	12226	12226	58922	58922	51.1	2.6	88.91	11	2135	10	94	0	0	0	0
SPRUCE.2015.35.Bin.4	Bacteria	5449	104	58	98.28	1.72	89.68	0	0	5117926	0	173	173	50632	50632	29583	29583	138463	138463	45.2	2.57	85.43	11	5233	1	102	1	0	0	0
SPRUCE.2015.35.Bin.43	Bacteria	5449	104	58	86.83	5.33	60.18	0	75	4472466	0	172	172	36290	36290	26002	26002	143963	143963	58.6	1.14	85.8	11	3915	18	82	4	0	0	0
SPRUCE.2015.35.Bin.48	Archaea	207	149	107	95.17	2.8	81.17	0	0	1711920	0	40	40	76328	76328	42798	42798	270242	270242	56.3	1.22	86.82	11	1927	7	140	1	1	0	0
SPRUCE.2015.35.Bin.49	Bacteria	5449	104	58	99.14	2.59	86.19	0	50	2275040	0	19	19	385919	385919	119738	119738	496360	496360	54.7	1.05	90.48	11	2047	1	101	2	0	0	0
SPRUCE.2015.35.Bin.53	Bacteria	5449	104	58	100	0	100	0	0	3686261	0	66	66	82993	82993	55852	55852	190249	190249	61.3	1.01	89.15	11	3491	0	104	0	0	0	0
SPRUCE.2015.35.Bin.54	Archaea	207	149	107	96.26	3.74	77.56	0	0	2764748	0	37	37	141716	141716	74722	74722	335111	335111	50.9	1.36	86.68	11	3082	4	140	5	0	0	0
SPRUCE.2015.35.Bin.55	Bacteria	5449	104	58	100	0	100	0	0	3371148	0	73	73	116383	116383	46180	46180	379597	379597	62.1	2.12	83.36	11	3085	0	104	0	0	0	0
SPRUCE.2015.35.Bin.57	Bacteria	5449	104	58	91.61	1.88	82.21	0	50	5044838	0	461	461	15184	15184	10943	10943	66794	66794	58.2	1.66	84.53	11	5082	9	93	2	0	0	0
SPRUCE.2015.35.maxbin2.001	Bacteria	5449	104	58	99.14	0	99.14	0	0	5785873	0	263	263	41663	41663	21999	21999	201614	201614	57.1	1.77	86.08	11	5559	1	103	0	0	0	0
SPRUCE.2015.35.maxbin2.003	Bacteria	5449	104	58	100	6.06	69.7	0	71.43	5707019	0	469	469	18639	18639	12168	12168	73950	73950	58.1	1.78	85.47	11	5266	0	99	4	1	0	0
SPRUCE.2015.35.maxbin2.005	Bacteria	5449	104	58	93.1	5.96	63.3	0	75	5496746	0	266	266	34562	34562	20664	20664	143963	143963	58.1	2.45	85.17	11	4891	5	91	8	0	0	0
SPRUCE.2015.35.maxbin2.006	Bacteria	5449	104	58	100	6.9	65.5	0	0	6222538	0	498	498	43382	43382	12495	12495	190249	190249	59.9	2.72	85.81	11	6061	0	99	5	0	0	0
SPRUCE.2015.35.maxbin2.007	Bacteria	5449	104	58	93.97	2.74	80.27	0	66.67	5274191	0	513	513	14634	14634	10281	10281	66794	66794	58.1	2.26	84.51	11	5333	4	97	3	0	0	0
SPRUCE.2015.35.maxbin2.013	Archaea	207	149	107	96.26	3.74	77.56	0	0	2847936	0	49	49	141716	141716	58121	58121	335111	335111	50.9	6.45	86.71	11	3220	4	140	5	0	0	0
SPRUCE.2015.35.maxbin2.018	Bacteria	5449	104	58	92.95	4.31	71.4	0	0	4359730	0	570	570	9643	9643	7648	7648	41996	41996	48.8	3.72	84.65	11	4727	5	96	3	0	0	0
SPRUCE.2015.35.maxbin2.019	Bacteria	5449	104	58	93.97	0	93.97	0	0	5354460	0	236	236	37954	37954	22688	22688	115163	115163	59.8	2.51	83.41	11	4851	4	100	0	0	0	0
SPRUCE.2015.35.maxbin2.021	Bacteria	5449	104	58	96.55	1.72	87.95	0	0	4244305	0	63	63	147600	147600	67369	67369	296617	296617	63.3	4	87.74	11	3693	2	101	1	0	0	0
SPRUCE.2015.35.maxbin2.025	Bacteria	5449	104	58	98.28	1.72	89.68	0	0	5656630	0	276	276	44957	44957	20495	20495	138463	138463	45.4	4.36	85.15	11	5827	1	102	1	0	0	0
SPRUCE.2015.35.maxbin2.026	Bacteria	5449	104	58	100	0	100	0	0	3817041	0	113	113	97801	97801	33779	33779	379597	379597	61.6	3.51	82.64	11	3541	0	104	0	0	0	0
SPRUCE.2015.35.maxbin2.027	Archaea	207	149	107	92.99	4.04	72.79	0	71.43	1970989	0	264	264	8826	8826	7465	7465	36251	36251	50.5	1.38	88.24	11	2377	10	132	7	0	0	0
SPRUCE.2015.35.maxbin2.028	Bacteria	5449	104	58	96.55	0	96.55	0	0	3602034	0	375	375	13346	13346	9605	9605	40171	40171	67.1	3.94	88.07	11	3660	2	102	0	0	0	0
SPRUCE.2015.35.maxbin2.029	Bacteria	5449	104	58	93.76	0	93.76	0	0	2100821	0	171	171	17694	17694	12285	12285	80732	80732	51.4	2.61	89.18	11	2239	10	94	0	0	0	0
SPRUCE.2015.36.Bin.1	Archaea	207	149	107	74.77	2.34	63.07	0	0	1748622	0	272	272	7311	7311	6428	6428	36459	36459	47.1	2.07	84.82	11	2103	34	112	3	0	0	0
SPRUCE.2015.36.Bin.10	Archaea	207	149	107	86.45	2.8	72.45	0	25	1559899	0	208	208	8713	8713	7499	7499	42966	42966	52.4	1.07	87.04	11	1895	16	129	4	0	0	0
SPRUCE.2015.36.Bin.11	Archaea	207	149	107	82.4	1.87	73.05	0	0	1437091	0	43	43	51796	51796	33420	33420	128140	128140	56.4	1.47	87.73	11	1621	23	124	2	0	0	0
SPRUCE.2015.36.Bin.13	Bacteria	5449	104	58	88.01	0	88.01	0	0	3067836	0	551	551	6128	6128	5567	5567	28934	28934	61.3	1.97	89.3	11	3324	15	89	0	0	0	0
SPRUCE.2015.36.Bin.16	Archaea	207	149	107	96.26	3.74	77.56	0	0	2747285	0	56	56	78705	78705	49058	49058	173560	173560	50.9	1.29	86.68	11	3084	4	140	5	0	0	0
SPRUCE.2015.36.Bin.17	Bacteria	5449	104	58	83.54	3.61	65.49	0	33.33	2069165	0	311	311	7835	7835	6653	6653	42262	42262	50.2	2.96	89.7	11	2068	16	85	3	0	0	0
SPRUCE.2015.36.Bin.20	Bacteria	5449	104	58	97.41	2.04	87.21	0	0	5267394	0	151	151	60593	60593	34883	34883	150625	150625	59.9	2.48	83.3	11	4647	2	99	3	0	0	0
SPRUCE.2015.36.Bin.21	Bacteria	5449	104	58	85.74	0.16	84.94	0	0	3060878	0	457	457	8033	8033	6697	6697	43436	43436	57.5	2.37	89.47	11	3279	11	92	1	0	0	0
SPRUCE.2015.36.Bin.25	Bacteria	5449	104	58	99.14	3.45	81.89	0	100	5610261	0	295	295	33125	33125	19017	19017	111215	111215	57.1	1.49	86.1	11	5409	1	101	2	0	0	0
SPRUCE.2015.36.Bin.27	Archaea	207	149	107	96.26	4.67	72.91	0	0	2537065	0	46	46	95364	95364	55153	55153	230847	230847	50.6	1.05	87.37	11	2837	4	140	4	1	0	0
SPRUCE.2015.36.Bin.29	Bacteria	5449	104	58	80.77	0.31	79.22	0	0	4973888	0	802	802	7253	7253	6201	6201	26395	26395	58.8	1.57	84.59	11	4942	19	83	2	0	0	0
SPRUCE.2015.36.Bin.32	Bacteria	5449	104	58	84.33	0	84.33	0	0	4432825	0	559	559	9783	9783	7929	7929	29527	29527	58.2	1.38	83.18	11	4511	11	93	0	0	0	0
SPRUCE.2015.36.Bin.35	Bacteria	5449	104	58	100	0	100	0	0	3490100	0	53	53	114283	114283	65850	65850	476372	476372	61.9	2.56	83.2	11	3165	0	104	0	0	0	0
SPRUCE.2015.36.Bin.41	Archaea	207	149	107	92.52	3.74	73.82	0	60	1963691	0	155	155	16931	16931	12668	12668	72168	72168	50.5	1.07	87.81	11	2299	9	135	5	0	0	0
SPRUCE.2015.36.Bin.42	Bacteria	5449	104	58	92.24	0	92.24	0	0	2806974	0	208	208	19734	19734	13495	13495	57419	57419	67.8	1.21	88.29	11	2733	6	98	0	0	0	0
SPRUCE.2015.36.Bin.43	Bacteria	5449	104	58	100	1.72	91.4	0	0	2223077	0	25	25	149595	149595	88923	88923	297439	297439	54.7	1.15	90.3	11	1998	0	103	1	0	0	0
SPRUCE.2015.36.Bin.45	Bacteria	5449	104	58	96.55	1.72	87.95	0	0	4944177	0	233	233	33570	33570	21219	21219	91008	91008	45.3	2.03	85.54	11	5104	2	101	1	0	0	0
SPRUCE.2015.36.Bin.46	Bacteria	5449	104	58	77.71	3.45	60.46	0	50	3741079	0	594	594	7253	7253	6298	6298	33220	33220	52.5	1.36	89.78	11	3632	32	70	2	0	0	0
SPRUCE.2015.36.Bin.5	Archaea	207	149	107	92.52	0	92.52	0	0	1629140	0	112	112	21138	21138	14545	14545	101950	101950	51.3	2.5	83.15	11	1838	9	140	0	0	0	0
SPRUCE.2015.36.Bin.8	Bacteria	5449	104	58	96.39	1.88	86.99	0	50	3295954	3	399	399	10447	10447	8260	8260	66628	66625	69.9	2.16	92.88	11	3235	4	98	2	0	0	0
SPRUCE.2015.36.maxbin2.001	Bacteria	5449	104	58	99.14	3.45	81.89	0	100	5749268	0	321	321	33125	33125	17910	17910	111215	111215	57.1	1.91	85.92	11	5559	1	101	2	0	0	0
SPRUCE.2015.36.maxbin2.004	Bacteria	5449	104	58	89.73	5.17	63.88	0	0	5379690	0	966	966	6119	6119	5569	5569	42238	42238	59.7	2.74	85.6	11	5720	12	88	4	0	0	0
SPRUCE.2015.36.maxbin2.005	Bacteria	5449	104	58	87.77	0	87.77	0	0	5207162	0	654	654	9823	9823	7962	7962	56175	56175	58.1	1.55	83.06	11	5302	9	95	0	0	0	0
SPRUCE.2015.36.maxbin2.010	Archaea	207	149	107	90.65	0	90.65	0	0	1657531	0	134	134	21138	21138	12369	12369	101950	101950	51.3	4.91	83.72	11	1896	11	138	0	0	0	0
SPRUCE.2015.36.maxbin2.011	Bacteria	5449	104	58	100	1.72	91.4	0	0	2291114	0	39	39	149595	149595	58746	58746	297439	297439	54.6	2.82	90.54	11	2055	0	103	1	0	0	0
SPRUCE.2015.36.maxbin2.012	Bacteria	5449	104	58	97.41	1.72	88.81	0	0	5457064	0	175	175	57906	57906	31183	31183	150625	150625	59.6	3.69	83.1	11	4881	2	101	1	0	0	0
SPRUCE.2015.36.maxbin2.015	Bacteria	5449	104	58	85.74	0.16	84.94	0	0	3474828	0	534	534	7852	7852	6507	6507	43436	43436	57	3.59	88.81	11	3689	11	92	1	0	0	0
SPRUCE.2015.36.maxbin2.018	Archaea	207	149	107	96.26	4.67	72.91	0	0	2932960	0	85	85	71403	71403	34505	34505	173560	173560	50.8	6.11	86.75	11	3411	4	139	6	0	0	0
SPRUCE.2015.36.maxbin2.020	Archaea	207	149	107	79.91	3.27	63.56	0	0	3759611	0	631	631	6893	6893	5958	5958	36459	36459	47.9	4.31	84.67	11	4554	27	118	4	0	0	0
SPRUCE.2015.36.maxbin2.021	Bacteria	5449	104	58	100	0	100	0	0	3908333	0	74	74	109694	109694	52815	52815	476372	476372	60.7	7.28	82.22	11	3595	0	104	0	0	0	0
SPRUCE.2015.36.maxbin2.022	Archaea	207	149	107	92.52	4.67	69.17	0	50	2061217	0	172	172	16913	16913	11983	11983	72168	72168	50.5	1.43	87.7	11	2424	9	134	6	0	0	0
SPRUCE.2015.36.maxbin2.023	Bacteria	5449	104	58	93.97	1.72	85.37	0	0	3789709	0	368	368	14866	14866	10298	10298	57419	57419	66.9	3.79	87.91	11	3860	4	99	1	0	0	0
SPRUCE.2015.36.maxbin2.024	Bacteria	5449	104	58	79.12	3.45	61.87	0	50	4138329	0	700	700	6707	6707	5911	5911	33220	33220	52.3	2.21	89.26	11	4062	23	79	2	0	0	0
SPRUCE.2015.37.Bin.1	Bacteria	5449	104	58	89.66	0	89.66	0	0	4757405	0	686	686	8296	8296	6934	6934	29807	29807	64.7	1.58	89.36	11	5042	8	96	0	0	0	0
SPRUCE.2015.37.Bin.11	Bacteria	5449	104	58	93.1	1.72	84.5	0	0	5140839	0	167	167	63488	63488	30783	30783	239174	239174	57.4	2.02	88.35	11	4629	4	99	1	0	0	0
SPRUCE.2015.37.Bin.6	Bacteria	5449	104	58	81.9	0	81.9	0	0	4745090	0	204	204	37604	37604	23260	23260	107755	107755	57.7	2.39	88.34	11	4275	49	55	0	0	0	0
SPRUCE.2015.37.maxbin2.004	Bacteria	5449	104	58	98.28	4.02	78.18	0	0	10514706	0	417	417	61450	61450	25215	25215	329224	329224	60.8	2.27	87.06	11	9403	1	99	4	0	0	0
SPRUCE.2015.37.maxbin2.006	Bacteria	5449	104	58	96.55	0	96.55	0	0	5347490	0	847	847	7495	7495	6313	6313	29807	29807	64.6	1.71	88.85	11	5742	4	100	0	0	0	0
SPRUCE.2015.37.maxbin2.015	Bacteria	5449	104	58	97.41	4.31	75.86	0	25	5614715	0	333	333	33656	33656	16861	16861	107755	107755	57.4	3.04	86.75	11	5270	2	100	1	1	0	0
SPRUCE.2015.38.Bin.10	Bacteria	5449	104	58	96.55	1.72	87.95	0	0	3814261	0	178	178	32401	32401	21428	21428	150577	150577	57.3	2.4	88.96	11	3757	2	101	1	0	0	0
SPRUCE.2015.38.Bin.16	Bacteria	5449	104	58	65.13	0	65.13	0	0	2429140	0	516	516	5008	5008	4707	4707	18296	18296	62.4	2.16	89.1	11	2542	29	75	0	0	0	0
SPRUCE.2015.38.Bin.18	Bacteria	5449	104	58	78.13	1.02	73.03	0	50	2125401	0	370	370	6299	6299	5744	5744	25920	25920	43	2.8	86.75	11	2312	21	81	2	0	0	0
SPRUCE.2015.38.Bin.20	Bacteria	5449	104	58	100	0	100	0	0	3699557	0	49	49	137693	137693	75501	75501	219971	219971	61.3	0.96	89.18	11	3473	0	104	0	0	0	0
SPRUCE.2015.38.Bin.21	Bacteria	5449	104	58	97.41	7.26	61.11	0	100	5527215	0	482	482	15258	15258	11467	11467	55783	55783	58.1	1.65	85.59	11	5145	2	90	12	0	0	0
SPRUCE.2015.38.Bin.22	Bacteria	5449	104	58	96.55	0	96.55	0	0	6016346	0	108	108	91700	91700	55706	55706	355320	355320	58.9	0.86	85	11	5247	3	101	0	0	0	0
SPRUCE.2015.38.Bin.23	Bacteria	5449	104	58	84.98	3.45	67.73	0	50	4377148	0	153	153	50047	50047	28608	28608	170447	170447	58.8	1.04	85.62	11	3802	44	58	2	0	0	0
SPRUCE.2015.38.Bin.24	Bacteria	5449	104	58	68.65	0	68.65	0	0	1548702	0	296	296	5762	5762	5232	5232	21551	21551	54.7	2.11	90.32	11	1683	44	60	0	0	0	0
SPRUCE.2015.38.Bin.31	Archaea	207	149	107	63.55	0	63.55	0	0	1060290	0	217	217	5055	5055	4886	4886	21917	21917	50.7	2.53	83.01	11	1336	53	96	0	0	0	0
SPRUCE.2015.38.Bin.39	Archaea	207	149	107	63.73	0	63.73	0	0	1609445	0	244	244	7611	7611	6596	6596	30139	30139	51.9	2.64	79.93	11	1973	52	97	0	0	0	0
SPRUCE.2015.38.Bin.4	Archaea	207	149	107	96.42	2.8	82.42	0	0	1728470	0	21	21	213715	213715	82308	82308	343975	343975	56.3	0.89	86.92	11	1916	5	142	1	1	0	0
SPRUCE.2015.38.Bin.41	Bacteria	5449	104	58	83.7	0	83.7	0	0	3174434	0	446	446	8609	8609	7117	7117	40991	40991	58.2	2.16	86.94	11	3219	15	89	0	0	0	0
SPRUCE.2015.38.Bin.7	Bacteria	5449	104	58	97.41	0.16	96.61	0	100	5294062	0	387	387	21678	21678	13679	13679	104664	104664	57.2	1.35	86.73	11	5163	2	101	1	0	0	0
SPRUCE.2015.38.maxbin2.001	Bacteria	5449	104	58	99.14	0.16	98.34	0	100	5768521	0	469	469	20639	20639	12299	12299	104664	104664	57.2	1.74	86.34	11	5661	1	102	1	0	0	0
SPRUCE.2015.38.maxbin2.003	Bacteria	5449	104	58	94.49	1.88	85.09	0	100	5644720	0	512	512	14919	14919	11024	11024	55783	55783	58.1	1.72	85.54	11	5252	9	93	2	0	0	0
SPRUCE.2015.38.maxbin2.005	Bacteria	5449	104	58	98.28	3.95	78.53	0	75	5414659	0	235	235	45002	45002	23041	23041	170447	170447	58.2	1.93	85.19	11	4783	1	99	4	0	0	0
SPRUCE.2015.38.maxbin2.006	Bacteria	5449	104	58	98.28	0	98.28	0	0	3729840	0	56	56	137693	137693	66604	66604	219971	219971	61.3	1.65	89.07	11	3506	1	103	0	0	0	0
SPRUCE.2015.38.maxbin2.017	Bacteria	5449	104	58	96.55	2.59	83.6	0	0	5520102	0	520	520	20079	20079	10615	10615	150577	150577	57.4	2.86	86.02	11	5469	2	100	2	0	0	0
SPRUCE.2015.4.Bin.13	Bacteria	5449	104	58	98.28	0	98.28	0	0	3825826	0	112	112	57266	57266	34159	34159	214698	214698	62.6	1.39	89.59	11	3307	1	103	0	0	0	0
SPRUCE.2015.4.Bin.19	Archaea	207	149	107	90.19	0	90.19	0	0	2010381	0	115	115	25192	25192	17481	17481	77089	77089	52.1	2.64	80.45	11	2278	11	138	0	0	0	0
SPRUCE.2015.4.Bin.21	Archaea	207	149	107	96.42	2.8	82.42	0	0	1643192	0	31	31	84237	84237	53006	53006	290815	290815	56.2	1.06	86.73	11	1862	5	142	1	1	0	0
SPRUCE.2015.4.Bin.22	Archaea	207	149	107	95.72	2.88	81.32	0	60	2462632	0	66	66	66201	66201	37312	37312	238646	238646	50.3	0.9	87.64	11	2756	6	138	5	0	0	0
SPRUCE.2015.4.Bin.23	Archaea	207	149	107	96.26	3.74	77.56	0	0	2767120	0	41	41	122638	122638	67490	67490	247826	247826	50.9	1.41	86.61	11	3081	4	140	5	0	0	0
SPRUCE.2015.4.Bin.26	Bacteria	5449	104	58	95.69	1.72	87.09	0	0	3450239	0	283	283	16990	16990	12191	12191	77588	77588	64	1.99	88.49	11	3128	3	100	1	0	0	0
SPRUCE.2015.4.Bin.27	Bacteria	5449	104	58	96.55	1.72	87.95	0	0	3884785	0	111	111	54520	54520	34998	34998	231155	231155	57.2	2.17	88.76	11	3752	2	101	1	0	0	0
SPRUCE.2015.4.Bin.3	Bacteria	5449	104	58	72.96	0	72.96	0	0	1814184	0	371	371	5211	5211	4889	4889	23756	23756	60.6	2.85	83.77	11	1928	22	82	0	0	0	0
SPRUCE.2015.4.Bin.34	Bacteria	5449	104	58	100	1.72	91.4	0	0	2262040	0	13	13	310454	310454	174003	174003	534158	534158	54.7	0.92	90.39	11	2029	0	103	1	0	0	0
SPRUCE.2015.4.Bin.41	Bacteria	5449	104	58	96.55	0	96.55	0	0	6034344	0	119	119	82287	82287	50708	50708	264653	264653	58.9	0.92	84.99	11	5276	3	101	0	0	0	0
SPRUCE.2015.4.Bin.46	Archaea	207	149	107	78.25	0.93	73.6	0	100	2433991	0	144	144	23342	23342	16902	16902	100328	100328	50.1	1.11	86.27	11	2802	42	106	1	0	0	0
SPRUCE.2015.4.Bin.5	Archaea	207	149	107	94.39	0.93	89.74	0	100	1879642	0	89	89	31953	31953	21119	21119	168734	168734	51	2.38	82.8	11	2116	7	141	1	0	0	0
SPRUCE.2015.4.Bin.8	Bacteria	5449	104	58	75.92	1.88	66.52	0	50	3378013	0	525	525	7610	7610	6434	6434	66788	66788	49.6	3.85	87.64	11	3607	24	78	2	0	0	0
SPRUCE.2015.4.maxbin2.011	Bacteria	5449	104	58	96.55	0	96.55	0	0	6226462	0	156	156	82186	82186	39913	39913	264653	264653	58.8	2.99	85.01	11	5500	3	101	0	0	0	0
SPRUCE.2015.4.maxbin2.013	Archaea	207	149	107	96.26	3.74	77.56	0	0	3213980	0	75	75	116505	116505	42853	42853	247826	247826	51.9	6.25	87.15	11	3717	4	140	5	0	0	0
SPRUCE.2015.4.maxbin2.017	Archaea	207	149	107	78.25	0.93	73.6	0	100	2660128	0	175	175	23175	23175	15200	15200	100328	100328	50.3	3.07	86.3	11	3062	42	106	1	0	0	0
SPRUCE.2015.5.Bin.16	Bacteria	5449	104	58	66.22	0	66.22	0	0	3388888	0	740	740	4739	4739	4579	4579	27166	27166	62.7	1.95	88.97	11	3574	36	68	0	0	0	0
SPRUCE.2015.5.Bin.18	Bacteria	5449	104	58	88.64	1.72	80.04	0	100	4285768	0	506	506	10249	10249	8469	8469	43065	43065	57.7	1.22	87.97	11	4171	9	94	1	0	0	0
SPRUCE.2015.5.Bin.23	Bacteria	5449	104	58	83.68	1.72	75.08	0	100	4906502	0	585	585	10400	10400	8387	8387	44718	44718	58.2	1.61	84.66	11	5017	26	77	1	0	0	0
SPRUCE.2015.5.Bin.29	Bacteria	5449	104	58	78.68	3.21	62.63	0	100	4941392	0	726	726	8264	8264	6806	6806	45395	45395	62.4	3	84.04	11	5447	20	78	6	0	0	0
SPRUCE.2015.5.Bin.3	Bacteria	5449	104	58	100	0	100	0	0	3697599	0	62	62	89642	89642	59638	59638	190195	190195	61.3	1.04	89.1	11	3502	0	104	0	0	0	0
SPRUCE.2015.5.Bin.32	Bacteria	5449	104	58	95.69	0	95.69	0	0	5301820	0	150	150	58892	58892	35345	35345	282208	282208	58.2	1.19	83.1	11	4695	3	101	0	0	0	0
SPRUCE.2015.5.Bin.33	Bacteria	5449	104	58	99.14	0	99.14	0	0	4948080	0	370	370	20960	20960	13373	13373	91658	91658	57.3	1.27	86.88	11	4820	1	103	0	0	0	0
SPRUCE.2015.5.Bin.6	Bacteria	5449	104	58	98.28	1.72	89.68	0	0	4154207	0	86	86	72074	72074	48304	48304	198999	198999	58.8	0.93	86.12	11	3596	1	102	1	0	0	0
SPRUCE.2015.5.maxbin2.001	Bacteria	5449	104	58	99.14	0	99.14	0	0	5531803	0	466	466	19534	19534	11870	11870	91658	91658	57.1	1.85	86.35	11	5497	1	103	0	0	0	0
SPRUCE.2015.5.maxbin2.003	Bacteria	5449	104	58	87.07	4.62	63.97	0	100	5107801	0	742	742	8050	8050	6883	6883	30571	30571	58	1.89	85.75	11	5008	20	79	5	0	0	0
SPRUCE.2015.5.maxbin2.005	Bacteria	5449	104	58	95.69	0	95.69	0	0	5276746	0	158	158	59136	59136	33397	33397	282208	282208	58.2	1.46	83.25	11	4651	3	101	0	0	0	0
SPRUCE.2015.5.maxbin2.006	Bacteria	5449	104	58	98.28	1.72	89.68	0	0	5385082	0	170	170	58890	58890	31676	31676	198999	198999	58.2	2.05	85.07	11	4689	1	102	1	0	0	0
SPRUCE.2015.5.maxbin2.008	Bacteria	5449	104	58	98.28	0	98.28	0	0	4485481	0	152	152	78303	78303	29509	29509	190195	190195	60.7	2.64	87.97	11	4250	1	103	0	0	0	0
SPRUCE.2015.5.maxbin2.011	Bacteria	5449	104	58	92.08	1.72	83.48	0	100	5183207	0	731	731	9013	9013	7090	7090	43065	43065	57.4	2	87.46	11	5179	7	96	1	0	0	0
SPRUCE.2015.5.maxbin2.015	Bacteria	5449	104	58	81.41	1.72	72.81	0	100	5004345	0	623	623	10097	10097	8032	8032	44718	44718	58.2	1.73	84.59	11	5146	26	77	1	0	0	0
SPRUCE.2015.6.Bin.16	Bacteria	5449	104	58	65.67	0.31	64.12	0	100	1419706	0	294	294	5319	5319	4828	4828	17533	17533	42.4	2.84	87.01	11	1549	33	69	2	0	0	0
SPRUCE.2015.6.Bin.17	Bacteria	5449	104	58	96.55	1.72	87.95	0	0	3832767	0	134	134	58586	58586	28602	28602	231139	231139	57.4	2.37	88.98	11	3691	2	101	1	0	0	0
SPRUCE.2015.6.Bin.18	Bacteria	5449	104	58	100	3.45	82.75	0	0	2981116	0	110	110	40461	40461	27101	27101	133507	133507	59	2.31	82.26	11	2785	0	102	2	0	0	0
SPRUCE.2015.6.Bin.19	Bacteria	5449	104	58	98.28	0	98.28	0	0	3844123	0	103	103	65996	65996	37321	37321	246797	246797	62.6	1.27	89.53	11	3309	1	103	0	0	0	0
SPRUCE.2015.6.Bin.23	Bacteria	5449	104	58	82.6	0.31	81.05	0	0	3032683	0	360	360	10963	10963	8424	8424	53238	53238	64.2	1.72	88.77	11	2850	12	90	2	0	0	0
SPRUCE.2015.6.Bin.24	Bacteria	5449	104	58	66.93	0	66.93	0	0	847809	0	7	7	147689	147689	121115	121115	183484	183484	41.2	2.33	94.34	11	901	22	82	0	0	0	0
SPRUCE.2015.6.Bin.25	Bacteria	5449	104	58	96.55	0	96.55	0	0	3746576	0	60	60	97742	97742	62442	62442	318247	318247	58.3	1.32	87.64	11	3352	3	101	0	0	0	0
SPRUCE.2015.6.Bin.33	Archaea	207	149	107	98.6	1.87	89.25	0	0	1787009	0	6	6	442841	442841	297834	297834	557152	557152	67.1	1.06	90.3	11	1719	3	144	2	0	0	0
SPRUCE.2015.6.Bin.37	Bacteria	5449	104	58	88.87	0	88.87	0	0	3704968	0	435	435	10292	10292	8517	8517	35577	35577	52.9	3.66	87.71	11	3804	13	91	0	0	0	0
SPRUCE.2015.6.Bin.39	Archaea	207	149	107	88.01	2.8	74.01	0	0	1544133	0	41	41	83241	83241	37661	37661	199493	199493	56.2	1.22	86.9	11	1760	14	133	1	1	0	0
SPRUCE.2015.6.Bin.40	Bacteria	5449	104	58	79.08	0	79.08	0	0	1750090	0	253	253	8151	8151	6917	6917	25510	25510	69.5	2.94	88.12	11	1812	32	72	0	0	0	0
SPRUCE.2015.6.Bin.48	Bacteria	5449	104	58	86.52	2.59	73.57	0	50	2500169	0	428	428	6672	6672	5841	5841	30900	30900	58.7	1.8	88.67	11	2600	19	83	2	0	0	0
SPRUCE.2015.6.Bin.49	Archaea	207	149	107	89.96	2.8	75.96	0	66.67	2119284	0	117	117	25116	25116	18113	18113	102461	102461	51.9	1.79	80.55	11	2403	15	131	3	0	0	0
SPRUCE.2015.6.Bin.5	Archaea	207	149	107	97.2	0	97.2	0	0	1980554	0	35	35	83569	83569	56587	56587	170120	170120	51	1.91	82.31	11	2181	3	146	0	0	0	0
SPRUCE.2015.6.Bin.54	Bacteria	5449	104	58	79	0	79	0	0	1900161	0	314	314	6685	6685	6051	6051	27384	27384	57	4.4	83.93	11	2019	25	79	0	0	0	0
SPRUCE.2015.6.Bin.55	Archaea	207	149	107	96.73	2.8	82.73	0	25	2581782	0	104	104	38229	38229	24824	24824	117303	117303	50.1	1.07	86.41	11	2923	4	141	4	0	0	0
SPRUCE.2015.6.Bin.57	Bacteria	5449	104	58	96.55	0	96.55	0	0	6025321	0	114	114	95743	95743	52853	52853	355329	355329	58.9	1.07	84.95	11	5265	3	101	0	0	0	0
SPRUCE.2015.6.Bin.63	Bacteria	5449	104	58	100	1.72	91.4	0	0	2267896	0	14	14	238766	238766	161992	161992	619723	619723	54.7	0.61	90.5	11	2040	0	103	1	0	0	0
SPRUCE.2015.6.Bin.9	Bacteria	5449	104	58	88.19	0	88.19	0	0	4831230	0	775	775	7097	7097	6233	6233	31110	31110	53	1.99	86.42	11	4936	10	94	0	0	0	0
SPRUCE.2015.6.maxbin2.009	Archaea	207	149	107	98.6	4.21	77.55	0	0	4314317	0	523	523	15505	15505	8249	8249	557152	557152	61.9	4.44	85.38	11	4609	3	141	5	0	0	0
SPRUCE.2015.6.maxbin2.016	Bacteria	5449	104	58	96.55	0.34	94.85	0	0	3861416	0	87	87	88229	88229	44384	44384	318247	318247	58.1	4.52	87.69	11	3526	3	100	1	0	0	0
SPRUCE.2015.6.maxbin2.018	Bacteria	5449	104	58	84.33	0.31	82.78	0	0	3949364	0	482	482	10467	10467	8193	8193	53238	53238	63.1	3.44	87.58	11	3835	10	92	2	0	0	0
SPRUCE.2015.6.maxbin2.023	Bacteria	5449	104	58	65.2	0	65.2	0	0	853248	0	20	20	147689	147689	42662	42662	183484	183484	41.8	3.84	92.73	11	915	23	81	0	0	0	0
SPRUCE.2015.7.Bin.11	Bacteria	5449	104	58	98.28	1.72	89.68	0	0	5199549	0	167	167	56906	56906	31135	31135	166596	166596	45.2	2.1	85.21	11	5248	1	102	1	0	0	0
SPRUCE.2015.7.Bin.12	Archaea	207	149	107	92.06	3.74	73.36	0	40	1958710	0	193	193	13435	13435	10148	10148	76725	76725	52.3	1.12	86.25	11	2311	10	134	5	0	0	0
SPRUCE.2015.7.Bin.13	Bacteria	5449	104	58	66.61	0	66.61	0	0	4464469	0	920	920	5191	5191	4852	4852	21072	21072	64.6	2.1	90.31	11	4787	37	67	0	0	0	0
SPRUCE.2015.7.Bin.14	Bacteria	5449	104	58	94.83	0.78	90.93	0	0	3182606	0	139	139	38599	38599	22896	22896	131699	131699	67.6	3.48	88.15	11	2997	3	96	5	0	0	0
SPRUCE.2015.7.Bin.15	Archaea	207	149	107	96.26	3.74	77.56	0	0	2759914	0	46	46	122638	122638	59998	59998	235931	235931	50.9	1.39	86.62	11	3073	4	140	5	0	0	0
SPRUCE.2015.7.Bin.17	Archaea	207	149	107	97.2	0	97.2	0	0	2066549	0	27	27	141470	141470	76538	76538	243292	243292	50.8	1.68	81.76	11	2245	3	146	0	0	0	0
SPRUCE.2015.7.Bin.20	Bacteria	5449	104	58	99.14	1.72	90.54	0	0	3347583	0	33	33	218542	218542	101441	101441	274118	274118	56.9	0.96	88.61	11	2936	1	102	1	0	0	0
SPRUCE.2015.7.Bin.21	Bacteria	5449	104	58	97.41	0	97.41	0	0	5408575	0	158	158	69985	69985	34231	34231	173310	173310	59.6	3.75	83.36	11	4820	2	102	0	0	0	0
SPRUCE.2015.7.Bin.23	Bacteria	5449	104	58	74.37	1.88	64.97	0	0	1838870	0	231	231	9944	9944	7960	7960	35613	35613	54.8	1.76	90.1	11	1874	23	79	2	0	0	0
SPRUCE.2015.7.Bin.25	Bacteria	5449	104	58	85.34	0	85.34	0	0	4684115	0	753	753	7265	7265	6220	6220	28900	28900	60.2	2.05	83.08	11	4331	11	93	0	0	0	0
SPRUCE.2015.7.Bin.26	Bacteria	5449	104	58	97.41	0	97.41	0	0	5057753	0	123	123	66562	66562	41119	41119	233797	233797	58.1	1.07	82.97	11	4579	2	102	0	0	0	0
SPRUCE.2015.7.Bin.29	Bacteria	5449	104	58	96.55	1.72	87.95	0	0	3882949	0	136	136	42562	42562	28551	28551	156169	156169	57.2	2.21	88.92	11	3746	2	101	1	0	0	0
SPRUCE.2015.7.Bin.3	Archaea	207	149	107	61.68	0.07	61.33	0	100	1040957	0	210	210	5062	5062	4956	4956	20748	20748	61.3	2.5	90.07	11	1270	50	98	1	0	0	0
SPRUCE.2015.7.Bin.30	Archaea	207	149	107	100	5.61	71.95	0	0	3187382	0	142	142	166402	166402	22446	22446	365108	365108	48.3	6.43	84.54	11	3563	0	141	8	0	0	0
SPRUCE.2015.7.Bin.32	Archaea	207	149	107	69.4	0.93	64.75	0	0	1167993	0	248	248	5023	5023	4709	4709	14573	14573	50.8	1.19	88.66	11	1501	46	102	1	0	0	0
SPRUCE.2015.7.Bin.33	Archaea	207	149	107	96.42	2.8	82.42	0	0	1621962	0	5	5	556939	556939	324392	324392	751483	751483	56.4	0.53	87.18	11	1798	5	142	1	1	0	0
SPRUCE.2015.7.Bin.35	Bacteria	5449	104	58	100	0	100	0	0	3275497	0	91	91	107447	107447	35994	35994	347550	347550	62.2	2.2	83.46	11	3009	0	104	0	0	0	0
SPRUCE.2015.7.Bin.4	Archaea	207	149	107	99.07	6.54	66.37	0	0	2441922	0	33	33	178770	178770	73997	73997	424047	424047	47.3	5.35	84.83	11	2722	1	140	8	0	0	0
SPRUCE.2015.7.Bin.7	Archaea	207	149	107	95.33	1.87	85.98	0	0	2521232	0	22	22	177296	177296	114601	114601	282519	282519	50.4	0.62	87.65	11	2804	6	140	3	0	0	0
SPRUCE.2015.7.maxbin2.001	Bacteria	5449	104	58	97.41	0	97.41	0	0	5599451	0	173	173	61022	61022	32366	32366	233797	233797	58.1	1.46	82.78	11	5093	2	102	0	0	0	0
SPRUCE.2015.7.maxbin2.007	Archaea	207	149	107	96.42	4.35	74.67	0	0	2739052	0	186	186	207784	207784	14726	14726	751483	751483	57.1	3.15	86.37	11	3114	5	138	5	1	0	0
SPRUCE.2015.7.maxbin2.008	Bacteria	5449	104	58	97.41	0	97.41	0	0	5406365	0	168	168	69985	69985	32180	32180	173310	173310	59.8	2.53	83.36	11	4813	2	102	0	0	0	0
SPRUCE.2015.7.maxbin2.009	Archaea	207	149	107	99.07	5.61	71.02	0	0	2405146	0	25	25	178770	178770	96205	96205	424047	424047	47.1	1.81	84.64	11	2678	1	141	7	0	0	0
SPRUCE.2015.7.maxbin2.013	Bacteria	5449	104	58	66.61	0	66.61	0	0	4635664	0	957	957	5187	5187	4843	4843	29184	29184	64.3	2.62	89.94	11	4949	37	67	0	0	0	0
SPRUCE.2015.7.maxbin2.014	Archaea	207	149	107	96.26	3.74	77.56	0	0	2808634	0	56	56	122638	122638	50154	50154	235931	235931	50.7	5.66	86.55	11	3158	4	140	5	0	0	0
SPRUCE.2015.7.maxbin2.017	Bacteria	5449	104	58	100	0	100	0	0	3977277	0	134	134	90463	90463	29681	29681	347550	347550	60.5	7.27	82.12	11	3721	0	104	0	0	0	0
SPRUCE.2015.7.maxbin2.019	Bacteria	5449	104	58	94.83	0	94.83	0	0	3844926	0	196	196	34920	34920	19616	19616	131699	131699	67.2	3.88	87.84	11	3708	3	101	0	0	0	0
SPRUCE.2015.8.Bin.2	Bacteria	5449	104	58	60.39	0	60.39	0	0	4807138	0	1073	1073	4566	4566	4480	4480	17004	17004	58.1	1.37	91.6	11	5240	52	52	0	0	0	0
SPRUCE.2015.8.Bin.3	Bacteria	5449	104	58	92.24	1.72	83.64	0	100	5399427	0	423	423	17878	17878	12764	12764	59238	59238	56.8	0.97	88.92	11	5093	15	88	1	0	0	0
SPRUCE.2015.8.maxbin2.003	Bacteria	5449	104	58	98.28	1.72	89.68	0	0	5659231	0	217	217	55213	55213	26079	26079	239756	239756	58.4	6.33	86.39	11	5011	1	102	1	0	0	0
SPRUCE.2016.1.Bin.10	Bacteria	5449	104	58	95.69	0	95.69	0	0	2069473	0	77	77	47359	47359	26876	26876	166470	166470	62.7	2.09	91.99	11	2095	3	101	0	0	0	0
SPRUCE.2016.1.Bin.13	Bacteria	5449	104	58	97.65	6.9	63.15	0	70.59	5274416	0	404	404	17496	17496	13055	13055	70661	70661	57.2	1.39	88	11	4998	5	86	11	2	0	0
SPRUCE.2016.1.Bin.18	Bacteria	5449	104	58	99.14	1.72	90.54	0	100	8446410	0	144	144	108124	108124	58655	58655	397400	397400	58.7	1.86	84.82	11	7435	1	102	1	0	0	0
SPRUCE.2016.1.Bin.20	Bacteria	5449	104	58	79.08	3.45	61.83	0	100	4029861	0	535	535	9488	9488	7532	7532	33959	33959	61.5	2.35	86.37	11	3796	22	80	2	0	0	0
SPRUCE.2016.1.Bin.21	Bacteria	5449	104	58	91.07	0	91.07	0	0	6302873	0	183	183	69133	69133	34441	34441	246954	246954	56.6	1.79	86.94	11	5343	8	96	0	0	0	0
SPRUCE.2016.1.Bin.28	Bacteria	5449	104	58	91.38	6.03	61.23	0	25	6085346	16	377	378	22688	22658	16141	16098	92490	92490	57.4	1.58	88.16	11	5363	15	85	4	0	0	0
SPRUCE.2016.1.Bin.30	Bacteria	5449	104	58	82.45	1.72	73.85	0	0	6885782	0	1100	1100	7119	7119	6259	6259	28018	28018	58.2	1.1	92.02	11	7001	28	75	1	0	0	0
SPRUCE.2016.1.Bin.31	Bacteria	5449	104	58	88.57	0	88.57	0	0	5825020	0	488	488	16018	16018	11936	11936	57550	57550	57	1.35	86.09	11	5780	16	88	0	0	0	0
SPRUCE.2016.1.Bin.36	Bacteria	5449	104	58	98.28	1.72	89.68	0	0	5472719	0	124	124	109604	109604	44134	44134	550017	550017	58.6	2.42	86.91	11	4810	1	102	1	0	0	0
SPRUCE.2016.1.Bin.38	Bacteria	5449	104	58	71.13	0	71.13	0	0	2841638	0	523	523	5954	5954	5433	5433	22342	22342	57.4	2.23	89.5	11	2930	31	73	0	0	0	0
SPRUCE.2016.1.Bin.41	Bacteria	5449	104	58	81.9	3.45	64.65	0	50	5574541	0	463	463	16168	16168	12040	12040	74558	74558	58.4	2.09	87.08	11	5044	22	80	2	0	0	0
SPRUCE.2016.1.Bin.45	Bacteria	5449	104	58	97.18	1.72	88.58	0	0	5689920	0	290	290	30564	30564	19620	19620	128627	128627	63.1	2.26	92	11	5351	8	95	1	0	0	0
SPRUCE.2016.1.Bin.47	Bacteria	5449	104	58	96.55	5.56	68.75	0	81.82	6104738	0	107	107	93059	93059	57053	57053	280236	280236	62.5	1.47	88.36	11	5164	3	90	11	0	0	0
SPRUCE.2016.1.Bin.48	Bacteria	5449	104	58	99.14	0	99.14	0	0	5596097	0	80	80	150869	150869	69951	69951	436189	436189	57.1	1.65	88.13	11	4981	1	103	0	0	0	0
SPRUCE.2016.1.Bin.5	Bacteria	5449	104	58	85.11	3.76	66.31	0	50	3815615	0	306	306	16175	16175	12469	12469	93675	93675	60.8	1.93	86.52	11	3580	16	84	4	0	0	0
SPRUCE.2016.1.Bin.6	Bacteria	5449	104	58	97.1	2.59	84.15	0	100	5052617	0	195	195	38628	38628	25910	25910	155444	155444	57.3	0.92	86.86	11	4745	4	98	2	0	0	0
SPRUCE.2016.1.Bin.61	Bacteria	5449	104	58	100	1.72	91.4	0	100	5947344	0	114	114	107056	107056	52169	52169	280966	280966	58.6	2.26	85.5	11	5296	0	103	1	0	0	0
SPRUCE.2016.1.Bin.62	Bacteria	5449	104	58	95.69	1.25	89.44	0	0	6710837	0	160	160	90912	90912	41942	41942	408378	408378	58	2.02	87.88	11	5738	3	93	8	0	0	0
SPRUCE.2016.1.Bin.63	Bacteria	5449	104	58	91.3	0.16	90.5	0	0	4304992	0	82	82	78840	78840	52499	52499	278598	278598	58	1.18	87.96	11	3683	21	82	1	0	0	0
SPRUCE.2016.1.Bin.64	Bacteria	5449	104	58	93.1	6.03	62.95	0	11.11	4560444	0	244	244	30030	30030	18690	18690	107933	107933	57.7	1.28	87.92	11	3963	5	90	9	0	0	0
SPRUCE.2016.1.Bin.65	Bacteria	5449	104	58	98.28	0	98.28	0	0	2400680	0	125	125	27708	27708	19205	19205	130143	130143	66.9	2.27	91.55	11	2445	1	103	0	0	0	0
SPRUCE.2016.1.Bin.66	Bacteria	5449	104	58	94.83	3.45	77.58	0	100	4313992	0	440	440	14227	14227	9804	9804	92665	92665	64.2	3.62	90.24	11	3943	3	99	2	0	0	0
SPRUCE.2016.1.Bin.67	Bacteria	5449	104	58	85.45	1.72	76.85	0	100	3528942	0	250	250	20950	20950	14115	14115	66215	66215	61.5	1.94	87.42	11	3103	14	88	2	0	0	0
SPRUCE.2016.1.Bin.69	Bacteria	5449	104	58	87.93	1.88	78.53	0	50	4747963	0	573	573	11066	11066	8286	8286	42694	42694	62.6	2.07	92.64	11	4735	21	81	2	0	0	0
SPRUCE.2016.1.Bin.7	Bacteria	5449	104	58	94.83	0	94.83	0	0	4268437	0	171	171	36737	36737	24961	24961	146255	146255	58.8	0.95	87.59	11	3809	4	100	0	0	0	0
SPRUCE.2016.1.Bin.8	Bacteria	5449	104	58	90.36	0.31	88.81	0	50	3768514	0	396	396	12318	12318	9516	9516	81460	81460	55	1.22	89.73	11	3784	7	95	2	0	0	0
SPRUCE.2016.1.maxbin2.001	Bacteria	5449	104	58	97.1	2.59	84.15	0	100	5481557	0	282	282	33847	33847	19438	19438	155444	155444	57.2	1.39	86.07	11	5267	4	98	2	0	0	0
SPRUCE.2016.1.maxbin2.011	Bacteria	5449	104	58	100	7.76	61.2	0	16.67	6437766	0	195	195	90586	90586	33014	33014	280236	280236	62.4	2.4	88.25	11	5487	0	98	6	0	0	0
SPRUCE.2016.1.maxbin2.014	Bacteria	5449	104	58	99.14	0	99.14	0	0	5850578	0	137	137	147297	147297	42704	42704	436189	436189	57.1	2.4	87.88	11	5294	1	103	0	0	0	0
SPRUCE.2016.1.maxbin2.015	Bacteria	5449	104	58	100	0	100	0	0	4486061	0	213	213	35569	35569	21061	21061	146255	146255	58.8	1.35	87.38	11	4037	0	104	0	0	0	0
SPRUCE.2016.1.maxbin2.018	Bacteria	5449	104	58	98.28	1.72	89.68	0	0	5597806	0	148	148	109372	109372	37823	37823	550017	550017	58.6	5.97	86.92	11	4930	1	102	1	0	0	0
SPRUCE.2016.1.maxbin2.019	Bacteria	5449	104	58	100	1.72	91.4	0	100	6351806	0	193	193	105473	105473	32910	32910	280966	280966	58.6	2.58	85.47	11	5702	0	103	1	0	0	0
SPRUCE.2016.1.maxbin2.020	Bacteria	5449	104	58	97.41	0.16	96.61	0	0	4531422	0	121	121	76450	76450	37449	37449	278598	278598	58	1.74	87.98	11	3904	2	101	1	0	0	0
SPRUCE.2016.1.maxbin2.024	Bacteria	5449	104	58	97.18	1.72	88.58	0	0	5749345	0	303	303	30482	30482	18974	18974	128627	128627	63.3	2.23	92.04	11	5450	8	95	1	0	0	0
SPRUCE.2016.1.maxbin2.025	Bacteria	5449	104	58	71.76	0	71.76	0	0	3028049	0	573	573	5758	5758	5284	5284	22342	22342	57.2	2.58	89.15	11	3124	37	67	0	0	0	0
SPRUCE.2016.1.maxbin2.034	Bacteria	5449	104	58	94.83	4.23	73.68	0	28.57	4022333	0	391	391	15092	15092	10287	10287	92665	92665	64.9	2.66	91.35	11	3622	3	94	7	0	0	0
SPRUCE.2016.1.maxbin2.035	Bacteria	5449	104	58	99.14	1.72	90.54	0	100	8468220	0	174	174	108124	108124	48667	48667	397400	397400	58.7	2.16	84.78	11	7468	1	102	1	0	0	0
SPRUCE.2016.1.maxbin2.038	Bacteria	5449	104	58	79.66	3.45	62.41	0	0	4941055	0	795	795	7299	7299	6215	6215	41688	41688	58	1.55	85.9	11	4841	27	75	2	0	0	0
SPRUCE.2016.1.maxbin2.039	Bacteria	5449	104	58	87.62	0	87.62	0	0	6405985	0	575	575	16141	16141	11140	11140	83173	83173	58.1	2.19	87.13	11	5855	10	94	0	0	0	0
SPRUCE.2016.1.maxbin2.040	Bacteria	5449	104	58	94.83	3.76	76.03	0	25	5392514	0	467	467	16917	16917	11547	11547	70661	70661	57.2	1.62	88.09	11	5155	6	94	4	0	0	0
SPRUCE.2016.1.maxbin2.049	Bacteria	5449	104	58	95.69	0	95.69	0	0	2092490	0	79	79	47359	47359	26487	26487	166470	166470	62.6	2.43	91.73	11	2120	3	101	0	0	0	0
SPRUCE.2016.1.maxbin2.050	Bacteria	5449	104	58	87.25	2.74	73.55	0	66.67	6381965	0	757	757	10694	10694	8430	8430	44015	44015	58.7	2.08	86.3	11	5828	17	84	3	0	0	0
SPRUCE.2016.1.maxbin2.051	Bacteria	5449	104	58	97.41	0	97.41	0	0	6751981	0	170	170	90274	90274	39717	39717	408378	408378	58	1.97	87.9	11	5801	2	102	0	0	0	0
SPRUCE.2016.1.maxbin2.052	Bacteria	5449	104	58	92.79	0	92.79	0	0	6172134	0	190	190	69133	69133	32484	32484	246954	246954	56.6	1.99	86.81	11	5226	7	97	0	0	0	0
SPRUCE.2016.1.maxbin2.054	Bacteria	5449	104	58	94.83	1.72	86.23	0	100	6330841	16	448	449	21829	21829	14131	14099	92490	92490	57.4	1.83	88.04	11	5608	3	100	1	0	0	0
SPRUCE.2016.10.Bin.11	Bacteria	5449	104	58	87.07	2.04	76.87	0	0	3700800	0	657	657	6219	6219	5632	5632	29398	29398	57.9	2.11	82.72	11	4161	9	92	3	0	0	0
SPRUCE.2016.10.Bin.15	Bacteria	5449	104	58	96.79	1.72	88.19	0	0	6047291	0	535	535	15964	15964	11303	11303	73258	73258	56.8	1.49	85.03	11	6179	6	97	1	0	0	0
SPRUCE.2016.10.Bin.2	Bacteria	5449	104	58	95.69	1.72	87.09	0	0	5184853	0	349	349	23311	23311	14856	14856	79228	79228	61.7	2.05	90.15	11	5027	3	100	1	0	0	0
SPRUCE.2016.10.Bin.25	Bacteria	5449	104	58	98.28	1.72	89.68	0	0	6112334	0	211	211	54688	54688	28968	28968	151150	151150	57	1.22	85.81	11	5838	1	102	1	0	0	0
SPRUCE.2016.10.Bin.29	Bacteria	5449	104	58	80.56	0	80.56	0	0	3139821	0	524	524	6745	6745	5992	5992	31859	31859	60.3	1.92	89.37	11	3093	16	88	0	0	0	0
SPRUCE.2016.10.Bin.33	Bacteria	5449	104	58	60.58	0	60.58	0	0	1440847	0	369	369	3858	3858	3904	3904	12898	12898	68.6	5.85	89.5	11	1628	33	71	0	0	0	0
SPRUCE.2016.10.Bin.34	Bacteria	5449	104	58	97.41	1.72	88.81	0	0	4288601	0	156	156	42108	42108	27491	27491	129226	129226	61.8	1.65	86.19	11	3696	2	101	1	0	0	0
SPRUCE.2016.10.Bin.36	Bacteria	5449	104	58	100	0	100	0	0	7351720	0	274	274	51442	51442	26831	26831	159887	159887	62.1	1.96	87	11	7052	0	104	0	0	0	0
SPRUCE.2016.10.Bin.41	Bacteria	5449	104	58	93.97	0	93.97	0	0	2602698	0	167	167	26311	26311	15585	15585	127741	127741	49.8	2.31	85.51	11	2609	4	100	0	0	0	0
SPRUCE.2016.10.Bin.42	Bacteria	5449	104	58	90.52	0.16	89.72	0	0	4395401	0	445	445	11595	11595	9877	9877	43612	43612	57.5	1.11	87.74	11	4154	6	97	1	0	0	0
SPRUCE.2016.10.Bin.43	Bacteria	5449	104	58	83.31	0.86	79.01	0	100	3269731	0	351	351	12529	12529	9315	9315	43069	43069	66.1	1.81	89.35	11	3232	12	91	1	0	0	0
SPRUCE.2016.10.Bin.44	Bacteria	5449	104	58	86.29	4.47	63.94	0	50	4120392	0	470	470	10978	10978	8766	8766	82504	82504	67.2	3.7	90.17	11	3726	15	85	4	0	0	0
SPRUCE.2016.10.Bin.46	Bacteria	5449	104	58	84.64	0	84.64	0	0	5598545	0	731	731	9373	9373	7658	7658	39834	39834	62.2	1.9	91.33	11	5617	19	85	0	0	0	0
SPRUCE.2016.10.Bin.49	Bacteria	5449	104	58	93.1	5.17	67.25	0	33.33	2841993	0	297	297	12396	12396	9569	9569	33656	33656	52.7	3.31	88.56	11	2623	4	97	3	0	0	0
SPRUCE.2016.10.Bin.53	Archaea	207	149	107	98.13	3.74	79.43	0	50	2083973	0	104	104	38494	38494	20038	20038	121917	121917	68.2	2.31	90.01	11	2007	3	142	4	0	0	0
SPRUCE.2016.10.Bin.55	Bacteria	5449	104	58	95.69	1.72	87.09	0	100	5356251	0	177	177	51449	51449	30261	30261	200060	200060	58.4	1.24	87.81	11	4801	3	100	1	0	0	0
SPRUCE.2016.10.Bin.60	Bacteria	5449	104	58	90.36	6.03	60.21	0	80	4150121	0	360	360	15040	15040	11528	11528	87640	87640	58.6	1.1	86.7	11	3944	8	91	5	0	0	0
SPRUCE.2016.10.Bin.61	Bacteria	5449	104	58	76.03	1.49	68.58	0	100	4869148	0	785	785	6887	6887	6202	6202	43716	43716	58.2	1.6	84.59	11	4978	40	59	5	0	0	0
SPRUCE.2016.10.Bin.62	Bacteria	5449	104	58	87.2	3.45	69.95	0	0	4608331	0	584	584	9759	9759	7890	7890	41391	41391	60.3	1.72	89.33	11	4518	12	90	2	0	0	0
SPRUCE.2016.10.Bin.64	Bacteria	5449	104	58	90.03	5.8	61.03	0	57.14	6646323	0	1161	1161	6255	6255	5724	5724	25731	25731	51.9	2.62	82.26	11	7125	10	87	7	0	0	0
SPRUCE.2016.10.Bin.65	Bacteria	5449	104	58	99.14	1.72	90.54	0	0	5131893	0	193	193	51980	51980	26590	26590	137281	137281	57.1	1.32	86.32	11	4934	1	102	1	0	0	0
SPRUCE.2016.10.Bin.7	Bacteria	5449	104	58	85.42	2.41	73.37	0	0	5973721	0	941	941	7446	7446	6348	6348	41996	41996	70.8	2.23	85.97	11	6218	16	85	3	0	0	0
SPRUCE.2016.10.Bin.74	Bacteria	5449	104	58	97.41	0.86	93.11	0	100	2713529	0	212	212	19569	19569	12799	12799	83770	83770	70.6	1.96	90.38	11	2741	2	101	1	0	0	0
SPRUCE.2016.10.Bin.76	Archaea	207	149	107	97.2	0	97.2	0	0	1980540	0	30	30	95981	95981	66018	66018	228853	228853	51.8	1.52	80.58	11	2222	3	146	0	0	0	0
SPRUCE.2016.10.Bin.77	Bacteria	5449	104	58	94.83	4.6	71.83	0	20	4467778	0	444	444	14813	14813	10062	10062	55844	55844	57.7	1.63	87.95	11	4022	4	95	5	0	0	0
SPRUCE.2016.10.Bin.85	Bacteria	5449	104	58	97.41	0	97.41	0	0	4383012	0	44	44	166880	166880	99613	99613	489072	489072	59.6	0.86	88.08	11	3747	2	102	0	0	0	0
SPRUCE.2016.10.Bin.86	Bacteria	5449	104	58	92.24	3.45	74.99	0	100	4619171	0	67	67	110369	110369	68942	68942	276935	276935	57.5	0.81	88.78	11	4110	18	84	2	0	0	0
SPRUCE.2016.10.Bin.87	Bacteria	5449	104	58	97.41	0	97.41	0	0	2969876	0	121	121	45378	45378	24544	24544	127598	127598	72.2	1.52	90.12	11	2862	2	102	0	0	0	0
SPRUCE.2016.10.Bin.90	Bacteria	5449	104	58	91.38	0	91.38	0	0	3315381	0	17	17	319749	319749	195022	195022	567500	567500	58.9	1.74	84.6	11	3024	19	85	0	0	0	0
SPRUCE.2016.10.Bin.91	Archaea	207	149	107	77.1	0	77.1	0	0	836087	0	70	70	16543	16543	11944	11944	37524	37524	50.4	2.07	90.74	11	987	27	122	0	0	0	0
SPRUCE.2016.10.maxbin2.001	Bacteria	5449	104	58	99.14	1.72	90.54	0	0	5681467	0	302	302	46885	46885	18812	18812	137281	137281	57.1	2.01	86.21	11	5528	1	102	1	0	0	0
SPRUCE.2016.10.maxbin2.002	Archaea	207	149	107	97.2	4.28	75.8	0	0	2490458	0	136	136	92189	92189	18312	18312	228853	228853	52.3	5.22	81.09	11	2826	3	139	7	0	0	0
SPRUCE.2016.10.maxbin2.006	Bacteria	5449	104	58	86.99	0.16	86.19	0	100	5858773	0	821	821	9034	9034	7136	7136	39834	39834	62.1	2.34	91.04	11	5925	14	89	1	0	0	0
SPRUCE.2016.10.maxbin2.013	Bacteria	5449	104	58	95.69	0	95.69	0	0	3756679	0	362	362	16036	16036	10377	10377	127741	127741	49.3	5.16	83.61	11	3838	3	101	0	0	0	0
SPRUCE.2016.10.maxbin2.018	Bacteria	5449	104	58	96.55	6.9	62.05	0	50	3360528	0	417	417	11027	11027	8058	8058	33656	33656	51.3	6.93	87.66	11	3233	2	98	4	0	0	0
SPRUCE.2016.10.maxbin2.021	Bacteria	5449	104	58	95.69	2.66	82.39	0	28.57	5230057	0	362	362	22736	22736	14447	14447	79228	79228	61.7	2.11	90.11	11	5073	3	94	7	0	0	0
SPRUCE.2016.10.maxbin2.028	Bacteria	5449	104	58	97.41	3.45	80.16	0	0	4855805	0	224	224	38113	38113	21677	21677	129226	129226	61.3	2.82	86.17	11	4205	2	100	2	0	0	0
SPRUCE.2016.10.maxbin2.029	Bacteria	5449	104	58	98.28	1.72	89.68	0	0	6384306	0	289	289	51393	51393	22091	22091	151150	151150	57.1	2.61	85.7	11	6133	1	102	1	0	0	0
SPRUCE.2016.10.maxbin2.031	Bacteria	5449	104	58	76.97	2.27	65.62	0	50	4709249	0	814	814	6498	6498	5785	5785	43716	43716	58.3	1.93	84.58	11	4869	33	61	10	0	0	0
SPRUCE.2016.10.maxbin2.037	Bacteria	5449	104	58	92.24	0.16	91.44	0	0	4978170	0	608	608	10841	10841	8187	8187	43612	43612	57.5	1.51	87.43	11	4810	5	98	1	0	0	0
SPRUCE.2016.10.maxbin2.045	Bacteria	5449	104	58	97.41	1.72	88.81	0	0	7794102	0	938	938	13208	13208	8309	8309	73258	73258	56.5	2.16	84.55	11	8299	2	101	1	0	0	0
SPRUCE.2016.10.maxbin2.048	Bacteria	5449	104	58	87.15	2.41	75.1	0	0	5994994	0	941	941	7461	7461	6370	6370	41996	41996	70.7	2.36	85.59	11	6213	14	87	3	0	0	0
SPRUCE.2016.11.Bin.11	Bacteria	5449	104	58	96.79	1.72	88.19	0	100	5090489	0	277	277	29008	29008	18377	18377	137752	137752	58.2	1.7	84.36	11	4995	7	96	1	0	0	0
SPRUCE.2016.11.Bin.14	Bacteria	5449	104	58	95.69	1.72	87.09	0	0	10101833	0	656	656	23775	23775	15399	15399	176041	176041	58.1	1.5	83.17	11	9199	3	100	1	0	0	0
SPRUCE.2016.11.Bin.18	Bacteria	5449	104	58	85.52	1.72	76.92	0	100	4772743	0	629	629	8908	8908	7587	7587	53391	53391	58.1	1.61	85.8	11	4669	14	89	1	0	0	0
SPRUCE.2016.11.Bin.20	Archaea	207	149	107	94.86	2.8	80.86	0	0	2982940	0	23	23	262283	262283	129693	129693	385320	385320	49.6	0.54	85.17	11	3286	6	139	4	0	0	0
SPRUCE.2016.11.Bin.22	Bacteria	5449	104	58	69.15	0.57	66.3	0	100	3301792	0	545	545	6734	6734	6058	6058	28291	28291	58.6	1.39	87.25	11	3279	47	56	1	0	0	0
SPRUCE.2016.11.Bin.27	Archaea	207	149	107	98.6	1.87	89.25	0	0	1742782	0	6	6	365373	365373	290463	290463	442842	442842	67.3	0.91	90.34	11	1678	3	144	2	0	0	0
SPRUCE.2016.11.Bin.30	Bacteria	5449	104	58	98.28	0	98.28	0	0	3696284	0	46	46	138252	138252	80354	80354	233425	233425	61.3	0.98	89.14	11	3472	1	103	0	0	0	0
SPRUCE.2016.11.Bin.31	Bacteria	5449	104	58	98.28	1.72	89.68	0	0	4687704	0	197	197	40082	40082	23795	23795	137109	137109	48.8	2.69	84.44	11	4702	1	102	1	0	0	0
SPRUCE.2016.11.Bin.33	Bacteria	5449	104	58	81.61	2.59	68.66	0	50	4923115	0	462	462	14451	14451	10656	10656	70419	70419	56.6	2.06	87.1	11	4774	44	58	2	0	0	0
SPRUCE.2016.11.Bin.35	Bacteria	5449	104	58	98.28	1.72	89.68	0	0	4102843	0	84	84	70475	70475	48843	48843	198999	198999	58.8	0.83	86	11	3539	1	102	1	0	0	0
SPRUCE.2016.11.Bin.41	Bacteria	5449	104	58	100	6.19	69.05	0	80	3240854	0	317	317	14371	14371	10223	10223	74694	74694	58.6	3.21	81.2	11	3299	0	99	5	0	0	0
SPRUCE.2016.11.Bin.43	Bacteria	5449	104	58	93.1	0	93.1	0	0	4229666	0	169	169	37224	37224	25027	25027	120288	120288	60.6	1.39	86.36	11	3664	5	99	0	0	0	0
SPRUCE.2016.11.Bin.45	Bacteria	5449	104	58	97.41	0	97.41	0	0	4760569	0	318	318	21210	21210	14970	14970	71107	71107	58.7	1.8	84.45	11	4388	2	102	0	0	0	0
SPRUCE.2016.11.Bin.46	Bacteria	5449	104	58	96.55	0	96.55	0	0	7704402	0	968	968	9605	9605	7959	7959	57434	57434	61.8	1.84	87.4	11	7628	2	102	0	0	0	0
SPRUCE.2016.11.Bin.52	Bacteria	5449	104	58	88.4	2.59	75.45	0	50	4113692	0	327	327	17812	17812	12580	12580	128880	128880	56.5	2.17	87.49	11	4016	27	75	2	0	0	0
SPRUCE.2016.11.Bin.54	Bacteria	5449	104	58	66.69	0.31	65.14	0	50	1870601	0	372	372	5306	5306	5028	5028	16500	16500	43.1	2.87	86.91	11	2048	32	70	2	0	0	0
SPRUCE.2016.11.Bin.56	Bacteria	5449	104	58	94.83	0	94.83	0	0	2322475	0	42	42	129184	129184	55297	55297	218758	218758	66.5	2.36	88.82	11	2176	3	101	0	0	0	0
SPRUCE.2016.11.Bin.57	Bacteria	5449	104	58	95.69	0	95.69	0	0	3045421	0	238	238	19451	19451	12795	12795	63907	63907	71.3	2.54	88.1	11	3028	3	101	0	0	0	0
SPRUCE.2016.11.Bin.59	Bacteria	5449	104	58	88.4	3.45	71.15	0	100	5042812	0	686	686	9299	9299	7351	7351	35712	35712	65.4	2.74	87.46	11	5150	14	87	3	0	0	0
SPRUCE.2016.11.Bin.6	Bacteria	5449	104	58	97.26	0.16	96.46	0	100	5196541	0	438	438	16002	16002	11864	11864	91349	91349	57.2	1.48	86.6	11	5080	3	100	1	0	0	0
SPRUCE.2016.11.Bin.7	Bacteria	5449	104	58	92.24	1.72	83.64	0	100	3442257	0	219	219	43749	43749	15718	15718	241788	241788	60.7	1.75	88.35	11	3252	5	98	1	0	0	0
SPRUCE.2016.11.Bin.8	Bacteria	5449	104	58	97.41	0	97.41	0	0	2971041	0	84	84	103298	103298	35369	35369	297396	297396	71.2	3.3	88.22	11	2883	2	102	0	0	0	0
SPRUCE.2016.11.maxbin2.001	Bacteria	5449	104	58	97.26	0.16	96.46	0	100	5651171	0	532	532	15069	15069	10622	10622	91349	91349	57.1	1.81	86.32	11	5604	3	100	1	0	0	0
SPRUCE.2016.11.maxbin2.003	Bacteria	5449	104	58	83.34	4.31	61.79	0	33.33	5756983	0	632	632	13142	13142	9109	9109	70419	70419	56.3	3.33	86.22	11	5736	43	58	3	0	0	0
SPRUCE.2016.11.maxbin2.004	Bacteria	5449	104	58	98.28	1.72	89.68	0	0	5419965	0	176	176	57468	57468	30795	30795	198999	198999	58.1	3.26	85.26	11	4754	1	102	1	0	0	0
SPRUCE.2016.11.maxbin2.006	Bacteria	5449	104	58	98.28	0.86	93.98	0	0	4816854	0	193	193	131970	131970	24957	24957	233425	233425	60.5	2.88	87.5	11	4575	1	102	1	0	0	0
SPRUCE.2016.11.maxbin2.008	Bacteria	5449	104	58	66.69	0.31	65.14	0	50	2002475	0	414	414	5206	5206	4836	4836	16500	16500	43.7	4.12	86.61	11	2202	32	70	2	0	0	0
SPRUCE.2016.11.maxbin2.009	Bacteria	5449	104	58	96.79	3.45	79.54	0	100	5292983	0	325	325	27745	27745	16286	16286	137752	137752	58.2	2.14	84.31	11	5227	7	94	3	0	0	0
SPRUCE.2016.11.maxbin2.016	Bacteria	5449	104	58	93.97	1.72	85.37	0	100	4522864	0	340	340	33065	33065	13302	13302	241788	241788	59.7	3.28	87.1	11	4316	4	99	1	0	0	0
SPRUCE.2016.11.maxbin2.017	Bacteria	5449	104	58	95.69	3.45	78.44	0	0	11546041	0	935	935	20775	20775	12348	12348	176041	176041	57.7	3.87	83.28	11	10733	3	99	2	0	0	0
SPRUCE.2016.11.maxbin2.021	Archaea	207	149	107	94.86	2.8	80.86	0	0	3011304	0	31	31	262283	262283	97138	97138	385320	385320	49.7	2.79	85.13	11	3325	6	139	4	0	0	0
SPRUCE.2016.11.maxbin2.022	Bacteria	5449	104	58	93.1	0	93.1	0	0	5178209	0	233	233	36614	36614	22224	22224	129498	129498	59.8	2.38	86.12	11	4551	5	99	0	0	0	0
SPRUCE.2016.11.maxbin2.024	Bacteria	5449	104	58	69.94	0.57	67.09	0	100	3754296	0	660	660	6297	6297	5688	5688	28291	28291	58.2	1.92	86.49	11	3840	42	61	1	0	0	0
SPRUCE.2016.11.maxbin2.026	Bacteria	5449	104	58	97.41	0	97.41	0	0	2984763	0	87	87	103298	103298	34307	34307	297396	297396	71.2	3.51	88.21	11	2899	2	102	0	0	0	0
SPRUCE.2016.11.maxbin2.028	Bacteria	5449	104	58	94.83	0	94.83	0	0	2529285	0	61	61	86866	86866	41463	41463	218758	218758	66.4	3.21	88.71	11	2422	3	101	0	0	0	0
SPRUCE.2016.11.maxbin2.030	Bacteria	5449	104	58	98.28	1.72	89.68	0	0	4807548	0	219	219	39239	39239	21952	21952	137109	137109	48.9	3.19	84.38	11	4825	1	102	1	0	0	0
SPRUCE.2016.12.Bin.1	Bacteria	5449	104	58	100	0	100	0	0	3677425	0	64	64	93744	93744	57459	57459	219971	219971	61.3	0.9	89.17	11	3476	0	104	0	0	0	0
SPRUCE.2016.12.Bin.101	Bacteria	5449	104	58	85.34	0.16	84.54	0	100	4790684	0	760	760	7348	7348	6303	6303	40877	40877	56.5	2.33	87.19	11	4908	20	83	1	0	0	0
SPRUCE.2016.12.Bin.103	Archaea	207	149	107	96.42	2.8	82.42	0	0	1621926	0	54	54	59592	59592	30035	30035	196619	196619	56.2	1.62	86.92	11	1871	5	142	1	1	0	0
SPRUCE.2016.12.Bin.14	Bacteria	5449	104	58	68.03	0	68.03	0	0	3617702	0	690	690	5670	5670	5243	5243	24818	24818	61.8	2.23	90.5	11	3892	30	74	0	0	0	0
SPRUCE.2016.12.Bin.2	Archaea	207	149	107	97.66	1.87	88.31	0	0	1743454	0	11	11	187496	187496	158495	158495	442770	442770	67.3	0.99	90.35	11	1684	4	143	2	0	0	0
SPRUCE.2016.12.Bin.20	Bacteria	5449	104	58	90.28	3.45	73.03	0	0	4004031	0	592	592	7896	7896	6763	6763	28613	28613	48.5	2.65	84.46	11	4410	13	89	2	0	0	0
SPRUCE.2016.12.Bin.25	Bacteria	5449	104	58	97.41	0.78	93.51	0	100	4451979	0	241	241	27997	27997	18472	18472	148865	148865	57.3	1.1	87.45	11	4254	2	97	5	0	0	0
SPRUCE.2016.12.Bin.26	Bacteria	5449	104	58	100	0	100	0	0	3464808	0	207	207	24595	24595	16738	16738	108504	108504	61.2	1.82	88.06	11	3139	0	104	0	0	0	0
SPRUCE.2016.12.Bin.27	Archaea	207	149	107	80.06	0.47	77.71	0	0	2269562	0	124	124	32891	32891	18302	18302	128819	128819	50.3	1.03	87.77	11	2574	33	115	1	0	0	0
SPRUCE.2016.12.Bin.31	Bacteria	5449	104	58	93.97	1.72	85.37	0	100	4666598	0	317	317	19770	19770	14721	14721	89301	89301	57.7	1.12	87.73	11	4336	5	98	1	0	0	0
SPRUCE.2016.12.Bin.32	Bacteria	5449	104	58	97.26	2.59	84.31	0	100	5177687	7	326	326	22112	22112	15882	15882	160562	160562	58.3	1.66	84.44	11	5053	3	99	2	0	0	0
SPRUCE.2016.12.Bin.40	Bacteria	5449	104	58	97.41	0	97.41	0	0	4946671	0	234	234	34495	34495	21139	21139	108800	108800	59.1	1.79	87.7	11	4312	2	102	0	0	0	0
SPRUCE.2016.12.Bin.43	Bacteria	5449	104	58	89.18	4.29	67.73	0	40	5182622	0	701	701	8909	8909	7393	7393	39922	39922	71.1	2.22	85.42	11	5393	10	89	5	0	0	0
SPRUCE.2016.12.Bin.44	Bacteria	5449	104	58	61.14	0.16	60.34	0	0	1769886	0	389	389	4690	4690	4549	4549	15933	15933	58.6	1.95	88.83	11	1945	35	68	1	0	0	0
SPRUCE.2016.12.Bin.45	Bacteria	5449	104	58	78.5	3.61	60.45	0	33.33	5091824	0	880	880	6433	6433	5786	5786	24094	24094	63	2.1	90.15	11	5308	23	78	3	0	0	0
SPRUCE.2016.12.Bin.47	Bacteria	5449	104	58	68.13	0	68.13	0	0	630169	0	68	68	11344	11344	9267	9267	37160	37160	48.5	1.58	88.22	11	726	41	63	0	0	0	0
SPRUCE.2016.12.Bin.48	Archaea	207	149	107	92.52	0.47	90.17	0	100	2094466	0	114	114	30633	30633	18372	18372	104880	104880	52	1.91	80.39	11	2371	9	139	1	0	0	0
SPRUCE.2016.12.Bin.5	Bacteria	5449	104	58	96.55	1.72	87.95	0	0	3788361	0	138	138	51861	51861	27451	27451	190013	190013	57.3	2.44	89.1	11	3703	2	101	1	0	0	0
SPRUCE.2016.12.Bin.50	Bacteria	5449	104	58	72.59	0.16	71.79	0	0	2343858	0	368	368	7208	7208	6369	6369	38971	38971	67.5	1.41	86.95	11	2443	39	64	1	0	0	0
SPRUCE.2016.12.Bin.52	Bacteria	5449	104	58	93.1	0	93.1	0	0	2103815	0	53	53	55902	55902	39694	39694	140486	140486	69.6	2.76	87.21	11	1970	4	100	0	0	0	0
SPRUCE.2016.12.Bin.6	Bacteria	5449	104	58	100	0	100	0	0	3857030	0	76	76	72570	72570	50750	50750	238206	238206	62.6	1.14	89.6	11	3301	0	104	0	0	0	0
SPRUCE.2016.12.Bin.7	Bacteria	5449	104	58	66.61	0	66.61	0	0	3557693	0	764	764	4824	4824	4656	4656	15454	15454	56.9	1.42	86.79	11	3839	35	69	0	0	0	0
SPRUCE.2016.12.Bin.71	Archaea	207	149	107	96.26	3.74	77.56	0	0	2769622	0	41	41	141716	141716	67551	67551	335138	335138	50.9	1.5	86.63	11	3088	4	140	5	0	0	0
SPRUCE.2016.12.Bin.72	Bacteria	5449	104	58	91.85	2.59	78.9	0	100	3162605	0	226	226	22426	22426	13993	13993	62841	62841	58.7	3.19	84.31	11	3105	12	90	2	0	0	0
SPRUCE.2016.12.Bin.73	Bacteria	5449	104	58	94.83	0	94.83	0	0	3598564	0	100	100	54792	54792	35985	35985	119593	119593	61	1.59	86.1	11	3166	4	100	0	0	0	0
SPRUCE.2016.12.Bin.76	Bacteria	5449	104	58	65.18	0	65.18	0	0	2935368	0	501	501	6365	6365	5859	5859	25126	25126	60.7	1.67	86.86	11	2885	55	49	0	0	0	0
SPRUCE.2016.12.Bin.77	Bacteria	5449	104	58	85.89	1.02	80.79	0	50	4490207	0	795	795	6236	6236	5648	5648	25749	25749	53	1.95	86.3	11	4637	14	88	2	0	0	0
SPRUCE.2016.12.Bin.79	Archaea	207	149	107	73.4	1.87	64.05	0	100	2403798	0	115	115	30106	30106	20902	20902	121997	121997	50.1	1.04	86.28	11	2749	48	99	2	0	0	0
SPRUCE.2016.12.Bin.82	Archaea	207	149	107	96.26	0.93	91.61	0	100	1615147	0	106	106	25639	25639	15237	15237	112882	112882	51.3	2.63	83.22	11	1839	5	143	1	0	0	0
SPRUCE.2016.12.Bin.83	Bacteria	5449	104	58	100	2.3	88.5	0	50	2215297	0	15	15	297989	297989	147686	147686	457175	457175	54.8	0.63	90.51	11	2015	0	102	2	0	0	0
SPRUCE.2016.12.Bin.84	Bacteria	5449	104	58	98.28	2.59	85.33	0	50	3696731	0	156	156	37159	37159	23696	23696	132829	132829	63.8	1.82	88.19	11	3257	1	101	2	0	0	0
SPRUCE.2016.12.Bin.86	Bacteria	5449	104	58	92.48	3.61	74.43	0	33.33	4301216	0	159	159	38786	38786	27051	27051	129069	129069	58.7	1.18	86.04	11	3762	18	83	3	0	0	0
SPRUCE.2016.12.Bin.89	Archaea	207	149	107	96.26	0.93	91.61	0	100	1919912	0	137	137	21635	21635	14013	14013	95841	95841	51.8	2.19	80.81	11	2258	5	143	1	0	0	0
SPRUCE.2016.12.Bin.95	Bacteria	5449	104	58	96.55	0	96.55	0	0	5990848	0	110	110	92380	92380	54462	54462	355314	355314	58.9	0.81	85.06	11	5226	3	101	0	0	0	0
SPRUCE.2016.12.Bin.96	Bacteria	5449	104	58	96.55	3.61	78.5	0	0	4890276	0	291	291	24525	24525	16805	16805	123670	123670	52.6	2.1	83.97	11	4739	2	99	3	0	0	0
SPRUCE.2016.12.Bin.97	Bacteria	5449	104	58	82.41	0.34	80.71	0	0	4407759	0	606	606	8781	8781	7273	7273	50734	50734	65.1	2.3	83.47	11	4711	23	80	1	0	0	0
SPRUCE.2016.12.maxbin2.001	Bacteria	5449	104	58	99.14	0.78	95.24	0	100	5613200	0	409	409	24723	24723	13724	13724	148865	148865	57.1	1.68	86.5	11	5491	1	98	5	0	0	0
SPRUCE.2016.12.maxbin2.004	Bacteria	5449	104	58	98.28	3.61	80.23	0	33.33	5505513	0	279	279	34805	34805	19733	19733	129069	129069	58.1	2.82	85.21	11	4952	1	100	3	0	0	0
SPRUCE.2016.12.maxbin2.006	Bacteria	5449	104	58	100	2.59	87.05	0	0	5773925	0	418	418	56192	56192	13813	13813	219971	219971	60	2.89	86.18	11	5585	0	102	2	0	0	0
SPRUCE.2016.12.maxbin2.009	Bacteria	5449	104	58	89.18	4.29	67.73	0	40	5243032	0	721	721	8824	8824	7271	7271	39922	39922	71	3.26	85.38	11	5451	10	89	5	0	0	0
SPRUCE.2016.12.maxbin2.013	Bacteria	5449	104	58	98.98	2.59	86.03	0	100	5374123	7	379	379	21749	21749	14179	14179	160562	160562	58.2	2.3	84.35	11	5301	2	100	2	0	0	0
SPRUCE.2016.12.maxbin2.015	Bacteria	5449	104	58	97.41	7.21	61.36	0	0	7732772	0	831	831	17194	17194	9305	9305	108800	108800	58.8	3.48	84.52	11	7579	2	96	6	0	0	0
SPRUCE.2016.12.maxbin2.024	Bacteria	5449	104	58	70.59	1.88	61.19	0	100	4173545	0	731	731	6241	6241	5709	5709	25126	25126	59.5	2.55	86.09	11	4219	43	59	2	0	0	0
SPRUCE.2016.12.maxbin2.026	Bacteria	5449	104	58	72.65	1.72	64.05	0	100	5104369	0	885	885	6408	6408	5767	5767	24094	24094	63	2.27	90.02	11	5380	34	69	1	0	0	0
SPRUCE.2016.12.maxbin2.027	Bacteria	5449	104	58	94.83	0	94.83	0	0	2188350	0	62	62	55374	55374	35295	35295	140486	140486	69.4	4.56	87.15	11	2082	3	101	0	0	0	0
SPRUCE.2016.12.maxbin2.033	Bacteria	5449	104	58	94.83	0	94.83	0	0	3875547	0	161	161	51097	51097	24071	24071	119593	119593	60.7	6.68	85.66	11	3463	4	100	0	0	0	0
SPRUCE.2016.12.maxbin2.037	Archaea	207	149	107	97.2	1.87	87.85	0	0	1929744	0	20	20	187496	187496	96487	96487	442770	442770	66.5	7.34	89.86	11	1932	5	142	2	0	0	0
SPRUCE.2016.12.maxbin2.042	Bacteria	5449	104	58	100	3.45	82.75	0	0	4121024	0	301	301	21781	21781	13691	13691	108504	108504	60.4	3.63	87.23	11	3836	0	102	2	0	0	0
SPRUCE.2016.12.maxbin2.043	Archaea	207	149	107	96.26	3.74	77.56	0	0	2859686	0	54	54	141716	141716	52957	52957	335138	335138	50.9	6.99	86.75	11	3232	4	140	5	0	0	0
SPRUCE.2016.12.maxbin2.044	Bacteria	5449	104	58	98.28	2.59	85.33	0	50	3866679	0	193	193	37096	37096	20034	20034	132829	132829	63.6	3.69	87.87	11	3470	1	101	2	0	0	0
SPRUCE.2016.12.maxbin2.046	Bacteria	5449	104	58	87.59	4.11	67.04	0	0	5167492	0	728	728	8738	8738	7098	7098	50734	50734	63.7	4.6	82.62	11	5497	18	79	7	0	0	0
SPRUCE.2016.12.maxbin2.047	Archaea	207	149	107	84.42	1.4	77.42	0	50	2442926	0	135	135	33074	33074	18095	18095	128819	128819	50.3	1.05	87.56	11	2787	24	123	2	0	0	0
SPRUCE.2016.12.maxbin2.048	Bacteria	5449	104	58	99.14	0	99.14	0	0	2245146	0	20	20	161508	161508	112257	112257	432363	432363	50.9	2.77	89.03	11	2219	1	103	0	0	0	0
SPRUCE.2016.12.maxbin2.050	Bacteria	5449	104	58	71.73	0	71.73	0	0	772789	0	92	92	9891	9891	8399	8399	37160	37160	48.4	1.84	88.56	11	886	28	76	0	0	0	0
SPRUCE.2016.13.Bin.1	Bacteria	5449	104	58	100	3.45	82.75	0	50	6193476	0	196	196	70375	70375	31599	31599	151530	151530	57	1.18	86.07	11	5912	0	102	2	0	0	0
SPRUCE.2016.13.Bin.13	Archaea	207	149	107	78.97	0	78.97	0	0	1620337	0	251	251	7367	7367	6455	6455	22375	22375	68.4	2.79	90.2	11	1693	29	120	0	0	0	0
SPRUCE.2016.13.Bin.14	Bacteria	5449	104	58	91.9	1.72	83.3	0	100	4228206	0	57	57	109298	109298	74179	74179	304818	304818	59.7	0.89	88.3	11	3611	26	77	1	0	0	0
SPRUCE.2016.13.Bin.22	Bacteria	5449	104	58	64.59	0	64.59	0	0	2236211	0	467	467	5005	5005	4788	4788	16174	16174	65.3	2.23	88.85	11	2410	52	52	0	0	0	0
SPRUCE.2016.13.Bin.25	Bacteria	5449	104	58	97.26	6.9	62.76	0	75	5507564	0	277	277	30489	30489	19882	19882	168427	168427	58.3	1.17	87.66	11	5070	3	97	4	0	0	0
SPRUCE.2016.13.Bin.29	Bacteria	5449	104	58	97.41	1.72	88.81	0	0	5395533	0	222	222	52355	52355	24304	24304	171583	171583	57.2	1.32	86.3	11	5173	2	101	1	0	0	0
SPRUCE.2016.13.Bin.30	Bacteria	5449	104	58	98.28	0	98.28	0	0	3596817	0	173	173	38689	38689	20790	20790	188921	188921	43.5	2.65	85.71	11	3397	1	103	0	0	0	0
SPRUCE.2016.13.Bin.31	Bacteria	5449	104	58	95.69	1.72	87.09	0	100	2756246	0	96	96	56750	56750	28710	28710	209998	209998	70.6	1.72	90.29	11	2691	3	100	1	0	0	0
SPRUCE.2016.13.Bin.32	Bacteria	5449	104	58	98.28	1.72	89.68	0	0	3912243	0	85	85	119141	119141	46026	46026	240633	240633	60	1.15	89.09	11	3550	1	102	1	0	0	0
SPRUCE.2016.13.Bin.33	Archaea	207	149	107	96.73	0	96.73	0	0	1917491	0	24	24	133916	133916	79895	79895	229413	229413	51.9	1.27	81.15	11	2154	4	145	0	0	0	0
SPRUCE.2016.13.Bin.35	Bacteria	5449	104	58	86.96	5.17	61.11	0	21.43	8598503	4	1044	1044	10672	10672	8236	8236	46325	46325	62.4	1.61	88.66	11	8362	15	75	14	0	0	0
SPRUCE.2016.13.Bin.37	Bacteria	5449	104	58	96.79	0	96.79	0	0	2924637	0	197	197	23601	23601	14845	14845	59785	59785	72.2	1.7	90.29	11	2863	6	98	0	0	0	0
SPRUCE.2016.13.Bin.38	Bacteria	5449	104	58	65.75	0.16	64.95	0	0	4501967	0	852	852	5876	5876	5283	5283	22879	22879	63.2	2.74	90.72	11	4867	28	75	1	0	0	0
SPRUCE.2016.13.Bin.40	Bacteria	5449	104	58	70.33	0	70.33	0	0	1791729	0	353	353	5524	5524	5075	5075	20450	20450	71.9	2.02	90.16	11	1994	32	72	0	0	0	0
SPRUCE.2016.13.Bin.42	Bacteria	5449	104	58	95.69	2.46	83.39	0	0	6556518	0	391	391	28446	28446	16768	16768	153077	153077	56.7	1.49	84.99	11	6526	3	97	4	0	0	0
SPRUCE.2016.13.Bin.47	Bacteria	5449	104	58	76.18	2.04	65.98	0	33.33	3986060	0	693	693	6298	6298	5751	5751	24718	24718	63.3	2.36	87.21	11	3903	23	78	3	0	0	0
SPRUCE.2016.13.Bin.48	Bacteria	5449	104	58	98.28	0.86	93.98	0	100	4571459	0	198	198	44219	44219	23088	23088	113131	113131	57.8	1.27	88.15	11	3902	1	102	1	0	0	0
SPRUCE.2016.13.Bin.56	Bacteria	5449	104	58	97.41	3.45	80.16	0	33.33	4039620	0	432	432	14012	14012	9350	9350	110907	110907	47.5	4.35	82.84	11	4189	2	101	0	1	0	0
SPRUCE.2016.13.Bin.66	Bacteria	5449	104	58	96.55	0	96.55	0	0	1919492	0	68	68	41851	41851	28227	28227	124108	124108	69.6	2	88.69	11	1812	2	102	0	0	0	0
SPRUCE.2016.13.Bin.68	Bacteria	5449	104	58	98.28	5.49	70.83	0	16.67	6443353	0	579	579	14362	14362	11128	11128	92074	92074	70.9	2.15	85.98	11	6287	1	99	3	1	0	0
SPRUCE.2016.13.Bin.7	Bacteria	5449	104	58	98.12	3.45	80.87	0	50	3526220	0	290	290	16959	16959	12159	12159	66099	66099	59.5	1.41	88.55	11	3388	2	100	2	0	0	0
SPRUCE.2016.13.Bin.70	Bacteria	5449	104	58	89.34	2.87	74.99	0	33.33	4002277	20	374	375	14343	14343	10701	10672	62025	62025	58.9	1.07	87.86	11	3737	8	93	3	0	0	0
SPRUCE.2016.13.Bin.75	Bacteria	5449	104	58	84.92	0	84.92	0	0	4150284	0	487	487	10049	10049	8522	8522	47250	47250	57.6	1.17	87.78	11	3945	16	88	0	0	0	0
SPRUCE.2016.13.Bin.76	Bacteria	5449	104	58	89.66	3.61	71.61	0	33.33	2925330	0	226	226	16822	16822	12943	12943	56005	56005	52.7	3.2	88.15	11	2588	8	93	3	0	0	0
SPRUCE.2016.13.Bin.77	Bacteria	5449	104	58	82.76	0.63	79.61	0	100	3230195	0	385	385	11105	11105	8390	8390	52956	52956	66.2	1.79	89.3	11	3236	13	87	4	0	0	0
SPRUCE.2016.13.Bin.8	Archaea	207	149	107	82.71	0	82.71	0	0	914791	0	21	21	72143	72143	43561	43561	234113	234113	50	1.52	90.9	11	1042	21	128	0	0	0	0
SPRUCE.2016.13.maxbin2.001	Bacteria	5449	104	58	97.41	1.72	88.81	0	0	5638265	0	278	278	48678	48678	20281	20281	171583	171583	57.1	2.1	86.05	11	5453	2	101	1	0	0	0
SPRUCE.2016.13.maxbin2.002	Archaea	207	149	107	96.26	0	96.26	0	0	2258926	0	67	67	95931	95931	33715	33715	229413	229413	51.9	4.46	80.3	11	2540	5	144	0	0	0	0
SPRUCE.2016.13.maxbin2.005	Bacteria	5449	104	58	84.48	1.72	75.88	0	0	2066724	0	141	141	39062	39062	14657	14657	124108	124108	67.4	10.17	87.57	11	2016	10	93	1	0	0	0
SPRUCE.2016.13.maxbin2.010	Bacteria	5449	104	58	97.41	1.72	88.81	0	0	4177507	0	464	464	13529	13529	9003	9003	110907	110907	48.3	5.04	83.35	11	4317	2	101	1	0	0	0
SPRUCE.2016.13.maxbin2.012	Bacteria	5449	104	58	98.12	5.17	72.27	0	66.67	3647581	0	322	322	16640	16640	11327	11327	66099	66099	59.5	1.67	88.54	11	3515	2	99	3	0	0	0
SPRUCE.2016.13.maxbin2.015	Bacteria	5449	104	58	72.05	0	72.05	0	0	1848687	0	366	366	5524	5524	5051	5051	20450	20450	71.8	1.87	90.2	11	2060	31	73	0	0	0	0
SPRUCE.2016.13.maxbin2.017	Bacteria	5449	104	58	93.97	6.19	63.02	0	20	3586968	0	339	339	15335	15335	10581	10581	56005	56005	50.3	7.2	87.82	11	3402	5	94	5	0	0	0
SPRUCE.2016.13.maxbin2.019	Bacteria	5449	104	58	98.28	0	98.28	0	0	4063513	0	277	277	31734	31734	14669	14669	188921	188921	43.1	3.88	84.12	11	3883	1	103	0	0	0	0
SPRUCE.2016.13.maxbin2.024	Bacteria	5449	104	58	96.55	1.72	87.95	0	0	6557549	0	274	274	68375	68375	23932	23932	151530	151530	57	2.12	85.72	11	6269	2	101	1	0	0	0
SPRUCE.2016.13.maxbin2.027	Bacteria	5449	104	58	95.69	1.72	87.09	0	100	2750002	0	99	99	56750	56750	27777	27777	209998	209998	70.5	2.93	90.28	11	2678	3	100	1	0	0	0
SPRUCE.2016.13.maxbin2.036	Bacteria	5449	104	58	89.51	0.57	86.66	0	100	4711280	0	642	642	8987	8987	7338	7338	47250	47250	57.6	1.49	87.55	11	4558	11	92	1	0	0	0
SPRUCE.2016.13.maxbin2.037	Archaea	207	149	107	78.97	0	78.97	0	0	1488490	0	228	228	7508	7508	6528	6528	22375	22375	68.9	2.57	91.14	11	1570	29	120	0	0	0	0
SPRUCE.2016.13.maxbin2.039	Bacteria	5449	104	58	91.07	3.45	73.82	0	50	4212602	20	432	433	14002	14002	9751	9728	62025	62025	58.8	1.38	87.7	11	3964	7	95	2	0	0	0
SPRUCE.2016.13.maxbin2.044	Bacteria	5449	104	58	95.69	3.45	78.44	0	0	8266559	0	805	805	20905	20905	10269	10269	153077	153077	56.7	2.24	84.58	11	8618	3	99	2	0	0	0
SPRUCE.2016.13.maxbin2.046	Bacteria	5449	104	58	100	2.04	89.8	0	33.33	6938636	0	663	663	13797	13797	10465	10465	92074	92074	70.7	2.24	85.28	11	6828	0	101	3	0	0	0
SPRUCE.2016.13.maxbin2.049	Bacteria	5449	104	58	98.28	1.72	89.68	0	0	3921979	0	92	92	119141	119141	42630	42630	240633	240633	60	1.37	89.26	11	3535	1	102	1	0	0	0
SPRUCE.2016.14.Bin.11	Bacteria	5449	104	58	97.41	1.72	88.81	0	100	2895200	0	100	100	52456	52456	28952	28952	135231	135231	71.3	3.01	88.09	11	2809	2	101	1	0	0	0
SPRUCE.2016.14.Bin.13	Bacteria	5449	104	58	96.55	2.51	84	0	0	5157949	0	92	92	88903	88903	56064	56064	515055	515055	64.3	2.01	89.5	11	4388	2	96	6	0	0	0
SPRUCE.2016.14.Bin.14	Bacteria	5449	104	58	94.83	3.45	77.58	0	100	2282173	0	85	85	42463	42463	26849	26849	103729	103729	66.6	2	88.95	11	2183	3	99	2	0	0	0
SPRUCE.2016.14.Bin.17	Bacteria	5449	104	58	70.91	0	70.91	0	0	4634111	0	938	938	5231	5231	4940	4940	20397	20397	58.7	1.48	88.74	11	5240	27	77	0	0	0	0
SPRUCE.2016.14.Bin.19	Bacteria	5449	104	58	100	1.88	90.6	0	50	6478131	0	226	226	48910	48910	28664	28664	145723	145723	62.4	2	87.45	11	5698	0	102	2	0	0	0
SPRUCE.2016.14.Bin.24	Bacteria	5449	104	58	87.76	1.88	78.36	0	100	5226102	0	547	547	12149	12149	9554	9554	61759	61759	58.1	1.65	85.55	11	5062	12	90	2	0	0	0
SPRUCE.2016.14.Bin.25	Bacteria	5449	104	58	98.28	1.72	89.68	0	0	5966369	0	322	322	28370	28370	18529	18529	103075	103075	64.1	2.02	87.13	11	5412	1	102	1	0	0	0
SPRUCE.2016.14.Bin.26	Bacteria	5449	104	58	96.39	0	96.39	0	0	4066818	5	351	351	16648	16648	11586	11586	71901	71901	60.8	2.63	84.36	11	4097	3	101	0	0	0	0
SPRUCE.2016.14.Bin.29	Bacteria	5449	104	58	98.28	1.72	89.68	0	0	5237358	0	147	147	57169	57169	35628	35628	198999	198999	58.2	1.95	85.28	11	4565	1	102	1	0	0	0
SPRUCE.2016.14.Bin.30	Bacteria	5449	104	58	97.41	0	97.41	0	0	4427139	0	192	192	39385	39385	23058	23058	129227	129227	57.4	0.97	87.84	11	4187	2	102	0	0	0	0
SPRUCE.2016.14.Bin.31	Bacteria	5449	104	58	95.69	0.16	94.89	0	100	9976333	0	652	652	22555	22555	15301	15301	155442	155442	58.1	1.47	83.33	11	9100	3	100	1	0	0	0
SPRUCE.2016.14.Bin.33	Bacteria	5449	104	58	91.3	0	91.3	0	0	4186235	0	562	562	8959	8959	7448	7448	49371	49371	61.1	2.67	84.71	11	4299	13	91	0	0	0	0
SPRUCE.2016.14.Bin.40	Bacteria	5449	104	58	98.28	1.72	89.68	0	0	4666177	0	193	193	40082	40082	24177	24177	137109	137109	48.8	2.55	84.42	11	4675	1	102	1	0	0	0
SPRUCE.2016.14.Bin.41	Bacteria	5449	104	58	91.85	4.47	69.5	0	75	5167596	0	446	446	16341	16341	11586	11586	67821	67821	56.6	2.1	87.33	11	4962	13	87	4	0	0	0
SPRUCE.2016.14.Bin.45	Archaea	207	149	107	82.4	3.74	63.7	0	20	2572179	0	353	353	8829	8829	7286	7286	33057	33057	49.5	1.26	85.18	11	3110	23	121	5	0	0	0
SPRUCE.2016.14.Bin.46	Bacteria	5449	104	58	96.55	0	96.55	0	0	4838380	0	217	217	37878	37878	22296	22296	153787	153787	58.5	1.55	83.9	11	4608	4	100	0	0	0	0
SPRUCE.2016.14.Bin.47	Bacteria	5449	104	58	98.51	1.72	89.91	0	100	4979639	0	312	312	22745	22745	15960	15960	113740	113740	58.3	1.67	84.5	11	4943	5	98	1	0	0	0
SPRUCE.2016.14.Bin.48	Bacteria	5449	104	58	71.24	0	71.24	0	0	6076803	0	884	884	7700	7700	6874	6874	37785	37785	59	1.49	85.4	11	5688	29	75	0	0	0	0
SPRUCE.2016.14.Bin.5	Bacteria	5449	104	58	79.31	0.16	78.51	0	0	3839897	0	557	557	8211	8211	6893	6893	50689	50689	62.6	2.7	84.79	11	4039	15	88	1	0	0	0
SPRUCE.2016.14.Bin.50	Archaea	207	149	107	97.12	1.25	90.87	0	100	1599546	0	130	130	17850	17850	12304	12304	66823	66823	51.8	2.35	82.03	11	1938	4	143	2	0	0	0
SPRUCE.2016.14.Bin.53	Bacteria	5449	104	58	100	0	100	0	0	3660772	0	43	43	139724	139724	85134	85134	233382	233382	61.3	0.83	89.25	11	3442	0	104	0	0	0	0
SPRUCE.2016.14.Bin.54	Bacteria	5449	104	58	84.85	0	84.85	0	0	4257644	0	220	220	29872	29872	19352	19352	127466	127466	59.8	1.97	86.53	11	3798	27	77	0	0	0	0
SPRUCE.2016.14.Bin.56	Bacteria	5449	104	58	90.52	2.19	79.57	0	40	4017320	0	445	445	11251	11251	9027	9027	71713	71713	60	2.18	87.73	11	3971	6	93	5	0	0	0
SPRUCE.2016.14.Bin.57	Bacteria	5449	104	58	90.52	1.72	81.92	0	0	4490018	0	636	636	8482	8482	7059	7059	32416	32416	58.6	1.99	84.45	11	4410	6	97	1	0	0	0
SPRUCE.2016.14.Bin.8	Bacteria	5449	104	58	96.55	0	96.55	0	0	4263485	0	73	73	105333	105333	58403	58403	370289	370289	60.5	1.16	86.22	11	3652	3	101	0	0	0	0
SPRUCE.2016.14.Bin.9	Bacteria	5449	104	58	81.47	2.9	66.97	0	75	5185781	0	659	659	9877	9877	7869	7869	48494	48494	62.8	2.86	83.56	11	5530	21	79	4	0	0	0
SPRUCE.2016.14.maxbin2.001	Bacteria	5449	104	58	97.41	1.72	88.81	0	100	5214340	0	323	323	31234	31234	16143	16143	129227	129227	57.2	1.76	86.76	11	5076	2	101	1	0	0	0
SPRUCE.2016.14.maxbin2.002	Archaea	207	149	107	97.12	1.25	90.87	0	100	1942220	0	186	186	15664	15664	10442	10442	66823	66823	51.7	3.44	81.18	11	2340	4	143	2	0	0	0
SPRUCE.2016.14.maxbin2.003	Bacteria	5449	104	58	89.48	1.88	80.08	0	100	5410752	0	601	601	11752	11752	9002	9002	61759	61759	58	1.88	85.47	11	5283	11	91	2	0	0	0
SPRUCE.2016.14.maxbin2.004	Bacteria	5449	104	58	93.1	4.62	70	0	60	5739538	0	591	591	14780	14780	9711	9711	67821	67821	56.6	3.34	86.87	11	5678	5	94	5	0	0	0
SPRUCE.2016.14.maxbin2.005	Bacteria	5449	104	58	98.28	1.72	89.68	0	0	5418610	0	184	184	55425	55425	29448	29448	198999	198999	58.1	3.21	85.21	11	4746	1	102	1	0	0	0
SPRUCE.2016.14.maxbin2.007	Bacteria	5449	104	58	98.28	1.72	89.68	0	0	4735964	0	175	175	112422	112422	27062	27062	233382	233382	60.5	2.77	87.71	11	4483	1	101	2	0	0	0
SPRUCE.2016.14.maxbin2.010	Bacteria	5449	104	58	95.69	5.49	68.24	0	20	5593697	0	481	481	20582	20582	11629	11629	127466	127466	59.3	3.82	85.87	11	5294	4	95	5	0	0	0
SPRUCE.2016.14.maxbin2.011	Bacteria	5449	104	58	98.51	1.72	89.91	0	100	5233854	0	373	373	22168	22168	14031	14031	113740	113740	58.2	2.3	84.35	11	5241	5	98	1	0	0	0
SPRUCE.2016.14.maxbin2.016	Bacteria	5449	104	58	91.3	0	91.3	0	0	4464640	0	637	637	8662	8662	7008	7008	49371	49371	60.9	2.82	84.58	11	4624	13	91	0	0	0	0
SPRUCE.2016.14.maxbin2.018	Bacteria	5449	104	58	90.52	2.19	79.57	0	40	4155422	0	489	489	11046	11046	8497	8497	71713	71713	59.9	2.36	87.44	11	4126	6	93	5	0	0	0
SPRUCE.2016.14.maxbin2.019	Bacteria	5449	104	58	95.69	1.88	86.29	0	50	11191764	0	895	895	20356	20356	12504	12504	155442	155442	58.1	2.25	83.43	11	10476	3	99	2	0	0	0
SPRUCE.2016.14.maxbin2.023	Bacteria	5449	104	58	96.55	0	96.55	0	0	5204265	0	116	116	91023	91023	44864	44864	370289	370289	59.8	2.41	86.14	11	4471	3	101	0	0	0	0
SPRUCE.2016.14.maxbin2.026	Bacteria	5449	104	58	97.41	1.72	88.81	0	100	2875382	0	107	107	58884	58884	26872	26872	135231	135231	71.3	3.44	88.07	11	2794	2	101	1	0	0	0
SPRUCE.2016.14.maxbin2.028	Bacteria	5449	104	58	98.28	0	98.28	0	0	4240875	5	395	395	16206	16206	10736	10736	71901	71901	60.7	2.97	84.24	11	4277	1	103	0	0	0	0
SPRUCE.2016.14.maxbin2.032	Bacteria	5449	104	58	94.83	3.45	77.58	0	100	2557316	0	114	114	40680	40680	22432	22432	103729	103729	66.3	2.74	88.72	11	2495	3	99	2	0	0	0
SPRUCE.2016.14.maxbin2.033	Bacteria	5449	104	58	100	0	100	0	0	5103706	0	254	254	37603	37603	20093	20093	153787	153787	58.2	1.93	83.85	11	4957	0	104	0	0	0	0
SPRUCE.2016.14.maxbin2.034	Bacteria	5449	104	58	98.28	1.72	89.68	0	0	4812008	0	220	220	39317	39317	21872	21872	137109	137109	48.9	3.17	84.38	11	4832	1	102	1	0	0	0
SPRUCE.2016.14.maxbin2.035	Bacteria	5449	104	58	98.28	1.72	89.68	0	0	6040594	0	339	339	28198	28198	17818	17818	103075	103075	64.1	2.2	87.13	11	5455	1	102	1	0	0	0
SPRUCE.2016.15.Bin.13	Bacteria	5449	104	58	96.55	0	96.55	0	0	6017400	0	123	123	92380	92380	48921	48921	355207	355207	58.9	1.07	85.01	11	5271	3	101	0	0	0	0
SPRUCE.2016.15.Bin.17	Bacteria	5449	104	58	61.61	0	61.61	0	0	2291955	0	467	467	5292	5292	4907	4907	15754	15754	58.2	2.23	86.24	11	2484	51	53	0	0	0	0
SPRUCE.2016.15.Bin.18	Bacteria	5449	104	58	67.12	0	67.12	0	0	2993217	0	620	620	5159	5159	4827	4827	15667	15667	59.3	1.93	87.9	11	2970	40	64	0	0	0	0
SPRUCE.2016.15.Bin.23	Archaea	207	149	107	84.04	2.34	72.34	0	66.67	1841281	0	245	245	9447	9447	7515	7515	35226	35226	52	2.79	80.51	11	2219	20	126	3	0	0	0
SPRUCE.2016.15.Bin.24	Archaea	207	149	107	95.48	2.8	81.48	0	0	1587978	0	67	67	54681	54681	23701	23701	89243	89243	56.3	1.63	86.76	11	1860	6	141	1	1	0	0
SPRUCE.2016.15.Bin.25	Bacteria	5449	104	58	99.14	2.59	86.19	0	50	2265331	0	29	29	110621	110621	78114	78114	323000	323000	54.7	1.11	90.48	11	2046	1	101	2	0	0	0
SPRUCE.2016.15.Bin.26	Bacteria	5449	104	58	78.18	2.74	64.48	0	100	5426354	0	1094	1094	5289	5289	4960	4960	24049	24049	51.6	3.11	82.26	11	5999	20	81	3	0	0	0
SPRUCE.2016.15.Bin.31	Bacteria	5449	104	58	96.55	1.72	87.95	0	0	3848576	0	105	105	66075	66075	36653	36653	188200	188200	57.3	2.01	88.85	11	3728	2	101	1	0	0	0
SPRUCE.2016.15.Bin.33	Bacteria	5449	104	58	92.16	0	92.16	0	0	4338133	0	111	111	61463	61463	39082	39082	235331	235331	59.8	1.88	86.56	11	3782	21	83	0	0	0	0
SPRUCE.2016.15.Bin.35	Bacteria	5449	104	58	81.03	2.04	70.83	0	66.67	2060462	0	412	412	5336	5336	5001	5001	28847	28847	66.5	1.87	91.07	11	2188	12	89	3	0	0	0
SPRUCE.2016.15.Bin.36	Bacteria	5449	104	58	96.55	1.72	87.95	0	0	4101945	0	48	48	193508	193508	85457	85457	393967	393967	63.5	1.95	87.98	11	3548	2	101	1	0	0	0
SPRUCE.2016.15.Bin.37	Bacteria	5449	104	58	100	6.53	67.35	0	100	5535231	0	347	347	25451	25451	15951	15951	111396	111396	58.1	1.7	85.62	11	4967	0	94	10	0	0	0
SPRUCE.2016.15.Bin.4	Bacteria	5449	104	58	64.84	0	64.84	0	0	3655277	0	647	647	6139	6139	5649	5649	39023	39023	58.7	2	85.05	11	3691	31	73	0	0	0	0
SPRUCE.2016.15.Bin.41	Bacteria	5449	104	58	100	0	100	0	0	3694426	0	50	50	137753	137753	73888	73888	219971	219971	61.3	0.89	89.2	11	3473	0	104	0	0	0	0
SPRUCE.2016.15.Bin.42	Bacteria	5449	104	58	100	0	100	0	0	3863262	0	77	77	76701	76701	50172	50172	238206	238206	62.6	1.14	89.6	11	3292	0	104	0	0	0	0
SPRUCE.2016.15.Bin.45	Bacteria	5449	104	58	94.36	6.02	64.26	0	83.33	5234420	0	387	387	19782	19782	13525	13525	70546	70546	56.7	2.09	87.28	11	4898	7	91	6	0	0	0
SPRUCE.2016.15.Bin.47	Bacteria	5449	104	58	97.65	0	97.65	0	0	3424507	0	264	264	17227	17227	12971	12971	70215	70215	61.1	1.83	87.86	11	3183	5	99	0	0	0	0
SPRUCE.2016.15.Bin.50	Bacteria	5449	104	58	98.28	1.88	88.88	0	50	5940458	0	244	244	36793	36793	24346	24346	146221	146221	63.1	1.42	90.09	11	5543	2	100	2	0	0	0
SPRUCE.2016.15.Bin.52	Bacteria	5449	104	58	96.55	0	96.55	0	0	5099188	0	379	379	20957	20957	13454	13454	79193	79193	64.7	2.73	83.26	11	5169	3	101	0	0	0	0
SPRUCE.2016.15.Bin.53	Bacteria	5449	104	58	64.78	0.31	63.23	0	100	2070394	0	496	496	4230	4230	4174	4174	14852	14852	60.4	1.88	84.79	11	2178	32	70	2	0	0	0
SPRUCE.2016.15.Bin.55	Bacteria	5449	104	58	97.96	2.9	83.46	0	0	8485853	0	1057	1057	10270	10270	8028	8028	62943	62943	62.3	1.61	87.37	11	7747	4	97	2	1	0	0
SPRUCE.2016.15.Bin.56	Bacteria	5449	104	58	84.76	3.61	66.71	0	33.33	4710363	0	654	654	8502	8502	7202	7202	44195	44195	63.9	2.13	87.98	11	4344	18	83	3	0	0	0
SPRUCE.2016.15.Bin.57	Archaea	207	149	107	95.18	1.01	90.13	0	100	1930557	0	123	123	21069	21069	15695	15695	69219	69219	51.9	2.22	80.65	11	2246	8	139	2	0	0	0
SPRUCE.2016.15.Bin.61	Bacteria	5449	104	58	77.27	0	77.27	0	0	3811950	0	786	786	5140	5140	4849	4849	20777	20777	57.3	1.81	87.22	11	3856	27	77	0	0	0	0
SPRUCE.2016.15.Bin.65	Archaea	207	149	107	72.98	0.93	68.33	0	100	2287221	0	84	84	41041	41041	27228	27228	162800	162800	50.1	1.08	86.29	11	2607	40	108	1	0	0	0
SPRUCE.2016.15.Bin.67	Archaea	207	149	107	91.59	0	91.59	0	0	1430943	0	109	109	19941	19941	13127	13127	108400	108400	51.2	2.49	83.71	11	1645	11	138	0	0	0	0
SPRUCE.2016.15.Bin.68	Bacteria	5449	104	58	90.6	1.72	82	0	0	4408969	0	217	217	28987	28987	20317	20317	136879	136879	56.9	3.7	87.52	11	4064	31	72	1	0	0	0
SPRUCE.2016.15.Bin.7	Bacteria	5449	104	58	94.67	0	94.67	0	0	3037516	0	343	343	11119	11119	8855	8855	48459	48459	67.7	1.38	88.12	11	3064	4	100	0	0	0	0
SPRUCE.2016.15.Bin.70	Bacteria	5449	104	58	87.07	0.16	86.27	0	100	4403407	0	563	563	9521	9521	7821	7821	30712	30712	60.5	2.4	86.36	11	4085	28	75	1	0	0	0
SPRUCE.2016.15.Bin.71	Bacteria	5449	104	58	99.14	0.16	98.34	0	100	5506386	0	207	207	50010	50010	26600	26600	182376	182376	57.2	1.18	86.19	11	5236	1	102	1	0	0	0
SPRUCE.2016.15.Bin.72	Bacteria	5449	104	58	96.55	0	96.55	0	0	3736154	0	63	63	133860	133860	59304	59304	382581	382581	70	2.82	90.8	11	3941	2	102	0	0	0	0
SPRUCE.2016.15.Bin.73	Bacteria	5449	104	58	99.14	0	99.14	0	0	2306378	0	27	27	148902	148902	85421	85421	281510	281510	50.8	1.82	88.62	11	2308	1	103	0	0	0	0
SPRUCE.2016.15.Bin.8	Bacteria	5449	104	58	97.49	3.61	79.44	0	33.33	5254783	0	235	235	34880	34880	22360	22360	127284	127284	58.3	1.85	85.25	11	4627	6	95	3	0	0	0
SPRUCE.2016.15.Bin.81	Bacteria	5449	104	58	79.15	0	79.15	0	0	798380	0	2	2	765943	765943	399190	399190	765943	765943	48.5	1.28	89.25	11	844	15	89	0	0	0	0
SPRUCE.2016.15.Bin.82	Bacteria	5449	104	58	100	3.45	82.75	0	0	3026450	0	77	77	62495	62495	39304	39304	224084	224084	58.8	0.81	88.8	11	2771	0	102	2	0	0	0
SPRUCE.2016.15.Bin.83	Bacteria	5449	104	58	91.38	3.79	72.43	0	33.33	4089998	0	122	122	53279	53279	33524	33524	181132	181132	50.1	2.96	88.01	11	3872	19	82	3	0	0	0
SPRUCE.2016.15.Bin.87	Bacteria	5449	104	58	90.34	0	90.34	0	0	4494603	0	670	670	7877	7877	6708	6708	37198	37198	53.3	1.78	87.33	11	4449	10	94	0	0	0	0
SPRUCE.2016.15.Bin.89	Bacteria	5449	104	58	93.97	0	93.97	0	0	5637612	0	192	192	49907	49907	29362	29362	130494	130494	60.2	1.64	82.47	11	4675	4	100	0	0	0	0
SPRUCE.2016.15.Bin.9	Archaea	207	149	107	96.26	3.74	77.56	0	0	2775043	0	33	33	141716	141716	84092	84092	335114	335114	50.9	1.34	86.5	11	3094	4	140	5	0	0	0
SPRUCE.2016.15.Bin.92	Bacteria	5449	104	58	96.55	0	96.55	0	0	2242989	0	144	144	25869	25869	15576	15576	76204	76204	67.4	5.1	86.64	11	2138	2	102	0	0	0	0
SPRUCE.2016.15.maxbin2.001	Bacteria	5449	104	58	99.14	0.16	98.34	0	100	5734124	0	258	258	48698	48698	22225	22225	182376	182376	57.1	1.8	85.93	11	5499	1	102	1	0	0	0
SPRUCE.2016.15.maxbin2.002	Archaea	207	149	107	95.18	1.01	90.13	0	100	2175640	0	152	152	20539	20539	14313	14313	69219	69219	51.9	3.54	80.5	11	2531	8	139	2	0	0	0
SPRUCE.2016.15.maxbin2.004	Bacteria	5449	104	58	99.53	3.61	81.48	0	100	5756463	0	405	405	24287	24287	14213	14213	111396	111396	58	2.5	85.32	11	5200	3	98	3	0	0	0
SPRUCE.2016.15.maxbin2.007	Bacteria	5449	104	58	97.49	3.61	79.44	0	33.33	5428886	0	271	271	34860	34860	20032	20032	127284	127284	58.1	2.85	85.12	11	4815	6	95	3	0	0	0
SPRUCE.2016.15.maxbin2.008	Bacteria	5449	104	58	100	0	100	0	0	3729884	0	57	57	137753	137753	65436	65436	219971	219971	61.3	1.66	89.09	11	3514	0	104	0	0	0	0
SPRUCE.2016.15.maxbin2.009	Bacteria	5449	104	58	96.55	1.88	87.15	0	0	5178134	0	324	324	49998	49998	15981	15981	235331	235331	59.4	3.83	85.82	11	4745	3	99	2	0	0	0
SPRUCE.2016.15.maxbin2.020	Archaea	207	149	107	96.26	3.74	77.56	0	0	2830806	0	42	42	141716	141716	67400	67400	335114	335114	51	3.5	86.38	11	3152	4	140	5	0	0	0
SPRUCE.2016.15.maxbin2.021	Bacteria	5449	104	58	100	1.88	90.6	0	50	6168184	0	280	280	35859	35859	22029	22029	146221	146221	63	3.4	89.84	11	5825	0	102	2	0	0	0
SPRUCE.2016.15.maxbin2.027	Bacteria	5449	104	58	96.55	6.03	66.4	0	0	6634287	0	505	505	28551	28551	13137	13137	188200	188200	57.6	3.81	85.88	11	6551	2	98	4	0	0	0
SPRUCE.2016.15.maxbin2.029	Bacteria	5449	104	58	89.11	1.88	79.71	0	50	4627426	0	624	624	9181	9181	7415	7415	30712	30712	60.3	2.72	86.29	11	4421	26	76	2	0	0	0
SPRUCE.2016.15.maxbin2.030	Archaea	207	149	107	75.7	1.01	70.65	0	0	2187980	0	428	428	5239	5239	5112	5112	34117	34117	47.6	5.01	85.52	11	2681	29	117	3	0	0	0
SPRUCE.2016.15.maxbin2.033	Bacteria	5449	104	58	64.03	0.34	62.33	0	100	2838557	0	551	551	5430	5430	5151	5151	62361	62361	57.1	3.44	86.31	11	3249	48	55	1	0	0	0
SPRUCE.2016.15.maxbin2.034	Bacteria	5449	104	58	100	3.45	82.75	0	0	3099965	0	94	94	62495	62495	32978	32978	224084	224084	58.7	4.08	88.73	11	2840	0	102	2	0	0	0
SPRUCE.2016.15.maxbin2.036	Archaea	207	149	107	98.6	1.87	89.25	0	0	1920052	0	19	19	345482	345482	101055	101055	557182	557182	66.5	8.01	89.85	11	1920	3	144	2	0	0	0
SPRUCE.2016.15.maxbin2.038	Bacteria	5449	104	58	97.96	5.63	69.81	0	0	8701216	0	1137	1137	9897	9897	7652	7652	62943	62943	62.4	1.86	87.54	11	8051	4	82	17	1	0	0
SPRUCE.2016.15.maxbin2.039	Bacteria	5449	104	58	66.5	0.31	64.95	0	100	2218373	0	543	543	4137	4137	4085	4085	14852	14852	60	2.37	84.66	11	2346	31	71	2	0	0	0
SPRUCE.2016.15.maxbin2.041	Bacteria	5449	104	58	96.55	1.72	87.95	0	0	4253682	0	63	63	172580	172580	67518	67518	393967	393967	63.3	3.61	87.75	11	3716	2	101	1	0	0	0
SPRUCE.2016.15.maxbin2.042	Bacteria	5449	104	58	83.04	3.61	64.99	0	33.33	4931562	0	704	704	8284	8284	7005	7005	44195	44195	63.5	3.36	87.72	11	4589	19	82	3	0	0	0
SPRUCE.2016.15.maxbin2.047	Archaea	207	149	107	88.32	4.83	64.17	0	100	2440117	0	93	93	51878	51878	26237	26237	169624	169624	50.3	1.54	87.88	11	2754	13	129	7	0	0	0
SPRUCE.2016.15.maxbin2.048	Bacteria	5449	104	58	96.55	0	96.55	0	0	3755698	0	68	68	133860	133860	55230	55230	382581	382581	69.9	6.76	90.78	11	3951	2	102	0	0	0	0
SPRUCE.2016.15.maxbin2.049	Bacteria	5449	104	58	96.39	0	96.39	0	0	3547143	0	415	415	10787	10787	8547	8547	48459	48459	67.3	2.62	87.96	11	3634	3	101	0	0	0	0
SPRUCE.2016.15.maxbin2.050	Bacteria	5449	104	58	99.14	0	99.14	0	0	2392849	0	44	44	133904	133904	54382	54382	281510	281510	50.6	5.03	88.5	11	2391	1	103	0	0	0	0
SPRUCE.2016.15.maxbin2.051	Bacteria	5449	104	58	98.28	0	98.28	0	0	5457673	0	429	429	20281	20281	12721	12721	79193	79193	63.7	5.09	82.46	11	5531	1	103	0	0	0	0
SPRUCE.2016.15.maxbin2.053	Bacteria	5449	104	58	79.15	0	79.15	0	0	825117	0	5	5	765943	765943	165023	165023	765943	765943	48.5	2.18	89.35	11	869	15	89	0	0	0	0
SPRUCE.2016.16.Bin.1	Bacteria	5449	104	58	67.24	0.31	65.69	0	100	2674462	0	543	543	5215	5215	4925	4925	19071	19071	64.1	2.05	88.07	11	2932	21	81	2	0	0	0
SPRUCE.2016.16.Bin.100	Bacteria	5449	104	58	96.55	0	96.55	0	0	5986112	0	112	112	91698	91698	53447	53447	230002	230002	58.9	0.83	85.04	11	5225	3	101	0	0	0	0
SPRUCE.2016.16.Bin.101	Bacteria	5449	104	58	94.83	0	94.83	0	0	3424007	0	88	88	77026	77026	38909	38909	320412	320412	67.6	1.15	88.03	11	3229	3	101	0	0	0	0
SPRUCE.2016.16.Bin.102	Archaea	207	149	107	79.54	3.74	60.84	0	60	2285602	0	94	94	38629	38629	24314	24314	120350	120350	50.1	0.98	86.55	11	2604	34	110	5	0	0	0
SPRUCE.2016.16.Bin.103	Bacteria	5449	104	58	96.55	0	96.55	0	0	3713983	0	136	136	50011	50011	27308	27308	142626	142626	70	2.67	90.79	11	3954	2	102	0	0	0	0
SPRUCE.2016.16.Bin.104	Archaea	207	149	107	90.81	4.21	69.76	0	33.33	1484029	0	57	57	60174	60174	26035	26035	131666	131666	56.4	1.26	87.2	11	1676	11	134	3	1	0	0
SPRUCE.2016.16.Bin.105	Bacteria	5449	104	58	95.69	3.45	78.44	0	0	4053727	0	50	50	127988	127988	81074	81074	470136	470136	63.6	1.35	87.88	11	3534	4	98	2	0	0	0
SPRUCE.2016.16.Bin.106	Bacteria	5449	104	58	98.28	1.88	88.88	0	100	5494191	0	310	310	27164	27164	17723	17723	93589	93589	58.1	1.64	85.66	11	4968	1	101	2	0	0	0
SPRUCE.2016.16.Bin.109	Bacteria	5449	104	58	94.83	0.16	94.03	0	100	1890770	0	107	107	26410	26410	17670	17670	92398	92398	69.7	2.8	88.45	11	1810	3	100	1	0	0	0
SPRUCE.2016.16.Bin.14	Bacteria	5449	104	58	87.36	3.45	70.11	0	0	4253121	0	500	500	10436	10436	8506	8506	34620	34620	60.4	1.51	83.48	11	4087	10	92	2	0	0	0
SPRUCE.2016.16.Bin.18	Bacteria	5449	104	58	76.96	2.59	64.01	0	50	3357504	0	602	602	6157	6157	5577	5577	28489	28489	60.9	2.13	92.92	11	3646	30	72	2	0	0	0
SPRUCE.2016.16.Bin.21	Bacteria	5449	104	58	99.37	1.72	90.77	0	0	5414835	0	560	560	12997	12997	9669	9669	64807	64807	53.2	1.96	86.26	11	5203	4	99	1	0	0	0
SPRUCE.2016.16.Bin.24	Bacteria	5449	104	58	96.55	1.72	87.95	0	0	5860028	0	289	289	29696	29696	20276	20276	145909	145909	63.1	1.35	90.15	11	5500	3	100	1	0	0	0
SPRUCE.2016.16.Bin.25	Archaea	207	149	107	79.44	0.93	74.79	0	0	1031193	0	47	47	35061	35061	21940	21940	86212	86212	51.5	1.53	90.81	11	1174	36	112	1	0	0	0
SPRUCE.2016.16.Bin.26	Bacteria	5449	104	58	85.34	1.72	76.74	0	0	2914552	0	151	151	30149	30149	19301	19301	94384	94384	48.9	1.67	88.75	11	2604	44	59	1	0	0	0
SPRUCE.2016.16.Bin.27	Archaea	207	149	107	95.79	1.87	86.44	0	50	1456565	0	38	38	69963	69963	38330	38330	148050	148050	68.1	1.28	90.84	11	1456	6	141	2	0	0	0
SPRUCE.2016.16.Bin.31	Archaea	207	149	107	77.07	1.4	70.07	0	100	1660098	0	252	252	7206	7206	6587	6587	52042	52042	51.9	2.3	80.24	11	2087	39	108	2	0	0	0
SPRUCE.2016.16.Bin.35	Bacteria	5449	104	58	78.79	0.16	77.99	0	0	3831303	0	521	521	8858	8858	7353	7353	29556	29556	59.7	2.43	86.44	11	3747	39	64	1	0	0	0
SPRUCE.2016.16.Bin.36	Bacteria	5449	104	58	75.29	0	75.29	0	0	874693	0	5	5	254862	254862	174938	174938	307902	307902	53.6	0.79	90.18	11	899	16	88	0	0	0	0
SPRUCE.2016.16.Bin.38	Bacteria	5449	104	58	100	0.73	96.35	0	100	3683209	0	136	136	44738	44738	27082	27082	134186	134186	61.3	1.22	89.25	11	3563	0	102	2	0	0	0
SPRUCE.2016.16.Bin.40	Bacteria	5449	104	58	96.55	1.88	87.15	0	50	4348412	0	461	461	11961	11961	9432	9432	39884	39884	48.7	2.63	84.74	11	4600	2	100	2	0	0	0
SPRUCE.2016.16.Bin.41	Bacteria	5449	104	58	99.14	0	99.14	0	0	2232593	0	18	18	160848	160848	124032	124032	432787	432787	50.8	1.98	89.01	11	2212	1	103	0	0	0	0
SPRUCE.2016.16.Bin.45	Bacteria	5449	104	58	96.55	1.72	87.95	0	0	3828697	0	119	119	55995	55995	32173	32173	231130	231130	57.2	2.38	88.96	11	3725	2	101	1	0	0	0
SPRUCE.2016.16.Bin.46	Bacteria	5449	104	58	100	1.72	91.4	0	0	3025859	0	80	80	71841	71841	37823	37823	168977	168977	58.8	0.87	88.88	11	2782	0	103	1	0	0	0
SPRUCE.2016.16.Bin.49	Bacteria	5449	104	58	74.21	1.72	65.61	0	0	1723132	0	255	255	7523	7523	6757	6757	28641	28641	55.2	1.88	91.31	11	1773	39	64	1	0	0	0
SPRUCE.2016.16.Bin.50	Bacteria	5449	104	58	94.83	2.59	81.88	0	100	2777190	0	402	402	8607	8607	6908	6908	25782	25782	66.2	1.94	89.88	11	2898	3	99	2	0	0	0
SPRUCE.2016.16.Bin.51	Bacteria	5449	104	58	98.12	3.61	80.07	0	0	5448434	0	213	213	46173	46173	25579	25579	163112	163112	63.8	1.81	87.96	11	4567	2	99	3	0	0	0
SPRUCE.2016.16.Bin.54	Bacteria	5449	104	58	91.38	1.72	82.78	0	100	2312259	0	157	157	20543	20543	14727	14727	66293	66293	65	1.92	89.78	11	2062	5	98	1	0	0	0
SPRUCE.2016.16.Bin.55	Bacteria	5449	104	58	95.61	3.61	77.56	0	33.33	4497009	0	177	177	38786	38786	25406	25406	165992	165992	58.7	1.2	85.83	11	3902	8	93	3	0	0	0
SPRUCE.2016.16.Bin.56	Bacteria	5449	104	58	99.14	1.72	90.54	0	0	3200924	0	33	33	160210	160210	96997	96997	369887	369887	61.9	2.29	90.7	11	2682	1	102	1	0	0	0
SPRUCE.2016.16.Bin.61	Archaea	207	149	107	83.02	0.93	78.37	0	0	1725856	0	283	283	7237	7237	6098	6098	70154	70154	58	2.37	85.39	11	2130	22	126	1	0	0	0
SPRUCE.2016.16.Bin.62	Bacteria	5449	104	58	86.44	0	86.44	0	0	4613472	49	773	774	6826	6797	5968	5960	26187	26187	57.4	1.61	87.66	11	4535	16	88	0	0	0	0
SPRUCE.2016.16.Bin.64	Bacteria	5449	104	58	88.87	0.16	88.07	0	0	3336028	0	458	458	8672	8672	7283	7283	29396	29396	50.4	3.28	88.19	11	3479	22	81	1	0	0	0
SPRUCE.2016.16.Bin.69	Archaea	207	149	107	95.79	1.87	86.44	0	0	2186690	0	8	8	1437236	1437236	273336	273336	1437236	1437236	47.7	1.04	85.05	11	2283	5	141	3	0	0	0
SPRUCE.2016.16.Bin.73	Archaea	207	149	107	97.3	1.87	87.95	0	0	1727870	0	79	79	39163	39163	21871	21871	130815	130815	67.3	2.23	90.24	11	1730	9	138	2	0	0	0
SPRUCE.2016.16.Bin.81	Bacteria	5449	104	58	98.28	1.72	89.68	0	100	5104273	0	316	316	28610	28610	16152	16152	102541	102541	64.8	2.4	83.14	11	5112	1	102	1	0	0	0
SPRUCE.2016.16.Bin.82	Bacteria	5449	104	58	96.55	3.06	81.25	0	80	3248194	0	269	269	17034	17034	12075	12075	56178	56178	62.2	1.88	83.66	11	3149	2	97	5	0	0	0
SPRUCE.2016.16.Bin.83	Archaea	207	149	107	90.19	0.93	85.54	0	100	1524169	0	114	114	18210	18210	13369	13369	109248	109248	51.2	2.33	83.07	11	1774	12	136	1	0	0	0
SPRUCE.2016.16.Bin.87	Bacteria	5449	104	58	95.69	3.61	77.64	0	33.33	5265943	0	386	386	20441	20441	13642	13642	75334	75334	56.6	1.95	87.29	11	4965	3	98	3	0	0	0
SPRUCE.2016.16.Bin.90	Bacteria	5449	104	58	100	0	100	0	0	3855666	0	83	83	69361	69361	46453	46453	238206	238206	62.6	1.23	89.61	11	3313	0	104	0	0	0	0
SPRUCE.2016.16.Bin.91	Bacteria	5449	104	58	93.97	0	93.97	0	0	5492583	0	172	172	52737	52737	31933	31933	130658	130658	60.3	1.41	82.61	11	4524	4	100	0	0	0	0
SPRUCE.2016.16.Bin.92	Bacteria	5449	104	58	99.14	0	99.14	0	0	5600796	0	249	249	43184	43184	22493	22493	180072	180072	57.1	1.32	86.23	11	5374	1	103	0	0	0	0
SPRUCE.2016.16.Bin.93	Bacteria	5449	104	58	96.08	3.61	78.03	0	66.67	3210516	0	167	167	32984	32984	19224	19224	126948	126948	58.9	2.77	84.69	11	3079	5	96	3	0	0	0
SPRUCE.2016.16.Bin.94	Bacteria	5449	104	58	87.93	0	87.93	0	0	2603240	0	236	236	15966	15966	11030	11030	52366	52366	67.5	1.29	87.09	11	2562	7	97	0	0	0	0
SPRUCE.2016.16.Bin.96	Bacteria	5449	104	58	97.07	2.04	86.87	0	66.67	2200884	0	75	75	52592	52592	29345	29345	106403	106403	54.7	1.26	90.45	11	2048	7	94	3	0	0	0
SPRUCE.2016.16.Bin.98	Bacteria	5449	104	58	100	0	100	0	0	3849390	0	44	44	131604	131604	87486	87486	576624	576624	60.8	1.93	87.4	11	3386	0	104	0	0	0	0
SPRUCE.2016.16.Bin.99	Archaea	207	149	107	96.26	3.74	77.56	0	0	2732061	0	33	33	141688	141688	82789	82789	335113	335113	50.9	0.98	86.88	11	3032	4	140	5	0	0	0
SPRUCE.2016.16.maxbin2.001	Bacteria	5449	104	58	99.14	0	99.14	0	0	5658951	0	267	267	43184	43184	21194	21194	180072	180072	57.1	1.86	86.07	11	5429	1	103	0	0	0	0
SPRUCE.2016.16.maxbin2.002	Archaea	207	149	107	79.37	1.47	72.02	0	100	1948305	0	287	287	7652	7652	6788	6788	52042	52042	51.8	2.85	80.03	11	2430	30	116	3	0	0	0
SPRUCE.2016.16.maxbin2.003	Bacteria	5449	104	58	70.69	0.31	69.14	0	100	4322924	0	869	869	5184	5184	4974	4974	50296	50296	61.7	3.76	85.21	11	4775	19	83	2	0	0	0
SPRUCE.2016.16.maxbin2.004	Bacteria	5449	104	58	98.28	1.88	88.88	0	100	5798063	0	377	377	26799	26799	15379	15379	93589	93589	58.1	1.96	85.49	11	5308	1	101	2	0	0	0
SPRUCE.2016.16.maxbin2.005	Bacteria	5449	104	58	95.69	3.61	77.64	0	33.33	5528958	0	471	471	19388	19388	11738	11738	75334	75334	56.6	2.73	86.96	11	5297	3	98	3	0	0	0
SPRUCE.2016.16.maxbin2.006	Bacteria	5449	104	58	95.61	3.61	77.56	0	33.33	5493487	0	274	274	35760	35760	20049	20049	165992	165992	58.1	3.09	85.25	11	4889	8	93	3	0	0	0
SPRUCE.2016.16.maxbin2.007	Bacteria	5449	104	58	100	5.9	70.5	0	33.33	5735165	0	498	498	23681	23681	11516	11516	134186	134186	60.1	2.78	86.31	11	5648	0	98	6	0	0	0
SPRUCE.2016.16.maxbin2.008	Bacteria	5449	104	58	94.83	1.88	85.43	0	50	1985887	0	124	124	24809	24809	16015	16015	92398	92398	69.4	4.07	87.82	11	1909	3	99	2	0	0	0
SPRUCE.2016.16.maxbin2.010	Bacteria	5449	104	58	97.81	3.61	79.76	0	66.67	3642700	0	270	270	26456	26456	13491	13491	126948	126948	58.7	3.93	84.22	11	3546	4	97	3	0	0	0
SPRUCE.2016.16.maxbin2.020	Bacteria	5449	104	58	98.28	1.72	89.68	0	0	5944364	0	316	316	28984	28984	18811	18811	145909	145909	63	1.65	89.92	11	5607	1	102	1	0	0	0
SPRUCE.2016.16.maxbin2.025	Bacteria	5449	104	58	100	1.72	91.4	0	0	3254320	0	124	124	59920	59920	26244	26244	168977	168977	58.6	4.57	88.4	11	3007	0	103	1	0	0	0
SPRUCE.2016.16.maxbin2.028	Archaea	207	149	107	96.26	3.74	77.56	0	0	2895650	0	64	64	122638	122638	45244	45244	335113	335113	51	5.23	86.9	11	3291	4	140	5	0	0	0
SPRUCE.2016.16.maxbin2.031	Archaea	207	149	107	97.3	1.87	87.95	0	0	1817017	0	91	91	35844	35844	19967	19967	130815	130815	66.6	4.65	89.37	11	1837	9	138	2	0	0	0
SPRUCE.2016.16.maxbin2.033	Bacteria	5449	104	58	97.41	3.45	80.16	0	0	6745703	0	327	327	48423	48423	20629	20629	130658	130658	58.7	8.15	82.36	11	5917	2	100	2	0	0	0
SPRUCE.2016.16.maxbin2.037	Bacteria	5449	104	58	98.28	4.31	76.73	0	0	4495444	0	153	153	110148	110148	29381	29381	470136	470136	62.4	7.67	86.56	11	4020	1	100	3	0	0	0
SPRUCE.2016.16.maxbin2.038	Bacteria	5449	104	58	87.93	0	87.93	0	0	3828433	0	88	88	108812	108812	43504	43504	576624	576624	60.6	4.26	87.57	11	3428	7	97	0	0	0	0
SPRUCE.2016.16.maxbin2.041	Bacteria	5449	104	58	98.12	5.33	71.47	0	0	5629085	0	259	259	41324	41324	21733	21733	163112	163112	63.8	3.13	87.9	11	4746	2	98	4	0	0	0
SPRUCE.2016.16.maxbin2.045	Bacteria	5449	104	58	95.69	3.06	80.39	0	80	3769000	0	339	339	16105	16105	11117	11117	56178	56178	61.5	3.91	82.76	11	3674	3	96	5	0	0	0
SPRUCE.2016.16.maxbin2.047	Bacteria	5449	104	58	96.55	3.45	79.3	0	0	3411822	0	268	268	25213	25213	12730	12730	94384	94384	48.4	4.31	87.85	11	3208	2	100	2	0	0	0
SPRUCE.2016.16.maxbin2.048	Bacteria	5449	104	58	99.14	1.72	90.54	0	0	3797738	0	66	66	131167	131167	57541	57541	369887	369887	61	4.36	89.31	11	3230	1	102	1	0	0	0
SPRUCE.2016.16.maxbin2.049	Bacteria	5449	104	58	94.83	0	94.83	0	0	3740812	0	109	109	71617	71617	34319	34319	320412	320412	67.4	1.68	87.95	11	3558	3	101	0	0	0	0
SPRUCE.2016.16.maxbin2.050	Bacteria	5449	104	58	96.55	0	96.55	0	0	3738026	0	143	143	50011	50011	26140	26140	142626	142626	69.9	5.64	90.77	11	3969	2	102	0	0	0	0
SPRUCE.2016.16.maxbin2.052	Bacteria	5449	104	58	98.28	1.72	89.68	0	100	5216929	0	333	333	28598	28598	15666	15666	102541	102541	64.6	3.4	83.15	11	5230	1	102	1	0	0	0
SPRUCE.2016.16.maxbin2.054	Bacteria	5449	104	58	99.14	0	99.14	0	0	2224647	0	19	19	160848	160848	117086	117086	432787	432787	50.9	2.89	89.04	11	2203	1	103	0	0	0	0
SPRUCE.2016.16.maxbin2.055	Bacteria	5449	104	58	92.01	0.16	91.21	0	0	4018459	0	611	611	7917	7917	6576	6576	29396	29396	50.5	4.58	87.58	11	4235	12	91	1	0	0	0
SPRUCE.2016.17.Bin.15	Bacteria	5449	104	58	90.53	2.59	77.58	0	100	5448193	0	655	655	10087	10087	8317	8317	45135	45135	62.5	1.75	88.52	11	5277	18	84	2	0	0	0
SPRUCE.2016.17.Bin.22	Bacteria	5449	104	58	90.36	1.88	80.96	0	50	3500616	0	499	499	8272	8272	7015	7015	33241	33241	63.5	2.6	87.04	11	3741	7	95	2	0	0	0
SPRUCE.2016.17.Bin.24	Bacteria	5449	104	58	97.41	0	97.41	0	0	4899905	0	181	181	50434	50434	27071	27071	136371	136371	57.3	1.01	86.92	11	4611	2	102	0	0	0	0
SPRUCE.2016.17.Bin.27	Bacteria	5449	104	58	89.66	0	89.66	0	0	3245528	0	28	28	228573	228573	115911	115911	498352	498352	58.9	1.68	84.53	11	2971	20	84	0	0	0	0
SPRUCE.2016.17.Bin.28	Bacteria	5449	104	58	71.39	1.72	62.79	0	0	5631265	0	976	976	6459	6459	5769	5769	22281	22281	62.3	1.7	87.53	11	5988	32	71	1	0	0	0
SPRUCE.2016.17.Bin.32	Bacteria	5449	104	58	96.55	4.31	75	0	0	4352890	0	87	87	133198	133198	50033	50033	380242	380242	68.2	2.22	90.92	11	3967	2	99	3	0	0	0
SPRUCE.2016.17.Bin.38	Bacteria	5449	104	58	100	1.88	90.6	0	0	6989361	0	296	296	50195	50195	23612	23612	293570	293570	70.6	2.76	85.1	11	6632	0	102	2	0	0	0
SPRUCE.2016.17.Bin.41	Archaea	207	149	107	96.73	0	96.73	0	0	1870901	0	24	24	113471	113471	77954	77954	228853	228853	52	1.24	81.37	11	2094	4	145	0	0	0	0
SPRUCE.2016.17.Bin.43	Bacteria	5449	104	58	90.52	3.76	71.72	0	50	5090053	0	339	339	20422	20422	15014	15014	133990	133990	58.5	1.22	87.97	11	4730	6	94	4	0	0	0
SPRUCE.2016.17.Bin.44	Bacteria	5449	104	58	87.93	0.34	86.23	0	100	4617291	0	581	581	10022	10022	7947	7947	43293	43293	58.8	1.33	87.58	11	4388	10	93	1	0	0	0
SPRUCE.2016.17.Bin.45	Bacteria	5449	104	58	75.22	1.72	66.62	0	0	4244461	0	488	488	10942	10942	8697	8697	48431	48431	58.3	1.46	86.24	11	4193	33	70	1	0	0	0
SPRUCE.2016.17.Bin.49	Bacteria	5449	104	58	100	1.72	91.4	0	0	5337011	0	156	156	72795	72795	34211	34211	344779	344779	61.7	2.45	90.09	11	5006	0	103	1	0	0	0
SPRUCE.2016.17.Bin.51	Bacteria	5449	104	58	98.28	3.45	81.03	0	50	5105236	0	573	573	12279	12279	8909	8909	61660	61660	58	2.22	82.16	11	5674	1	101	2	0	0	0
SPRUCE.2016.17.Bin.52	Bacteria	5449	104	58	78.1	0.86	73.8	0	100	4624928	0	834	834	6235	6235	5545	5545	45306	45306	65.1	2.35	87.19	11	4870	15	88	1	0	0	0
SPRUCE.2016.17.Bin.55	Bacteria	5449	104	58	89.66	0	89.66	0	0	4314198	0	251	251	23118	23118	17188	17188	74954	74954	57.9	0.82	88.17	11	3944	7	97	0	0	0	0
SPRUCE.2016.17.Bin.57	Bacteria	5449	104	58	92.79	2.76	78.99	0	50	5536751	0	629	629	11484	11484	8802	8802	55629	55629	71.1	2.15	85.54	11	5734	8	92	4	0	0	0
SPRUCE.2016.17.Bin.58	Bacteria	5449	104	58	92.24	2.59	79.29	0	50	5121424	0	74	74	99818	99818	69208	69208	274169	274169	57.3	0.88	88.47	11	4575	18	84	2	0	0	0
SPRUCE.2016.17.Bin.70	Bacteria	5449	104	58	100	1.72	91.4	0	0	6082723	0	278	278	34570	34570	21880	21880	242028	242028	57	1.32	86.07	11	5846	0	103	1	0	0	0
SPRUCE.2016.17.Bin.72	Bacteria	5449	104	58	75.94	0	75.94	0	0	1433787	0	258	258	6056	6056	5557	5557	19883	19883	31.6	2.27	93.06	11	1479	20	84	0	0	0	0
SPRUCE.2016.17.Bin.76	Bacteria	5449	104	58	92.24	1.72	83.64	0	0	4016446	0	314	314	16249	16249	12791	12791	50055	50055	59	0.97	88.04	11	3711	5	98	1	0	0	0
SPRUCE.2016.17.Bin.80	Bacteria	5449	104	58	89.34	2.41	77.29	0	100	8199787	0	1107	1107	8801	8801	7407	7407	37433	37433	58.8	1.49	84.27	11	7317	9	92	3	0	0	0
SPRUCE.2016.17.Bin.84	Bacteria	5449	104	58	81.21	3.68	62.81	0	22.22	5116884	0	617	617	10115	10115	8293	8293	116045	116045	58.3	1.47	84.6	11	5123	27	68	9	0	0	0
SPRUCE.2016.17.Bin.9	Bacteria	5449	104	58	98.28	2.59	85.33	0	66.67	4935675	0	473	473	15033	15033	10434	10434	108562	108562	68.4	3.52	88.63	11	5112	1	100	3	0	0	0
SPRUCE.2016.17.maxbin2.001	Bacteria	5449	104	58	97.41	0	97.41	0	0	5543544	0	315	315	40622	40622	17598	17598	136371	136371	57.1	1.88	86.29	11	5379	2	102	0	0	0	0
SPRUCE.2016.17.maxbin2.006	Bacteria	5449	104	58	92.79	2.76	78.99	0	50	5578146	0	645	645	11398	11398	8648	8648	55629	55629	71.1	2.16	85.53	11	5784	8	92	4	0	0	0
SPRUCE.2016.17.maxbin2.007	Bacteria	5449	104	58	98.28	1.72	89.68	0	0	3532588	0	69	69	228573	228573	51196	51196	498352	498352	58.7	4.36	84.16	11	3266	1	101	2	0	0	0
SPRUCE.2016.17.maxbin2.008	Bacteria	5449	104	58	94.83	1.72	86.23	0	0	5955786	0	492	492	17224	17224	12105	12105	74954	74954	57.3	2.04	87.35	11	5716	4	99	1	0	0	0
SPRUCE.2016.17.maxbin2.015	Bacteria	5449	104	58	69.08	1.72	60.48	0	100	4078408	0	542	542	9189	9189	7524	7524	42762	42762	58.5	1.57	86.29	11	4105	45	58	1	0	0	0
SPRUCE.2016.17.maxbin2.020	Bacteria	5449	104	58	100	5.17	74.15	0	0	5545279	0	209	209	69123	69123	26532	26532	344779	344779	61.7	2.46	90.05	11	5224	0	100	4	0	0	0
SPRUCE.2016.17.maxbin2.025	Bacteria	5449	104	58	100	1.72	91.4	0	0	6429611	0	361	361	32284	32284	17810	17810	242028	242028	57	1.73	86	11	6220	0	103	1	0	0	0
SPRUCE.2016.17.maxbin2.027	Bacteria	5449	104	58	75.94	0	75.94	0	0	1631163	0	290	290	6238	6238	5624	5624	27341	27341	32.3	3.79	92.64	11	1674	20	84	0	0	0	0
SPRUCE.2016.17.maxbin2.028	Bacteria	5449	104	58	85.63	0.86	81.33	0	100	5250963	0	706	706	9297	9297	7437	7437	116045	116045	58.3	2.15	84.23	11	5332	19	84	1	0	0	0
SPRUCE.2016.17.maxbin2.029	Bacteria	5449	104	58	93.97	5.49	66.52	0	33.33	5384175	0	407	407	19939	19939	13228	13228	133990	133990	58.4	2	87.95	11	5058	4	96	3	1	0	0
SPRUCE.2016.17.maxbin2.032	Bacteria	5449	104	58	96.55	4.31	75	0	0	4313367	0	78	78	133198	133198	55299	55299	380242	380242	68.3	1.88	91.1	11	3935	2	99	3	0	0	0
SPRUCE.2016.17.maxbin2.035	Bacteria	5449	104	58	93.97	3.45	76.72	0	0	4303622	0	379	379	15732	15732	11355	11355	50055	50055	58.8	1.45	87.77	11	4006	4	98	2	0	0	0
SPRUCE.2016.17.maxbin2.037	Bacteria	5449	104	58	97.41	2.59	84.46	0	50	5727914	0	173	173	96581	96581	33109	33109	274169	274169	57.2	1.85	87.99	11	5240	2	100	2	0	0	0
SPRUCE.2016.17.maxbin2.044	Bacteria	5449	104	58	100	1.88	90.6	0	0	7067549	0	301	301	50195	50195	23480	23480	293570	293570	70.7	2.55	85.31	11	6720	0	102	2	0	0	0
SPRUCE.2016.17.maxbin2.047	Bacteria	5449	104	58	78.1	0.86	73.8	0	100	4763478	0	877	877	6135	6135	5431	5431	45306	45306	65.1	3.13	87.09	11	5020	15	88	1	0	0	0
SPRUCE.2016.18.Bin.1	Bacteria	5449	104	58	69.25	0	69.25	0	0	3598337	0	589	589	6695	6695	6109	6109	23594	23594	57.8	1.25	88.01	11	3616	28	76	0	0	0	0
SPRUCE.2016.18.Bin.13	Bacteria	5449	104	58	71.66	1.18	65.76	0	66.67	5031319	0	859	859	6520	6520	5857	5857	22236	22236	62.2	2.02	91.21	11	5202	31	70	3	0	0	0
SPRUCE.2016.18.Bin.14	Bacteria	5449	104	58	78.84	1.72	70.24	0	100	6513756	0	1184	1184	6272	6272	5501	5501	28342	28342	61.7	1.98	87.32	11	6735	27	75	2	0	0	0
SPRUCE.2016.18.Bin.16	Bacteria	5449	104	58	77.12	1.72	68.52	0	100	3568243	0	307	307	15567	15567	11622	11622	104479	104479	61.7	1.59	88.44	11	3584	33	69	2	0	0	0
SPRUCE.2016.18.Bin.2	Archaea	207	149	107	69.63	0.93	64.98	0	0	2259442	0	361	361	7043	7043	6258	6258	43563	43563	49.5	1.31	84.99	11	2825	42	105	2	0	0	0
SPRUCE.2016.18.Bin.22	Bacteria	5449	104	58	91.24	5.17	65.39	0	33.33	8832891	0	1443	1443	6986	6986	6121	6121	34810	34810	60.7	2.02	86.01	11	8559	21	80	3	0	0	0
SPRUCE.2016.18.Bin.27	Bacteria	5449	104	58	90.36	3.61	72.31	0	100	2734097	0	372	372	9365	9365	7349	7349	37309	37309	66.4	1.9	89.68	11	2818	7	93	4	0	0	0
SPRUCE.2016.18.Bin.28	Bacteria	5449	104	58	95.53	3.61	77.48	0	100	5035657	0	381	381	19603	19603	13216	13216	73834	73834	58.3	1.74	84.62	11	4965	14	87	3	0	0	0
SPRUCE.2016.18.Bin.3	Bacteria	5449	104	58	94.83	0	94.83	0	0	2330367	0	43	43	129171	129171	54194	54194	218758	218758	66.5	2.34	88.81	11	2180	3	101	0	0	0	0
SPRUCE.2016.18.Bin.32	Bacteria	5449	104	58	86.91	0	86.91	0	0	3715859	0	488	488	9043	9043	7614	7614	29752	29752	58.8	1.53	86.27	11	3810	10	94	0	0	0	0
SPRUCE.2016.18.Bin.33	Bacteria	5449	104	58	92.01	0.16	91.21	0	0	4324040	0	148	148	44905	44905	29216	29216	203301	203301	59.8	1.87	86.56	11	3808	22	81	1	0	0	0
SPRUCE.2016.18.Bin.34	Bacteria	5449	104	58	94.91	1.72	86.31	0	0	4294179	0	279	279	20983	20983	15391	15391	101434	101434	58.3	1.33	86.51	11	4015	19	84	1	0	0	0
SPRUCE.2016.18.Bin.35	Bacteria	5449	104	58	80.09	0	80.09	0	0	3432634	0	453	453	8858	8858	7577	7577	52290	52290	60.4	1.95	89.02	11	3284	17	87	0	0	0	0
SPRUCE.2016.18.Bin.37	Bacteria	5449	104	58	88.79	0	88.79	0	0	4582329	0	387	387	15665	15665	11840	11840	83750	83750	57.2	1.29	87.35	11	4473	7	97	0	0	0	0
SPRUCE.2016.18.Bin.38	Archaea	207	149	107	64.58	0.07	64.23	0	100	1702734	0	210	210	9925	9925	8108	8108	73669	73669	51.7	2.14	79.65	11	2082	53	95	1	0	0	0
SPRUCE.2016.18.Bin.42	Bacteria	5449	104	58	95.69	0	95.69	0	0	3155338	0	131	131	51606	51606	24086	24086	233554	233554	71.2	2.88	87.73	11	3033	3	101	0	0	0	0
SPRUCE.2016.18.Bin.44	Bacteria	5449	104	58	71	0.16	70.2	0	0	3590547	0	730	730	5216	5216	4918	4918	22610	22610	60.8	2.25	90.01	11	3866	28	75	1	0	0	0
SPRUCE.2016.18.Bin.51	Bacteria	5449	104	58	88.23	1.72	79.63	0	0	3027019	0	317	317	14108	14108	9548	9548	93181	93181	58.7	3.28	84.36	11	3065	18	85	1	0	0	0
SPRUCE.2016.18.Bin.52	Archaea	207	149	107	94.39	6.54	61.69	0	0	2503527	0	181	181	18990	18990	13831	13831	84693	84693	47.3	2.24	85.41	11	2851	7	134	8	0	0	0
SPRUCE.2016.18.Bin.58	Bacteria	5449	104	58	98.28	1.72	89.68	0	0	4672047	0	194	194	39655	39655	24082	24082	137109	137109	48.8	2.53	84.47	11	4686	1	102	1	0	0	0
SPRUCE.2016.18.Bin.59	Bacteria	5449	104	58	98.28	0	98.28	0	0	2737112	0	48	48	106464	106464	57023	57023	247509	247509	43.5	2.16	86.78	11	2582	1	103	0	0	0	0
SPRUCE.2016.18.Bin.6	Bacteria	5449	104	58	98.75	5.17	72.9	0	100	2960101	0	218	218	18481	18481	13578	13578	65436	65436	59.1	3.12	80.77	11	2916	8	93	3	0	0	0
SPRUCE.2016.18.Bin.60	Bacteria	5449	104	58	93.1	2.59	80.15	0	100	3988579	0	411	411	13611	13611	9704	9704	57536	57536	66.2	2.19	87.16	11	3995	5	97	2	0	0	0
SPRUCE.2016.18.Bin.61	Bacteria	5449	104	58	94.98	0.86	90.68	0	100	5001018	0	489	489	13171	13171	10227	10227	47516	47516	64.9	1.61	91.04	11	4931	13	90	1	0	0	0
SPRUCE.2016.18.Bin.64	Bacteria	5449	104	58	68.62	1.72	60.02	0	0	3961757	0	585	585	7715	7715	6772	6772	25704	25704	58.4	1.51	84.82	11	4129	37	66	1	0	0	0
SPRUCE.2016.18.Bin.65	Bacteria	5449	104	58	91.07	4.89	66.62	0	100	2545217	0	394	394	7308	7308	6459	6459	43263	43263	63.2	1.94	86.39	11	2379	8	92	4	0	0	0
SPRUCE.2016.18.Bin.67	Bacteria	5449	104	58	98.28	1.72	89.68	0	0	5194761	0	134	134	58890	58890	38766	38766	198999	198999	58.2	1.88	85.35	11	4513	1	102	1	0	0	0
SPRUCE.2016.18.Bin.68	Bacteria	5449	104	58	99.14	1.88	89.74	0	50	5338260	0	273	273	30653	30653	19554	19554	146192	146192	58.5	1.77	84.03	11	4870	1	101	2	0	0	0
SPRUCE.2016.18.Bin.69	Bacteria	5449	104	58	92.63	1.44	85.43	0	100	3610481	0	179	179	30317	30317	20170	20170	88084	88084	61.4	1.23	89.28	11	3572	12	90	2	0	0	0
SPRUCE.2016.18.Bin.70	Bacteria	5449	104	58	92.08	0	92.08	0	0	9079570	0	1304	1304	8005	8005	6962	6962	51540	51540	58.1	1.69	83.33	11	8844	6	98	0	0	0	0
SPRUCE.2016.18.Bin.71	Bacteria	5449	104	58	87.93	1.72	79.33	0	100	5219096	0	438	438	15480	15480	11915	11915	62740	62740	58.1	1.46	85.65	11	4900	11	92	1	0	0	0
SPRUCE.2016.18.Bin.73	Bacteria	5449	104	58	78.61	1.72	70.01	0	0	5003945	0	406	406	17802	17802	12324	12324	88917	88917	56.6	1.98	87.64	11	4956	37	66	1	0	0	0
SPRUCE.2016.18.Bin.76	Bacteria	5449	104	58	86.91	1.72	78.31	0	100	3063936	0	589	589	5530	5530	5201	5201	24892	24892	63	2.44	85.89	11	3324	10	93	1	0	0	0
SPRUCE.2016.18.Bin.8	Bacteria	5449	104	58	74.8	0	74.8	0	0	3112792	0	564	564	6137	6137	5519	5519	40788	40788	60.7	2.29	88.61	11	3262	47	57	0	0	0	0
SPRUCE.2016.18.maxbin2.002	Bacteria	5449	104	58	90.52	0	90.52	0	0	5071950	0	507	507	14486	14486	10003	10003	83750	83750	57.2	1.63	86.91	11	5021	6	98	0	0	0	0
SPRUCE.2016.18.maxbin2.005	Bacteria	5449	104	58	89.66	1.72	81.06	0	100	5511811	0	516	516	14460	14460	10681	10681	62740	62740	58.1	1.73	85.5	11	5262	10	93	1	0	0	0
SPRUCE.2016.18.maxbin2.006	Bacteria	5449	104	58	98.28	1.72	89.68	0	0	5398740	0	165	165	57468	57468	32719	32719	198999	198999	58.2	2.06	85.06	11	4690	1	102	1	0	0	0
SPRUCE.2016.18.maxbin2.007	Bacteria	5449	104	58	65.67	0	65.67	0	0	4177874	0	671	671	7394	7394	6226	6226	70189	70189	58.2	1.61	83.25	11	4306	38	66	0	0	0	0
SPRUCE.2016.18.maxbin2.008	Bacteria	5449	104	58	92.63	3.16	76.83	0	50	4676873	0	314	314	25469	25469	14894	14894	88084	88084	60.5	2.5	87.55	11	4614	12	88	4	0	0	0
SPRUCE.2016.18.maxbin2.012	Bacteria	5449	104	58	79.59	0	79.59	0	0	5520776	0	991	991	6196	6196	5570	5570	45526	45526	57.6	3.45	87.1	11	5739	22	82	0	0	0	0
SPRUCE.2016.18.maxbin2.013	Bacteria	5449	104	58	89.01	1.72	80.41	0	0	3089810	0	335	335	13869	13869	9223	9223	93181	93181	58.6	3.72	84.41	11	3134	13	90	1	0	0	0
SPRUCE.2016.18.maxbin2.015	Bacteria	5449	104	58	98.28	0	98.28	0	0	4687385	0	370	370	40265	40265	12668	12668	247509	247509	48.7	8.42	85.28	11	4753	1	103	0	0	0	0
SPRUCE.2016.18.maxbin2.017	Bacteria	5449	104	58	84.01	1.72	75.41	0	100	3628928	0	331	331	15047	15047	10963	10963	104479	104479	61.8	2.99	88.32	11	3669	29	73	2	0	0	0
SPRUCE.2016.18.maxbin2.020	Bacteria	5449	104	58	96.55	5.33	69.9	0	0	6072503	0	544	544	27689	27689	11162	11162	203301	203301	58.9	3.58	85.47	11	5741	3	97	4	0	0	0
SPRUCE.2016.18.maxbin2.022	Bacteria	5449	104	58	98.04	3.61	79.99	0	100	5229753	0	431	431	18724	18724	12133	12133	73834	73834	58.1	2.26	84.59	11	5233	8	93	3	0	0	0
SPRUCE.2016.18.maxbin2.023	Bacteria	5449	104	58	86.91	1.72	78.31	0	100	3361362	0	666	666	5324	5324	5047	5047	24892	24892	62.6	3.32	84.95	11	3665	10	93	1	0	0	0
SPRUCE.2016.18.maxbin2.028	Bacteria	5449	104	58	92.08	3.61	74.03	0	100	3380119	0	531	531	7701	7701	6365	6365	37309	37309	65.2	5.65	88.51	11	3540	6	94	4	0	0	0
SPRUCE.2016.18.maxbin2.029	Bacteria	5449	104	58	95.69	4.94	70.99	0	0	3279819	0	191	191	50120	50120	17171	17171	233554	233554	71.1	3.55	87.46	11	3189	3	83	18	0	0	0
SPRUCE.2016.18.maxbin2.030	Bacteria	5449	104	58	94.98	0.86	90.68	0	100	5090767	0	517	517	12975	12975	9846	9846	47516	47516	64.9	1.66	90.96	11	5035	13	90	1	0	0	0
SPRUCE.2016.18.maxbin2.031	Bacteria	5449	104	58	99.14	5.07	73.79	0	0	8107078	0	879	879	16044	16044	9223	9223	108241	108241	57.7	5.11	83.54	11	7934	1	95	8	0	0	0
SPRUCE.2016.18.maxbin2.035	Bacteria	5449	104	58	90.36	1.72	81.76	0	0	9942994	0	1519	1519	7622	7622	6545	6545	51540	51540	58	2.09	83.47	11	9815	7	96	1	0	0	0
SPRUCE.2016.18.maxbin2.040	Bacteria	5449	104	58	73.39	0	73.39	0	0	3256670	0	612	612	5852	5852	5321	5321	40788	40788	60.5	2.48	88.23	11	3427	46	58	0	0	0	0
SPRUCE.2016.18.maxbin2.042	Bacteria	5449	104	58	93.1	2.59	80.15	0	100	4332183	0	497	497	13181	13181	8716	8716	59266	59266	65.6	6.14	86.7	11	4359	5	97	2	0	0	0
SPRUCE.2016.18.maxbin2.043	Bacteria	5449	104	58	97.41	2.19	86.46	0	75	4713452	0	357	357	19966	19966	13202	13202	101434	101434	58.1	1.81	86.17	11	4531	3	97	4	0	0	0
SPRUCE.2016.18.maxbin2.044	Bacteria	5449	104	58	97.41	0	97.41	0	0	2927249	0	108	108	62285	62285	27104	27104	231663	231663	71.2	3.61	87.95	11	2860	2	102	0	0	0	0
SPRUCE.2016.18.maxbin2.047	Bacteria	5449	104	58	94.83	0	94.83	0	0	2542749	0	62	62	86866	86866	41012	41012	218758	218758	66.4	4	88.68	11	2435	3	101	0	0	0	0
SPRUCE.2016.18.maxbin2.048	Bacteria	5449	104	58	98.28	1.72	89.68	0	0	4808440	0	220	220	39239	39239	21856	21856	137109	137109	48.9	3.16	84.39	11	4828	1	102	1	0	0	0
SPRUCE.2016.19.Bin.10	Bacteria	5449	104	58	94.28	0.86	89.98	0	0	6294895	0	350	350	26992	26992	17985	17985	84671	84671	63.4	1.66	86.41	11	5016	13	90	1	0	0	0
SPRUCE.2016.19.Bin.100	Bacteria	5449	104	58	88.79	0.86	84.49	0	100	5431139	7	455	455	15188	15188	11936	11936	48310	48310	60.3	1.69	82.88	11	4725	8	95	1	0	0	0
SPRUCE.2016.19.Bin.105	Bacteria	5449	104	58	93.97	0	93.97	0	0	4338742	0	99	99	71804	71804	43825	43825	247406	247406	59.8	1.82	86.48	11	3773	5	99	0	0	0	0
SPRUCE.2016.19.Bin.106	Bacteria	5449	104	58	96.55	1.72	87.95	0	0	6050617	0	128	128	85193	85193	47270	47270	355673	355673	58.9	1.04	84.98	11	5313	3	100	1	0	0	0
SPRUCE.2016.19.Bin.108	Bacteria	5449	104	58	95.69	2.74	81.99	0	100	5557604	0	328	328	26691	26691	16943	16943	88371	88371	58.1	1.66	85.57	11	5033	3	98	3	0	0	0
SPRUCE.2016.19.Bin.109	Bacteria	5449	104	58	92.24	1.72	83.64	0	0	2775168	0	67	67	62530	62530	41420	41420	216575	216575	49.4	1.46	89.12	11	2422	5	98	1	0	0	0
SPRUCE.2016.19.Bin.11	Bacteria	5449	104	58	96.55	0	96.55	0	0	3732995	0	94	94	64888	64888	39712	39712	230362	230362	70	2.52	90.81	11	3943	2	102	0	0	0	0
SPRUCE.2016.19.Bin.110	Bacteria	5449	104	58	95.69	0.86	91.39	0	100	5033755	0	179	179	40849	40849	28121	28121	97694	97694	60	1.45	83.37	11	4549	3	100	1	0	0	0
SPRUCE.2016.19.Bin.111	Archaea	207	149	107	94.55	3.74	75.85	0	20	1723444	0	23	23	114098	114098	74932	74932	189318	189318	56.3	1.32	86.89	11	1915	8	138	2	1	0	0
SPRUCE.2016.19.Bin.14	Bacteria	5449	104	58	84.95	1.72	76.35	0	100	4462386	0	265	265	24529	24529	16839	16839	141082	141082	58.5	1.54	86.23	11	4015	34	69	1	0	0	0
SPRUCE.2016.19.Bin.16	Bacteria	5449	104	58	60.34	0	60.34	0	0	3602213	0	667	667	5863	5863	5400	5400	23635	23635	63.1	1.84	91.12	11	3617	48	56	0	0	0	0
SPRUCE.2016.19.Bin.17	Bacteria	5449	104	58	94.59	2.59	81.64	0	0	5257271	0	556	556	12852	12852	9455	9455	64382	64382	57.6	1.6	87.5	11	4783	10	92	2	0	0	0
SPRUCE.2016.19.Bin.19	Bacteria	5449	104	58	93.1	0	93.1	0	0	3021525	0	175	175	28841	28841	17265	17265	153955	153955	67.7	1.26	88.07	11	2911	4	100	0	0	0	0
SPRUCE.2016.19.Bin.20	Bacteria	5449	104	58	99.14	1.72	90.54	0	0	2977366	0	66	66	95511	95511	45111	45111	362689	362689	62.5	2.39	91.35	11	2513	1	102	1	0	0	0
SPRUCE.2016.19.Bin.29	Bacteria	5449	104	58	100	1.72	91.4	0	0	2227935	0	9	9	537450	537450	247548	247548	662399	662399	54.7	0.53	90.3	11	2022	0	103	1	0	0	0
SPRUCE.2016.19.Bin.30	Archaea	207	149	107	97.2	0.93	92.55	0	100	1778804	0	99	99	29535	29535	17967	17967	171217	171217	52.1	2.49	81.41	11	2047	3	145	1	0	0	0
SPRUCE.2016.19.Bin.31	Bacteria	5449	104	58	93.1	0.31	91.55	0	100	2564599	0	352	352	8904	8904	7285	7285	36770	36770	59.6	2.98	81.62	11	2630	4	98	2	0	0	0
SPRUCE.2016.19.Bin.33	Bacteria	5449	104	58	64.66	0.86	60.36	0	100	2869937	0	609	609	4945	4945	4712	4712	21846	21846	48.6	2.92	85.55	11	3302	33	70	1	0	0	0
SPRUCE.2016.19.Bin.39	Bacteria	5449	104	58	66.14	0	66.14	0	0	3383394	0	581	581	6630	6630	5823	5823	32291	32291	63.2	2.39	92.54	11	3573	29	75	0	0	0	0
SPRUCE.2016.19.Bin.4	Archaea	207	149	107	85.91	4.52	63.31	0	57.14	2366429	0	287	287	10111	10111	8245	8245	53993	53993	50.8	1.22	87.06	11	2905	17	125	7	0	0	0
SPRUCE.2016.19.Bin.40	Bacteria	5449	104	58	100	2.04	89.8	0	100	3635204	0	63	63	100699	100699	57701	57701	311457	311457	69.9	1.79	92.97	11	3233	0	101	3	0	0	0
SPRUCE.2016.19.Bin.42	Bacteria	5449	104	58	89.18	0	89.18	0	0	3016074	0	352	352	10985	10985	8568	8568	31337	31337	61.5	1.71	88.21	11	2892	9	95	0	0	0	0
SPRUCE.2016.19.Bin.46	Bacteria	5449	104	58	100	0	100	0	0	3691537	0	57	57	135409	135409	64763	64763	233440	233440	61.3	0.99	89.18	11	3481	0	104	0	0	0	0
SPRUCE.2016.19.Bin.5	Bacteria	5449	104	58	95.92	1.88	86.52	0	50	3394900	0	149	149	41710	41710	22784	22784	147836	147836	56.8	1.58	88.7	11	3103	9	93	2	0	0	0
SPRUCE.2016.19.Bin.53	Bacteria	5449	104	58	100	1.72	91.4	0	0	4882603	0	249	249	34419	34419	19608	19608	109607	109607	52.3	1.52	89.27	11	4296	0	103	1	0	0	0
SPRUCE.2016.19.Bin.54	Bacteria	5449	104	58	93.1	1.72	84.5	0	0	3664675	0	177	177	30080	30080	20704	20704	90475	90475	63.9	1.81	88.22	11	3253	6	97	1	0	0	0
SPRUCE.2016.19.Bin.57	Bacteria	5449	104	58	83.62	0	83.62	0	0	1928816	0	251	251	10020	10020	7684	7684	34967	34967	66.7	2.07	89.14	11	2007	10	94	0	0	0	0
SPRUCE.2016.19.Bin.58	Archaea	207	149	107	69.39	0	69.39	0	0	496294	0	13	13	49150	49150	38176	38176	126063	126063	34.6	1.31	91.62	11	629	37	112	0	0	0	0
SPRUCE.2016.19.Bin.61	Bacteria	5449	104	58	86.21	0	86.21	0	0	5701475	0	220	220	36722	36722	25915	25915	125720	125720	65.1	4.93	90.88	11	5238	31	73	0	0	0	0
SPRUCE.2016.19.Bin.66	Bacteria	5449	104	58	99.14	0	99.14	0	0	5453377	0	257	257	38652	38652	21219	21219	154247	154247	57.2	1.32	86.43	11	5235	1	103	0	0	0	0
SPRUCE.2016.19.Bin.68	Bacteria	5449	104	58	80.58	3.45	63.33	0	50	4881441	0	657	657	9055	9055	7429	7429	48217	48217	56.6	2.25	87.44	11	4842	32	70	2	0	0	0
SPRUCE.2016.19.Bin.69	Archaea	207	149	107	97.2	6.54	64.5	0	12.5	2323821	0	130	130	28204	28204	17875	17875	88409	88409	47.1	1.8	84.89	11	2720	3	138	8	0	0	0
SPRUCE.2016.19.Bin.7	Bacteria	5449	104	58	100	1.72	91.4	0	100	3268866	0	111	111	67127	67127	29449	29449	265052	265052	62.2	2.18	83.68	11	3030	0	103	1	0	0	0
SPRUCE.2016.19.Bin.70	Bacteria	5449	104	58	84.48	1.72	75.88	0	0	3834438	0	521	521	8824	8824	7359	7359	44817	44817	44.9	2.19	85.99	11	4187	11	92	1	0	0	0
SPRUCE.2016.19.Bin.72	Bacteria	5449	104	58	96.24	1.72	87.64	0	0	3515043	0	274	274	19347	19347	12828	12828	106600	106600	57.6	2.35	89.41	11	3548	4	99	1	0	0	0
SPRUCE.2016.19.Bin.73	Archaea	207	149	107	93.15	2.8	79.15	0	25	2110186	0	127	127	26621	26621	16615	16615	91881	91881	50.5	0.96	87.77	11	2499	10	135	4	0	0	0
SPRUCE.2016.19.Bin.74	Bacteria	5449	104	58	81.9	0	81.9	0	0	764151	0	11	11	85425	85425	69468	69468	132712	132712	42.6	1	89.62	11	816	11	93	0	0	0	0
SPRUCE.2016.19.Bin.75	Bacteria	5449	104	58	95.69	0	95.69	0	0	5298796	0	103	103	112261	112261	51444	51444	259066	259066	60.8	2.87	91.6	11	4870	3	101	0	0	0	0
SPRUCE.2016.19.Bin.8	Bacteria	5449	104	58	98.28	3.45	81.03	0	0	5456630	0	109	109	99795	99795	50060	50060	363133	363133	63.8	1.6	87.89	11	4469	1	101	2	0	0	0
SPRUCE.2016.19.Bin.83	Archaea	207	149	107	88.79	2.18	77.89	0	25	1493471	0	181	181	9620	9620	8251	8251	52018	52018	52.5	1.08	87.61	11	1790	12	133	4	0	0	0
SPRUCE.2016.19.Bin.86	Bacteria	5449	104	58	96.55	1.72	87.95	0	0	5024684	0	331	331	26343	26343	15180	15180	102541	102541	64.9	2.37	83.23	11	5042	2	101	1	0	0	0
SPRUCE.2016.19.Bin.88	Archaea	207	149	107	87.38	0	87.38	0	0	1450716	0	100	100	25867	25867	14507	14507	113849	113849	51.2	2.18	83.4	11	1646	16	133	0	0	0	0
SPRUCE.2016.19.Bin.94	Bacteria	5449	104	58	100	1.72	91.4	0	0	3062633	0	33	33	164346	164346	92807	92807	565005	565005	58.8	1.5	88.76	11	2759	0	103	1	0	0	0
SPRUCE.2016.19.Bin.95	Bacteria	5449	104	58	87.15	3.45	69.9	0	50	4351662	0	164	164	40287	40287	26534	26534	170447	170447	58.7	1.09	85.81	11	3782	33	69	2	0	0	0
SPRUCE.2016.19.Bin.96	Archaea	207	149	107	98.6	6.54	65.9	0	0	2667843	0	81	81	96747	96747	32936	32936	260148	260148	47.4	3.33	83.58	11	2946	2	140	6	1	0	0
SPRUCE.2016.19.Bin.98	Bacteria	5449	104	58	75.94	0.34	74.24	0	100	5060258	0	451	451	15062	15062	11220	11220	92393	92393	64.7	1.73	90.74	11	4884	42	61	1	0	0	0
SPRUCE.2016.19.maxbin2.001	Bacteria	5449	104	58	99.14	0	99.14	0	0	5733106	0	305	305	36187	36187	18797	18797	154247	154247	57.1	1.85	86.21	11	5547	1	103	0	0	0	0
SPRUCE.2016.19.maxbin2.002	Archaea	207	149	107	97.2	0.93	92.55	0	100	2168965	0	161	161	25855	25855	13471	13471	171217	171217	51.8	3.57	80.33	11	2514	3	145	1	0	0	0
SPRUCE.2016.19.maxbin2.004	Bacteria	5449	104	58	95.69	2.74	81.99	0	100	5838192	0	395	395	25996	25996	14780	14780	88371	88371	58	2.11	85.31	11	5335	3	98	3	0	0	0
SPRUCE.2016.19.maxbin2.005	Bacteria	5449	104	58	82.62	1.72	74.02	0	100	5603844	0	824	824	8358	8358	6800	6800	48217	48217	56.8	2.9	86.77	11	5685	28	75	1	0	0	0
SPRUCE.2016.19.maxbin2.007	Bacteria	5449	104	58	89.97	3.45	72.72	0	50	5438986	0	282	282	35624	35624	19287	19287	170447	170447	58	3.04	85.09	11	4867	15	87	2	0	0	0
SPRUCE.2016.19.maxbin2.008	Bacteria	5449	104	58	98.28	0	98.28	0	0	3745892	0	70	70	135409	135409	53512	53512	233440	233440	61.3	1.68	89.03	11	3542	1	103	0	0	0	0
SPRUCE.2016.19.maxbin2.019	Bacteria	5449	104	58	90.91	1.72	82.31	0	0	3614446	0	205	205	35344	35344	17631	17631	147836	147836	56.9	3.13	88.37	11	3305	22	81	1	0	0	0
SPRUCE.2016.19.maxbin2.023	Bacteria	5449	104	58	96.24	6.03	66.09	0	0	6407039	0	738	738	12595	12595	8681	8681	106600	106600	57.9	3.27	85.87	11	6489	4	96	4	0	0	0
SPRUCE.2016.19.maxbin2.026	Bacteria	5449	104	58	61.76	0	61.76	0	0	3330067	0	793	793	4001	4001	4199	4199	38492	38492	53.9	4.37	87.01	11	3715	51	53	0	0	0	0
SPRUCE.2016.19.maxbin2.028	Bacteria	5449	104	58	87.46	3.45	70.21	0	50	5449696	0	388	388	22851	22851	14045	14045	141082	141082	57.9	3.73	85.49	11	4971	35	67	2	0	0	0
SPRUCE.2016.19.maxbin2.029	Bacteria	5449	104	58	100	3.45	82.75	0	0	3398552	0	92	92	158537	158537	36940	36940	565005	565005	57.4	10.33	87.9	11	3157	0	101	3	0	0	0
SPRUCE.2016.19.maxbin2.031	Bacteria	5449	104	58	64.66	0.86	60.36	0	100	3021084	0	654	654	4793	4793	4619	4619	21846	21846	48.8	3.25	85.55	11	3462	33	70	1	0	0	0
SPRUCE.2016.19.maxbin2.032	Archaea	207	149	107	98.6	2.8	84.6	0	33.33	1866971	0	17	17	331285	331285	109821	109821	400096	400096	66.7	8.02	89.81	11	1886	3	143	3	0	0	0
SPRUCE.2016.19.maxbin2.033	Archaea	207	149	107	98.13	5.61	70.08	0	14.29	2352840	0	130	130	28198	28198	18098	18098	88409	88409	47.2	1.77	84.89	11	2746	2	140	7	0	0	0
SPRUCE.2016.19.maxbin2.034	Bacteria	5449	104	58	95.69	1.02	90.59	0	50	5609827	0	232	232	39801	39801	24180	24180	97694	97694	59.3	3.38	83.31	11	5169	3	99	2	0	0	0
SPRUCE.2016.19.maxbin2.036	Bacteria	5449	104	58	88.79	5.17	62.94	0	20	5959048	7	562	562	14368	14368	10603	10603	48310	48310	59.7	3.82	82.7	11	5381	8	93	2	1	0	0
SPRUCE.2016.19.maxbin2.039	Bacteria	5449	104	58	98.28	6.19	67.33	0	6.25	5934985	0	204	204	88976	88976	29093	29093	363133	363133	63.2	6.79	87.7	11	4938	1	89	13	1	0	0
SPRUCE.2016.19.maxbin2.040	Bacteria	5449	104	58	94.83	6.9	60.33	0	0	4353319	0	332	332	25835	25835	13112	13112	90475	90475	62.8	5.87	87.54	11	4040	4	95	5	0	0	0
SPRUCE.2016.19.maxbin2.044	Bacteria	5449	104	58	90.91	1.72	82.31	0	0	3859380	0	532	532	9377	9377	7254	7254	31337	31337	60.8	4.39	87.46	11	3816	8	95	1	0	0	0
SPRUCE.2016.19.maxbin2.046	Bacteria	5449	104	58	100	1.72	91.4	0	100	3782930	0	144	144	53626	53626	26270	26270	265052	265052	61.6	3.82	82.62	11	3533	0	103	1	0	0	0
SPRUCE.2016.19.maxbin2.048	Archaea	207	149	107	93.15	2.8	79.15	0	25	2140053	0	139	139	26343	26343	15396	15396	91881	91881	50.5	1.19	87.63	11	2535	10	135	4	0	0	0
SPRUCE.2016.19.maxbin2.051	Bacteria	5449	104	58	97.41	0.86	93.11	0	0	6360092	0	370	370	26859	26859	17189	17189	84671	84671	63.4	1.96	86.43	11	5068	2	101	1	0	0	0
SPRUCE.2016.19.maxbin2.053	Bacteria	5449	104	58	100	1.72	91.4	0	0	5250996	0	294	294	30528	30528	17860	17860	109607	109607	52.2	1.73	88.74	11	4655	0	103	1	0	0	0
SPRUCE.2016.19.maxbin2.054	Bacteria	5449	104	58	96.55	2.07	86.2	0	0	5924399	0	451	451	22621	22621	13136	13136	102541	102541	62.8	6.86	82.29	11	5935	2	100	2	0	0	0
SPRUCE.2016.19.maxbin2.055	Bacteria	5449	104	58	75.16	0.34	73.46	0	100	5021592	0	461	461	14941	14941	10892	10892	92393	92393	64.7	1.75	90.7	11	4851	25	78	1	0	0	0
SPRUCE.2016.19.maxbin2.056	Bacteria	5449	104	58	96.55	0	96.55	0	0	3766113	0	104	104	64888	64888	36212	36212	230362	230362	69.9	5.2	90.67	11	3970	2	102	0	0	0	0
SPRUCE.2016.19.maxbin2.057	Bacteria	5449	104	58	81.9	1.72	73.3	0	0	979774	0	44	44	81671	81671	22267	22267	132712	132712	42.4	6.04	88.32	11	1125	11	91	2	0	0	0
SPRUCE.2016.19.maxbin2.059	Bacteria	5449	104	58	93.1	0	93.1	0	0	3682825	0	224	224	27091	27091	16441	16441	153955	153955	67.3	2.11	87.88	11	3600	4	100	0	0	0	0
SPRUCE.2016.19.maxbin2.062	Bacteria	5449	104	58	99.14	1.72	90.54	0	0	3621842	0	102	102	83621	83621	35508	35508	362689	362689	61.7	4.66	89.76	11	3093	1	102	1	0	0	0
SPRUCE.2016.2.Bin.103	Bacteria	5449	104	58	95.53	1.72	86.93	0	100	5906940	0	177	177	66318	66318	33372	33372	240561	240561	58.6	2.03	85.57	11	5307	4	99	1	0	0	0
SPRUCE.2016.2.Bin.104	Bacteria	5449	104	58	100	3.45	82.75	0	50	6047603	0	254	254	36957	36957	23809	23809	195993	195993	57	1.34	86.11	11	5764	0	102	2	0	0	0
SPRUCE.2016.2.Bin.106	Bacteria	5449	104	58	96.08	0	96.08	0	0	3986238	0	257	257	21235	21235	15510	15510	92704	92704	58.9	0.97	88	11	3691	5	99	0	0	0	0
SPRUCE.2016.2.Bin.107	Bacteria	5449	104	58	97.96	0	97.96	0	0	4204933	0	498	498	11215	11215	8443	8443	52022	52022	67.5	2.81	86.99	11	4253	3	101	0	0	0	0
SPRUCE.2016.2.Bin.108	Bacteria	5449	104	58	87.49	3.45	70.24	0	66.67	3303684	0	228	228	20940	20940	14489	14489	74136	74136	61.8	1.62	87.82	11	2870	36	67	0	1	0	0
SPRUCE.2016.2.Bin.109	Bacteria	5449	104	58	65.83	0.86	61.53	0	100	4465023	0	551	551	9701	9701	8103	8103	34727	34727	58.5	1.34	87.25	11	4229	43	60	1	0	0	0
SPRUCE.2016.2.Bin.11	Bacteria	5449	104	58	94.83	1.88	85.43	0	0	7750941	0	900	900	10453	10453	8612	8612	48773	48773	58.2	1.11	92.08	11	7639	4	98	2	0	0	0
SPRUCE.2016.2.Bin.14	Bacteria	5449	104	58	98.28	0	98.28	0	0	3738884	0	188	188	42712	42712	19887	19887	200029	200029	43.4	2.91	85.19	11	3546	1	103	0	0	0	0
SPRUCE.2016.2.Bin.16	Bacteria	5449	104	58	87.85	0.16	87.05	0	100	2603987	0	122	122	33203	33203	21344	21344	125110	125110	70.2	1.56	90.38	11	2513	15	88	1	0	0	0
SPRUCE.2016.2.Bin.20	Bacteria	5449	104	58	88.64	3.79	69.69	0	66.67	2723476	0	225	225	17045	17045	12104	12104	63465	63465	70.6	1.76	90.22	11	2773	18	83	3	0	0	0
SPRUCE.2016.2.Bin.26	Bacteria	5449	104	58	95.69	3.45	78.44	0	100	2532182	0	204	204	19516	19516	12412	12412	74024	74024	49.7	2.54	85.51	11	2565	3	99	2	0	0	0
SPRUCE.2016.2.Bin.28	Bacteria	5449	104	58	78.37	0	78.37	0	0	2135173	0	410	410	5626	5626	5207	5207	20402	20402	71.5	1.88	91.7	11	2407	20	84	0	0	0	0
SPRUCE.2016.2.Bin.31	Bacteria	5449	104	58	74.45	2.19	63.5	0	25	4307564	0	795	795	5783	5783	5418	5418	20673	20673	57.3	2.24	89.34	11	4429	29	71	4	0	0	0
SPRUCE.2016.2.Bin.39	Bacteria	5449	104	58	96.26	0	96.26	0	0	4134255	0	125	125	51388	51388	33074	33074	138613	138613	61.9	1.35	86.3	11	3565	4	100	0	0	0	0
SPRUCE.2016.2.Bin.40	Bacteria	5449	104	58	89.94	5.17	64.09	0	0	3484922	0	328	328	13427	13427	10624	10624	51306	51306	57.6	2.1	88.81	11	3337	9	92	3	0	0	0
SPRUCE.2016.2.Bin.43	Bacteria	5449	104	58	87.77	2.35	76.02	0	20	5065077	0	499	499	14229	14229	10150	10150	70285	70285	60.8	1.11	92.81	11	5098	9	90	5	0	0	0
SPRUCE.2016.2.Bin.44	Archaea	207	149	107	81	0.93	76.35	0	0	976605	0	72	72	18870	18870	13563	13563	78377	78377	38.3	1.51	91.25	11	1198	24	124	1	0	0	0
SPRUCE.2016.2.Bin.45	Bacteria	5449	104	58	84.4	2.66	71.1	0	28.57	4883506	0	528	528	11728	11728	9249	9249	49441	49441	59.9	1.64	87.79	11	4488	20	77	7	0	0	0
SPRUCE.2016.2.Bin.47	Bacteria	5449	104	58	78.97	3.45	61.72	0	33.33	5128406	0	459	459	15077	15077	11172	11172	81409	81409	58.5	1.21	87.99	11	4888	14	87	3	0	0	0
SPRUCE.2016.2.Bin.49	Bacteria	5449	104	58	96.55	0	96.55	0	0	5395920	0	128	128	77882	77882	42155	42155	263008	263008	58.7	1.74	87.13	11	4718	2	102	0	0	0	0
SPRUCE.2016.2.Bin.54	Bacteria	5449	104	58	80.44	0	80.44	0	0	3105087	0	574	574	5795	5795	5409	5409	41369	41369	64.5	3.11	90.62	11	3102	22	82	0	0	0	0
SPRUCE.2016.2.Bin.56	Archaea	207	149	107	99.07	0.93	94.42	0	0	2694213	0	149	149	43190	43190	18081	18081	135664	135664	31.2	2.62	79.22	11	2808	1	147	1	0	0	0
SPRUCE.2016.2.Bin.57	Bacteria	5449	104	58	78.58	1.72	69.98	0	100	819235	0	24	24	63405	63405	34134	34134	130407	130407	52.8	1.11	88.61	11	897	15	87	2	0	0	0
SPRUCE.2016.2.Bin.59	Bacteria	5449	104	58	100	7.05	64.75	0	0	7438072	0	341	341	45302	45302	21812	21812	278951	278951	70.5	2.84	84.78	11	7113	0	99	5	0	0	0
SPRUCE.2016.2.Bin.60	Bacteria	5449	104	58	78.97	2.04	68.77	0	25	6302801	0	916	916	8032	8032	6880	6880	39691	39691	69.7	2.49	83.17	11	6668	15	87	1	1	0	0
SPRUCE.2016.2.Bin.61	Bacteria	5449	104	58	90.36	2.74	76.66	0	33.33	2952260	0	282	282	14235	14235	10469	10469	88925	88925	58.2	1.76	89.73	11	2822	10	91	3	0	0	0
SPRUCE.2016.2.Bin.63	Bacteria	5449	104	58	92.48	6.03	62.33	0	50	5220655	0	648	648	10225	10225	8056	8056	35132	35132	63.1	2.22	92	11	5215	8	92	4	0	0	0
SPRUCE.2016.2.Bin.7	Bacteria	5449	104	58	96.39	3.61	78.34	0	50	2026973	0	105	105	31459	31459	19304	19304	85391	85391	62.7	2.24	91.74	11	2088	3	97	4	0	0	0
SPRUCE.2016.2.Bin.73	Bacteria	5449	104	58	87.62	2.59	74.67	0	0	3859065	0	545	545	8677	8677	7080	7080	39348	39348	67.2	3.64	89.71	11	3577	10	92	2	0	0	0
SPRUCE.2016.2.Bin.75	Bacteria	5449	104	58	95.55	3.45	78.3	0	66.67	6042483	0	118	118	82224	82224	51207	51207	189702	189702	62.6	1.26	88.6	11	5119	16	85	3	0	0	0
SPRUCE.2016.2.Bin.77	Bacteria	5449	104	58	99.14	1.72	90.54	0	0	5307570	0	176	176	55442	55442	30156	30156	188262	188262	57.2	1.14	86.49	11	5008	1	102	1	0	0	0
SPRUCE.2016.2.Bin.78	Bacteria	5449	104	58	95.69	1.72	87.09	0	100	4606660	0	125	125	69221	69221	36853	36853	224079	224079	57.6	1.69	88.21	11	3818	3	100	1	0	0	0
SPRUCE.2016.2.Bin.8	Bacteria	5449	104	58	93.81	0.86	89.51	0	0	4001523	0	134	134	45279	45279	29862	29862	132070	132070	59.8	0.93	88.36	11	3515	5	98	1	0	0	0
SPRUCE.2016.2.Bin.80	Bacteria	5449	104	58	87.07	0.63	83.92	0	50	3310968	0	582	582	6693	6693	5688	5688	22823	22823	63.8	2.15	87.63	11	3525	9	91	4	0	0	0
SPRUCE.2016.2.Bin.87	Bacteria	5449	104	58	87.23	1.72	78.63	0	100	5337040	0	141	141	59296	59296	37851	37851	261277	261277	57.2	1.31	88.28	11	4795	20	83	1	0	0	0
SPRUCE.2016.2.Bin.88	Archaea	207	149	107	96.73	0	96.73	0	0	2054183	0	35	35	103559	103559	58690	58690	229295	229295	51.7	1.82	80.42	11	2318	4	145	0	0	0	0
SPRUCE.2016.2.Bin.89	Bacteria	5449	104	58	100	3.45	82.75	0	0	3002277	0	81	81	52259	52259	37065	37065	200051	200051	52.7	2.2	88.08	11	2546	0	102	2	0	0	0
SPRUCE.2016.2.Bin.90	Bacteria	5449	104	58	93.97	0	93.97	0	0	4645404	5	473	473	12927	12927	9821	9821	53843	53843	63.5	1.89	87.56	11	4273	4	100	0	0	0	0
SPRUCE.2016.2.Bin.94	Bacteria	5449	104	58	95.69	0.85	91.44	0	0	4312883	0	74	74	85211	85211	58282	58282	348453	348453	58	1.06	88.01	11	3661	3	98	3	0	0	0
SPRUCE.2016.2.Bin.96	Bacteria	5449	104	58	90.94	0.16	90.14	0	100	5724729	0	551	551	13623	13623	10389	10389	46894	46894	63.7	1.63	88.3	11	5519	18	85	1	0	0	0
SPRUCE.2016.2.Bin.97	Bacteria	5449	104	58	72.15	0	72.15	0	0	714698	0	100	100	8928	8928	7146	7146	31739	31739	40	1.99	89.84	11	830	25	79	0	0	0	0
SPRUCE.2016.2.maxbin2.001	Bacteria	5449	104	58	99.14	1.72	90.54	0	0	5759109	0	258	258	51462	51462	22322	22322	188262	188262	57.1	1.97	86.15	11	5561	1	102	1	0	0	0
SPRUCE.2016.2.maxbin2.002	Archaea	207	149	107	96.73	0	96.73	0	0	2202646	0	52	52	96466	96466	42358	42358	229295	229295	51.8	3.5	80.19	11	2478	4	145	0	0	0	0
SPRUCE.2016.2.maxbin2.003	Bacteria	5449	104	58	88.79	2.35	77.04	0	40	3851659	0	714	714	6131	6131	5394	5394	22823	22823	62.9	3.34	85.85	11	4114	8	91	5	0	0	0
SPRUCE.2016.2.maxbin2.004	Bacteria	5449	104	58	85.34	1.72	76.74	0	0	4404737	0	592	592	9788	9788	7440	7440	63928	63928	52.2	6.16	85.17	11	4703	11	91	2	0	0	0
SPRUCE.2016.2.maxbin2.005	Bacteria	5449	104	58	95.53	0.86	91.23	0	0	5956395	0	438	438	28786	28786	13599	13599	132070	132070	59.1	2.77	86.37	11	5452	4	99	1	0	0	0
SPRUCE.2016.2.maxbin2.010	Bacteria	5449	104	58	95.69	5.8	66.69	0	0	7191231	0	648	648	34803	34803	11097	11097	224079	224079	57.8	3.27	87.09	11	6556	3	84	17	0	0	0
SPRUCE.2016.2.maxbin2.011	Bacteria	5449	104	58	98.28	0	98.28	0	0	3851835	0	217	217	41630	41630	17750	17750	200029	200029	43.5	3.12	85.11	11	3638	1	103	0	0	0	0
SPRUCE.2016.2.maxbin2.013	Bacteria	5449	104	58	96.26	1.72	87.66	0	0	4893934	0	202	202	42045	42045	24227	24227	138613	138613	61.2	2.83	86.23	11	4208	4	99	1	0	0	0
SPRUCE.2016.2.maxbin2.014	Bacteria	5449	104	58	100	3.61	81.95	0	33.33	6598992	0	370	370	35527	35527	17835	17835	195993	195993	57	1.9	86.08	11	6360	0	101	3	0	0	0
SPRUCE.2016.2.maxbin2.016	Bacteria	5449	104	58	71.32	0.69	67.87	0	50	3613593	0	693	693	5569	5569	5214	5214	43616	43616	58.2	1.75	84.27	11	3747	37	65	2	0	0	0
SPRUCE.2016.2.maxbin2.023	Bacteria	5449	104	58	98.84	3.45	81.59	0	66.67	5928690	0	130	130	84299	84299	45605	45605	189702	189702	62.6	1.48	88.5	11	5050	5	96	3	0	0	0
SPRUCE.2016.2.maxbin2.024	Bacteria	5449	104	58	99.14	3.45	81.89	0	100	5667176	0	208	208	54224	54224	27246	27246	261277	261277	57.2	1.94	88.11	11	5163	1	101	2	0	0	0
SPRUCE.2016.2.maxbin2.025	Bacteria	5449	104	58	96.08	0	96.08	0	0	4211990	0	316	316	20257	20257	13329	13329	92704	92704	58.8	1.22	87.64	11	3918	5	99	0	0	0	0
SPRUCE.2016.2.maxbin2.027	Bacteria	5449	104	58	88.22	5.17	62.37	0	0	3539670	0	362	362	13250	13250	9778	9778	47768	47768	57.6	2.1	89.04	11	3390	21	80	3	0	0	0
SPRUCE.2016.2.maxbin2.029	Bacteria	5449	104	58	82.41	3.76	63.61	0	40	6045564	0	874	874	8065	8065	6917	6917	39691	39691	69.7	2.78	83.29	11	6405	13	88	2	1	0	0
SPRUCE.2016.2.maxbin2.031	Bacteria	5449	104	58	96.55	0	96.55	0	0	5677892	0	187	187	77250	77250	30363	30363	263008	263008	58.4	7.47	86.44	11	5008	2	102	0	0	0	0
SPRUCE.2016.2.maxbin2.032	Bacteria	5449	104	58	95.53	1.72	86.93	0	100	6278621	0	259	259	64132	64132	24241	24241	240561	240561	58.6	2.29	85.61	11	5709	4	99	1	0	0	0
SPRUCE.2016.2.maxbin2.033	Bacteria	5449	104	58	97.41	2.23	86.26	0	33.33	4997386	0	184	184	79133	79133	27159	27159	348453	348453	57.8	2.27	87.6	11	4355	2	99	3	0	0	0
SPRUCE.2016.2.maxbin2.034	Bacteria	5449	104	58	94.51	0	94.51	0	0	4148732	0	506	506	11203	11203	8199	8199	52022	52022	67.8	2.14	87.62	11	4186	15	89	0	0	0	0
SPRUCE.2016.2.maxbin2.038	Bacteria	5449	104	58	90.28	5.17	64.43	0	100	8767793	0	688	688	18857	18857	12743	12743	96961	96961	62.4	1.6	88.22	11	8231	13	88	3	0	0	0
SPRUCE.2016.2.maxbin2.040	Bacteria	5449	104	58	97.43	5.33	70.78	0	80	3496956	0	256	256	20194	20194	13659	13659	74136	74136	61.7	1.85	87.67	11	3072	5	96	2	1	0	0
SPRUCE.2016.2.maxbin2.043	Bacteria	5449	104	58	94.83	0.16	94.03	0	0	8242196	0	1025	1025	9945	9945	8041	8041	48773	48773	58.1	1.33	91.69	11	8155	4	99	1	0	0	0
SPRUCE.2016.2.maxbin2.047	Bacteria	5449	104	58	84.54	3.45	67.29	0	0	6276906	0	1002	1002	7613	7613	6264	6264	26170	26170	58.3	2.14	87.33	11	5993	17	85	2	0	0	0
SPRUCE.2016.2.maxbin2.048	Archaea	207	149	107	99.07	0.93	94.42	0	0	3230005	0	211	211	33771	33771	15308	15308	135664	135664	31.6	2.27	74.37	11	3300	1	147	1	0	0	0
SPRUCE.2016.2.maxbin2.049	Bacteria	5449	104	58	95.53	2.74	81.83	0	33.33	3139619	0	327	327	13260	13260	9601	9601	88925	88925	58	2.21	89.43	11	3030	4	97	3	0	0	0
SPRUCE.2016.2.maxbin2.051	Bacteria	5449	104	58	81.03	3.61	62.98	0	25	4118986	0	706	706	6613	6613	5834	5834	28926	28926	57.8	1.96	87.03	11	4181	22	78	4	0	0	0
SPRUCE.2016.2.maxbin2.055	Bacteria	5449	104	58	80.44	1.72	71.84	0	0	3093834	0	574	574	5792	5792	5389	5389	41369	41369	64.9	2.71	91.4	11	3057	22	81	1	0	0	0
SPRUCE.2016.2.maxbin2.056	Bacteria	5449	104	58	80.09	0.86	75.79	0	0	2215420	0	440	440	5520	5520	5035	5035	20402	20402	71.4	2.43	92.17	11	2496	19	84	1	0	0	0
SPRUCE.2016.2.maxbin2.064	Bacteria	5449	104	58	75.71	1.88	66.31	0	50	3972685	0	698	698	6329	6329	5691	5691	28531	28531	60.5	2.16	86.34	11	4035	28	74	2	0	0	0
SPRUCE.2016.2.maxbin2.066	Bacteria	5449	104	58	96.39	4.55	73.64	0	60	2031225	0	109	109	31459	31459	18635	18635	85391	85391	62.7	2.49	91.79	11	2100	3	91	10	0	0	0
SPRUCE.2016.20.Bin.10	Bacteria	5449	104	58	87.93	1.72	79.33	0	0	3436358	0	238	238	22191	22191	14438	14438	81030	81030	64.1	1.89	88.67	11	3070	8	95	1	0	0	0
SPRUCE.2016.20.Bin.100	Archaea	207	149	107	96.42	2.8	82.42	0	0	1720363	0	8	8	409615	409615	215045	215045	805598	805598	56.3	0.71	87.01	11	1904	5	142	1	1	0	0
SPRUCE.2016.20.Bin.101	Bacteria	5449	104	58	81.9	0	81.9	0	0	763207	0	32	32	34174	34174	23850	23850	75530	75530	42.6	2.2	89.54	11	832	11	93	0	0	0	0
SPRUCE.2016.20.Bin.102	Bacteria	5449	104	58	80.41	1.72	71.81	0	0	4875551	0	331	331	19512	19512	14729	14729	132574	132574	58.2	1.84	85.82	11	4396	39	64	1	0	0	0
SPRUCE.2016.20.Bin.103	Bacteria	5449	104	58	92.24	0	92.24	0	0	4400994	0	483	483	11519	11519	9111	9111	52905	52905	61.5	2.3	92.76	11	4384	5	99	0	0	0	0
SPRUCE.2016.20.Bin.104	Archaea	207	149	107	97.2	0.07	96.85	0	100	1722018	0	130	130	20167	20167	13246	13246	60275	60275	52	2.31	81.56	11	2054	3	145	1	0	0	0
SPRUCE.2016.20.Bin.105	Bacteria	5449	104	58	86.21	3.45	68.96	0	100	5246863	0	506	506	13547	13547	10369	10369	61096	61096	58.1	1.47	85.82	11	4903	22	80	2	0	0	0
SPRUCE.2016.20.Bin.106	Bacteria	5449	104	58	86.76	2.59	73.81	0	0	3706881	0	492	492	8934	8934	7534	7534	54577	54577	53	3.35	87.95	11	3811	10	92	2	0	0	0
SPRUCE.2016.20.Bin.109	Bacteria	5449	104	58	80.77	0	80.77	0	0	2949778	0	616	616	5041	5041	4788	4788	24668	24668	53.1	1.72	87.72	11	3029	19	85	0	0	0	0
SPRUCE.2016.20.Bin.12	Bacteria	5449	104	58	99.14	1.72	90.54	0	0	3370696	15	46	47	156400	156400	73276	71716	349910	349910	61.5	3.37	90.43	11	2820	1	102	1	0	0	0
SPRUCE.2016.20.Bin.15	Bacteria	5449	104	58	91.07	0	91.07	0	0	3439029	0	434	434	9510	9510	7924	7924	33030	33030	62.6	1.79	89.68	11	3276	8	96	0	0	0	0
SPRUCE.2016.20.Bin.17	Bacteria	5449	104	58	96.55	0	96.55	0	0	6066848	0	121	121	95743	95743	50139	50139	336950	336950	58.9	1.05	84.95	11	5314	3	101	0	0	0	0
SPRUCE.2016.20.Bin.25	Bacteria	5449	104	58	94.98	0.86	90.68	0	100	3664733	0	74	74	77785	77785	49523	49523	191717	191717	61.3	0.92	89.2	11	3491	13	90	1	0	0	0
SPRUCE.2016.20.Bin.26	Bacteria	5449	104	58	90.36	0	90.36	0	0	4755753	0	533	533	12075	12075	8922	8922	51398	51398	58.7	1.86	84.5	11	4550	8	96	0	0	0	0
SPRUCE.2016.20.Bin.3	Bacteria	5449	104	58	99.14	2.51	86.59	0	83.33	5303102	0	628	628	10596	10596	8444	8444	50891	50891	57.5	1.62	87.66	11	4915	1	97	6	0	0	0
SPRUCE.2016.20.Bin.34	Bacteria	5449	104	58	86.22	3.45	68.97	0	50	6408196	0	1057	1057	6810	6810	6062	6062	21650	21650	51.6	3.01	82.17	11	6902	11	91	2	0	0	0
SPRUCE.2016.20.Bin.35	Bacteria	5449	104	58	87.07	5.17	61.22	0	100	5225248	0	483	483	14998	14998	10818	10818	72123	72123	56.6	2.04	87.24	11	5021	19	81	4	0	0	0
SPRUCE.2016.20.Bin.4	Bacteria	5449	104	58	92.24	1.88	82.84	0	100	4904395	0	403	403	15705	15705	12169	12169	66912	66912	60	1.66	83.61	11	4574	5	97	2	0	0	0
SPRUCE.2016.20.Bin.43	Bacteria	5449	104	58	97.96	4.31	76.41	0	33.33	4744504	0	335	335	19890	19890	14162	14162	98001	98001	52.6	2.04	84.09	11	4629	3	98	3	0	0	0
SPRUCE.2016.20.Bin.44	Archaea	207	149	107	95.33	1.87	85.98	0	0	2524016	0	15	15	282416	282416	168267	168267	427990	427990	50.4	0.93	87.56	11	2807	6	140	3	0	0	0
SPRUCE.2016.20.Bin.45	Archaea	207	149	107	98.6	1.87	89.25	0	0	1775301	0	8	8	345483	345483	221912	221912	400108	400108	67.2	1.45	90.18	11	1713	3	144	2	0	0	0
SPRUCE.2016.20.Bin.46	Bacteria	5449	104	58	98.28	5.17	72.43	0	0	3758014	0	136	136	65386	65386	27632	27632	185177	185177	47.3	2.7	85.26	11	3645	1	101	1	1	0	0
SPRUCE.2016.20.Bin.49	Bacteria	5449	104	58	89.66	0	89.66	0	0	3950937	0	77	77	82639	82639	51310	51310	305565	305565	60.1	1.24	86.45	11	3467	31	73	0	0	0	0
SPRUCE.2016.20.Bin.50	Bacteria	5449	104	58	87.93	0	87.93	0	0	3098802	0	355	355	11553	11553	8729	8729	61563	61563	70.7	1.91	94.03	11	3067	8	96	0	0	0	0
SPRUCE.2016.20.Bin.55	Bacteria	5449	104	58	82.6	0	82.6	0	0	798760	0	7	7	138039	138039	114108	114108	307985	307985	48.5	0.79	88.89	11	857	13	91	0	0	0	0
SPRUCE.2016.20.Bin.57	Bacteria	5449	104	58	77.66	3.45	60.41	0	50	3959762	0	146	146	38409	38409	27121	27121	115512	115512	58.8	1.16	86.45	11	3441	42	60	2	0	0	0
SPRUCE.2016.20.Bin.58	Bacteria	5449	104	58	83.31	0	83.31	0	0	3783017	0	602	602	7135	7135	6284	6284	27595	27595	57.8	1.21	88.24	11	3749	22	82	0	0	0	0
SPRUCE.2016.20.Bin.6	Bacteria	5449	104	58	96.55	0	96.55	0	0	3732254	0	64	64	136689	136689	58316	58316	382490	382490	70	2.86	90.83	11	3939	2	102	0	0	0	0
SPRUCE.2016.20.Bin.61	Bacteria	5449	104	58	86.99	1.72	78.39	0	100	2974198	0	353	353	11733	11733	8425	8425	52014	52014	58.7	3.43	84.5	11	3057	27	76	1	0	0	0
SPRUCE.2016.20.Bin.66	Archaea	207	149	107	88.71	0	88.71	0	0	1533352	0	151	151	12331	12331	10154	10154	46414	46414	61	2.44	90.19	11	1694	15	134	0	0	0	0
SPRUCE.2016.20.Bin.67	Bacteria	5449	104	58	96.55	1.72	87.95	0	0	3601358	0	147	147	44884	44884	24499	24499	190013	190013	57.5	2.41	89.29	11	3537	2	101	1	0	0	0
SPRUCE.2016.20.Bin.7	Bacteria	5449	104	58	98.28	1.72	89.68	0	0	5163335	0	164	164	62752	62752	31483	31483	138522	138522	45.1	2.06	85.27	11	5219	1	102	1	0	0	0
SPRUCE.2016.20.Bin.71	Bacteria	5449	104	58	97.81	3.61	79.76	0	100	3129541	0	332	332	12081	12081	9426	9426	48465	48465	62.2	2.23	83.47	11	3081	4	97	3	0	0	0
SPRUCE.2016.20.Bin.76	Bacteria	5449	104	58	90.99	0	90.99	0	0	3414696	0	546	546	7121	7121	6254	6254	28662	28662	55.9	2.76	86.65	11	3778	13	91	0	0	0	0
SPRUCE.2016.20.Bin.77	Bacteria	5449	104	58	94.83	1.72	86.23	0	0	3263499	0	67	67	115572	115572	48708	48708	373658	373658	67.6	4.83	88.45	11	3052	3	100	1	0	0	0
SPRUCE.2016.20.Bin.79	Archaea	207	149	107	99.22	0.93	94.57	0	0	2522698	0	34	34	97717	97717	74197	74197	314732	314732	47.8	1.47	84.7	11	2636	2	146	1	0	0	0
SPRUCE.2016.20.Bin.85	Archaea	207	149	107	96.26	3.74	77.56	0	0	2775493	0	38	38	169625	169625	73039	73039	335100	335100	50.9	1.54	86.61	11	3083	4	140	5	0	0	0
SPRUCE.2016.20.Bin.86	Bacteria	5449	104	58	97.41	1.72	88.81	0	100	5640515	0	345	345	23388	23388	16349	16349	81342	81342	60.2	1.71	82.69	11	4782	2	101	1	0	0	0
SPRUCE.2016.20.Bin.87	Bacteria	5449	104	58	99.14	0	99.14	0	0	5293154	0	256	256	35464	35464	20676	20676	137792	137792	57.2	1.33	86.31	11	5074	1	103	0	0	0	0
SPRUCE.2016.20.Bin.9	Bacteria	5449	104	58	100	1.72	91.4	0	0	2265407	0	12	12	534149	534149	188783	188783	652534	652534	54.7	1.03	90.5	11	2033	0	103	1	0	0	0
SPRUCE.2016.20.Bin.92	Archaea	207	149	107	69.39	0	69.39	0	0	506273	0	2	2	390287	390287	253136	253136	390287	390287	34.5	0.01	91.84	11	635	37	112	0	0	0	0
SPRUCE.2016.20.Bin.94	Bacteria	5449	104	58	98.28	3.45	81.03	0	0	5453888	0	157	157	61061	61061	34738	34738	230825	230825	63.8	1.71	87.9	11	4528	1	101	2	0	0	0
SPRUCE.2016.20.Bin.95	Bacteria	5449	104	58	99.14	0	99.14	0	0	2341837	0	19	19	168384	168384	123254	123254	334956	334956	50.7	1.46	88.57	11	2333	1	103	0	0	0	0
SPRUCE.2016.20.Bin.99	Archaea	207	149	107	97.2	0	97.2	0	0	2041709	0	50	50	69508	69508	40834	40834	137165	137165	50.9	2.09	82.12	11	2263	3	146	0	0	0	0
SPRUCE.2016.20.maxbin2.001	Bacteria	5449	104	58	99.14	0	99.14	0	0	5608982	0	319	319	33240	33240	17583	17583	137792	137792	57.1	1.54	86.11	11	5397	1	103	0	0	0	0
SPRUCE.2016.20.maxbin2.002	Bacteria	5449	104	58	89.34	3.76	70.54	0	75	5583563	0	586	586	13069	13069	9528	9528	61096	61096	58	1.8	85.53	11	5296	12	88	4	0	0	0
SPRUCE.2016.20.maxbin2.005	Bacteria	5449	104	58	81.97	1.72	73.37	0	0	5213168	0	423	423	17773	17773	12324	12324	82694	82694	58	2.53	85.28	11	4785	29	74	1	0	0	0
SPRUCE.2016.20.maxbin2.007	Bacteria	5449	104	58	98.28	1.44	91.08	0	100	3748810	0	89	89	77785	77785	42121	42121	191717	191717	61.3	1.78	89.04	11	3572	1	101	2	0	0	0
SPRUCE.2016.20.maxbin2.011	Bacteria	5449	104	58	83.31	0	83.31	0	0	3797890	0	620	620	7065	7065	6125	6125	27595	27595	57.8	1.39	87.99	11	3763	22	82	0	0	0	0
SPRUCE.2016.20.maxbin2.026	Archaea	207	149	107	98.6	3.27	82.25	0	0	5054443	0	488	488	16648	16648	10357	10357	400108	400108	61.5	4.04	85.03	11	5269	3	141	5	0	0	0
SPRUCE.2016.20.maxbin2.027	Bacteria	5449	104	58	77.66	1.72	69.06	0	100	5752157	0	301	301	34287	34287	19110	19110	115512	115512	57.6	3.5	85.07	11	5258	42	61	1	0	0	0
SPRUCE.2016.20.maxbin2.030	Bacteria	5449	104	58	100	1.72	91.4	0	0	3320043	0	47	47	168482	168482	70639	70639	662089	662089	57.3	7.42	88.41	11	3055	0	103	1	0	0	0
SPRUCE.2016.20.maxbin2.034	Bacteria	5449	104	58	92.24	1.88	82.84	0	100	5160324	0	450	450	15553	15553	11467	11467	66912	66912	59.8	1.94	83.54	11	4880	5	97	2	0	0	0
SPRUCE.2016.20.maxbin2.035	Bacteria	5449	104	58	97.41	5.33	70.76	0	25	5958417	0	411	411	21542	21542	14497	14497	81342	81342	60.2	2.55	82.8	11	5183	2	98	4	0	0	0
SPRUCE.2016.20.maxbin2.036	Archaea	207	149	107	96.26	3.74	77.56	0	0	2837854	0	46	46	169625	169625	61692	61692	335100	335100	51	3.68	86.66	11	3184	4	140	5	0	0	0
SPRUCE.2016.20.maxbin2.038	Bacteria	5449	104	58	98.28	3.45	81.03	0	0	5742415	0	222	222	59434	59434	25866	25866	230825	230825	63.7	4.07	87.77	11	4853	1	101	2	0	0	0
SPRUCE.2016.20.maxbin2.040	Bacteria	5449	104	58	89.66	1.72	81.06	0	0	4102455	0	301	301	21293	21293	13629	13629	81030	81030	63.4	2.82	88.06	11	3766	7	96	1	0	0	0
SPRUCE.2016.20.maxbin2.041	Bacteria	5449	104	58	98.28	1.72	89.68	0	0	5290226	0	181	181	54573	54573	29227	29227	138522	138522	45.2	3.05	85.24	11	5363	1	102	1	0	0	0
SPRUCE.2016.20.maxbin2.042	Bacteria	5449	104	58	99.14	7.68	60.74	0	55.56	6539559	0	898	898	9269	9269	7282	7282	96457	96457	57.3	2.77	87.27	11	6457	1	94	9	0	0	0
SPRUCE.2016.20.maxbin2.043	Bacteria	5449	104	58	99.14	3.45	81.89	0	0	4401383	15	148	149	116929	95012	29739	29539	349910	349910	60.9	3.74	88.74	11	3826	1	101	2	0	0	0
SPRUCE.2016.20.maxbin2.045	Bacteria	5449	104	58	97.81	3.61	79.76	0	100	3435279	0	361	361	12654	12654	9516	9516	125245	125245	60.4	3.95	82.06	11	3418	4	97	3	0	0	0
SPRUCE.2016.20.maxbin2.047	Bacteria	5449	104	58	96.55	0	96.55	0	0	3751685	0	69	69	136689	136689	54372	54372	382490	382490	70	2.77	90.88	11	3950	2	102	0	0	0	0
SPRUCE.2016.20.maxbin2.048	Bacteria	5449	104	58	81.9	1.72	73.3	0	0	923485	0	51	51	26054	26054	18107	18107	75530	75530	43	4.78	88.91	11	1046	11	91	2	0	0	0
SPRUCE.2016.20.maxbin2.049	Bacteria	5449	104	58	87.93	0	87.93	0	0	3341896	0	401	401	11149	11149	8333	8333	61563	61563	70.4	2.57	93.58	11	3420	8	96	0	0	0	0
SPRUCE.2016.20.maxbin2.050	Archaea	207	149	107	97.66	4.21	76.61	0	0	2428622	0	170	170	131712	131712	14286	14286	475730	475730	42.4	4.3	89.49	11	2780	3	139	7	0	0	0
SPRUCE.2016.20.maxbin2.051	Bacteria	5449	104	58	82.6	0	82.6	0	0	832587	0	13	13	138039	138039	64045	64045	307985	307985	48.5	2.82	89.22	11	877	13	91	0	0	0	0
SPRUCE.2016.20.maxbin2.053	Bacteria	5449	104	58	99.14	0	99.14	0	0	2353416	0	22	22	168384	168384	106973	106973	334956	334956	50.7	2.01	88.51	11	2345	1	103	0	0	0	0
SPRUCE.2016.20.maxbin2.054	Archaea	207	149	107	70.33	0	70.33	0	0	530569	0	3	3	390287	390287	176856	176856	390287	390287	34.5	0.23	92.1	11	694	36	113	0	0	0	0
SPRUCE.2016.20.maxbin2.056	Archaea	207	149	107	99.22	1.87	89.87	0	0	2878395	0	102	102	90801	90801	28219	28219	314732	314732	48.4	3.79	84.92	11	3117	2	145	2	0	0	0
SPRUCE.2016.21.Bin.1	Bacteria	5449	104	58	99.14	3.45	81.89	0	0	5290891	0	206	206	49009	49009	25683	25683	123743	123743	57.2	1.29	86.38	11	5050	1	101	2	0	0	0
SPRUCE.2016.21.Bin.12	Bacteria	5449	104	58	96.55	1.72	87.95	0	100	8545063	0	378	378	33379	33379	22605	22605	101342	101342	61.4	1.27	87.58	11	8032	3	100	1	0	0	0
SPRUCE.2016.21.Bin.13	Bacteria	5449	104	58	98.28	5.17	72.43	0	0	5423734	0	98	98	117912	117912	55344	55344	354874	354874	58.7	1.75	87.13	11	4763	1	99	4	0	0	0
SPRUCE.2016.21.Bin.16	Bacteria	5449	104	58	96.55	3.45	79.3	0	91.67	4281140	0	237	237	26385	26385	18063	18063	118126	118126	58.9	1.1	87.93	11	3872	2	90	12	0	0	0
SPRUCE.2016.21.Bin.2	Bacteria	5449	104	58	97.41	6.37	65.56	0	30	6496406	0	441	441	24515	24515	14731	14731	104977	104977	56.7	1.72	85.25	11	6439	3	91	10	0	0	0
SPRUCE.2016.21.Bin.22	Bacteria	5449	104	58	72.1	0.86	67.8	0	100	2164797	0	339	339	7324	7324	6385	6385	26425	26425	64.1	2.38	91.76	11	2431	20	83	1	0	0	0
SPRUCE.2016.21.Bin.23	Bacteria	5449	104	58	97.26	0	97.26	0	0	4788999	0	204	204	30840	30840	23475	23475	128407	128407	59.2	1.72	87.74	11	4176	3	101	0	0	0	0
SPRUCE.2016.21.Bin.24	Bacteria	5449	104	58	96.55	0	96.55	0	0	4647294	0	158	158	61050	61050	29413	29413	160306	160306	57.7	1.07	88.1	11	3907	2	102	0	0	0	0
SPRUCE.2016.21.Bin.29	Bacteria	5449	104	58	90.6	1.72	82	0	0	5973543	0	198	198	64434	64434	30169	30169	198811	198811	57	1.18	86.01	11	5714	13	90	1	0	0	0
SPRUCE.2016.21.Bin.3	Bacteria	5449	104	58	94.83	1.72	86.23	0	0	5785282	0	311	311	31470	31470	18602	18602	139608	139608	58.6	1.56	87.12	11	5222	3	100	1	0	0	0
SPRUCE.2016.21.Bin.31	Bacteria	5449	104	58	85.6	4.31	64.05	0	33.33	4748361	0	597	597	10093	10093	7953	7953	41227	41227	62.2	1.63	88.55	11	4368	35	66	3	0	0	0
SPRUCE.2016.21.Bin.36	Bacteria	5449	104	58	100	3.61	81.95	0	100	3992116	0	192	192	32773	32773	20792	20792	100594	100594	63.8	1.56	86.45	11	3934	0	101	3	0	0	0
SPRUCE.2016.21.Bin.37	Bacteria	5449	104	58	97.41	0	97.41	0	0	4737296	0	96	96	76654	76654	49346	49346	230954	230954	58.3	1.2	86.37	11	4289	2	102	0	0	0	0
SPRUCE.2016.21.Bin.39	Bacteria	5449	104	58	89.34	1.88	79.94	0	0	7093652	0	297	297	57286	57286	23884	23884	215105	215105	70.5	3.17	85.12	11	6730	22	80	2	0	0	0
SPRUCE.2016.21.Bin.42	Bacteria	5449	104	58	95.69	0	95.69	0	0	2373348	0	140	140	23586	23586	16952	16952	98520	98520	50.2	1.82	85.53	11	2348	3	101	0	0	0	0
SPRUCE.2016.21.Bin.43	Bacteria	5449	104	58	82.84	1.33	76.19	0	100	5546384	0	599	599	12313	12313	9259	9259	61153	61153	56.2	0.98	88.2	11	5390	18	82	4	0	0	0
SPRUCE.2016.21.Bin.50	Bacteria	5449	104	58	70.94	0.86	66.64	0	100	6369290	0	1274	1274	5308	5308	4999	4999	37208	37208	62.3	1.8	88.32	11	6575	35	68	1	0	0	0
SPRUCE.2016.21.Bin.51	Bacteria	5449	104	58	70.53	1.72	61.93	0	100	3162743	0	640	640	5188	5188	4941	4941	24131	24131	58.2	2.02	83.14	11	3581	22	81	1	0	0	0
SPRUCE.2016.21.Bin.53	Bacteria	5449	104	58	91.14	0	91.14	0	0	3798144	0	94	94	62797	62797	40405	40405	177187	177187	57.3	1.88	89.26	11	3392	15	89	0	0	0	0
SPRUCE.2016.21.Bin.56	Bacteria	5449	104	58	92.24	1.72	83.64	0	100	5544723	0	72	72	211608	211608	77010	77010	509124	509124	57.1	1.67	88.27	11	5003	18	85	1	0	0	0
SPRUCE.2016.21.Bin.65	Bacteria	5449	104	58	94.22	6.43	62.07	0	18.18	5991351	0	188	188	53513	53513	31868	31868	169931	169931	62.6	1.55	88.58	11	5171	10	83	11	0	0	0
SPRUCE.2016.21.Bin.66	Archaea	207	149	107	97.66	2.8	83.66	0	0	2086211	0	92	92	36883	36883	22676	22676	143814	143814	68.1	2.36	90.04	11	2003	3	143	3	0	0	0
SPRUCE.2016.21.Bin.69	Bacteria	5449	104	58	75.84	0	75.84	0	0	6661463	0	1125	1125	6702	6702	5921	5921	24060	24060	58.2	1.11	92.42	11	6843	30	74	0	0	0	0
SPRUCE.2016.21.Bin.7	Bacteria	5449	104	58	85.74	4.47	63.39	0	0	3949799	0	498	498	9094	9094	7931	7931	47685	47685	58	1.11	87.38	11	3881	21	79	4	0	0	0
SPRUCE.2016.21.Bin.73	Bacteria	5449	104	58	84.09	1.72	75.49	0	0	4238442	0	801	801	5654	5654	5291	5291	23573	23573	63	2.19	91.69	11	4527	20	83	1	0	0	0
SPRUCE.2016.21.Bin.76	Bacteria	5449	104	58	78.53	0.16	77.73	0	0	2009539	0	365	365	6099	6099	5505	5505	21416	21416	65.2	1.83	91.54	11	2256	28	75	1	0	0	0
SPRUCE.2016.21.Bin.8	Bacteria	5449	104	58	83.1	4.31	61.55	0	100	5040170	0	679	679	8998	8998	7422	7422	46086	46086	62.4	1.77	88.73	11	4988	18	83	3	0	0	0
SPRUCE.2016.21.Bin.9	Bacteria	5449	104	58	85.11	0	85.11	0	0	4073963	0	542	542	9203	9203	7516	7516	64643	64643	67	3.86	89.46	11	3762	16	88	0	0	0	0
SPRUCE.2016.21.maxbin2.001	Bacteria	5449	104	58	99.14	3.45	81.89	0	0	5602063	0	285	285	47294	47294	19656	19656	123743	123743	57.1	1.98	86.14	11	5441	1	101	2	0	0	0
SPRUCE.2016.21.maxbin2.003	Bacteria	5449	104	58	95.53	5.17	69.68	0	0	8834094	0	853	853	17760	17760	10356	10356	128407	128407	58.8	2.94	84.12	11	8709	4	97	3	0	0	0
SPRUCE.2016.21.maxbin2.004	Bacteria	5449	104	58	99.14	0	99.14	0	0	5291771	0	159	159	70490	70490	33281	33281	230954	230954	58.1	1.97	86.09	11	4837	1	103	0	0	0	0
SPRUCE.2016.21.maxbin2.008	Bacteria	5449	104	58	94.83	4.31	73.28	0	0	5065573	0	476	476	14841	14841	10641	10641	84037	84037	61.8	2.14	90.24	11	5004	4	98	1	1	0	0
[truncated: 1,825 more rows]

## Sheet: Table S5
Supplemental table 5: MetaBAT genome summary statistics of the MAGs reconstructed from the transect metagenomes
[truncated: 43 more rows]

## Sheet: Table S6
Supplemental table 6: MAG taxonomy for MAGs with vOTUs linked by CRISPRs
[truncated: 31 more rows]

[truncated: 9 more sheets: Table S7, Table S8, Table S9, Table S10, Table S11, Table S12, Table S13, Table S14, Table S15]
