# Supplementary material for: Minnesota peat viromes reveal terrestrial and aquatic niche partitioning for local and global viral populations
Source: Microbiome. 2021 Nov 26;9:233. doi: 10.1186/s40168-021-01156-0 (PMC8626947; doi:10.1186/s40168-021-01156-0)
Supplement: Supplementary file 5 — Additional file 4. Output of IQ-tree for the TerL phylogenetic trees, with bootstrapping values for each of the branches. [file 40168_2021_1156_MOESM5_ESM.txt]

IQ-TREE 1.6.12 built Aug 15 2019

Input file name: 210521_own_terl_trimal.faa
Type of analysis: tree reconstruction + ultrafast bootstrap (1000 replicates)
Random seed number: 474130

REFERENCES
----------

To cite IQ-TREE please use:

Lam-Tung Nguyen, Heiko A. Schmidt, Arndt von Haeseler, and Bui Quang Minh
(2015) IQ-TREE: A fast and effective stochastic algorithm for estimating
maximum likelihood phylogenies. Mol Biol Evol, 32:268-274.
https://doi.org/10.1093/molbev/msu300

Since you used ultrafast bootstrap (UFBoot) please also cite: 

Diep Thi Hoang, Olga Chernomor, Arndt von Haeseler, Bui Quang Minh,
and Le Sy Vinh (2017) UFBoot2: Improving the ultrafast bootstrap
approximation. Mol Biol Evol, in press.
https://doi.org/10.1093/molbev/msx281

SEQUENCE ALIGNMENT
------------------

Input data: 1045 sequences with 133 amino-acid sites
Number of constant sites: 0 (= 0% of all sites)
Number of invariant (constant or ambiguous constant) sites: 0 (= 0% of all sites)
Number of parsimony informative sites: 133
Number of distinct site patterns: 133

SUBSTITUTION PROCESS
--------------------

Model of substitution: LG+F+I+G4

State frequencies: (empirical counts from alignment)

  pi(A) = 0.0694
  pi(R) = 0.0572
  pi(N) = 0.0440
  pi(D) = 0.0765
  pi(C) = 0.0146
  pi(Q) = 0.0317
  pi(E) = 0.0787
  pi(G) = 0.0542
  pi(H) = 0.0155
  pi(I) = 0.0724
  pi(L) = 0.0946
  pi(K) = 0.0498
  pi(M) = 0.0182
  pi(F) = 0.0433
  pi(P) = 0.0341
  pi(S) = 0.0663
  pi(T) = 0.0522
  pi(W) = 0.0317
  pi(Y) = 0.0368
  pi(V) = 0.0588

Model of rate heterogeneity: Invar+Gamma with 4 categories
Proportion of invariable sites: 0.0000
Gamma shape alpha: 1.7370

 Category  Relative_rate  Proportion
  1         0.2597         0.2500
  2         0.6238         0.2500
  3         1.0618         0.2500
  4         2.0547         0.2500
Relative rates are computed as MEAN of the portion of the Gamma distribution falling in the category.

MAXIMUM LIKELIHOOD TREE
-----------------------


**NOTE**: Consensus tree has higher likelihood than ML tree found! Please use consensus tree below.
Log-likelihood of the tree: -146898.3805 (s.e. 5306.3426)
Unconstrained log-likelihood (without tree): -650.4164
Number of free parameters (#branches + #model parameters): 2080
Akaike information criterion (AIC) score: 297956.7610
Corrected Akaike information criterion (AICc) score: 8954916.7610
Bayesian information criterion (BIC) score: 303968.6872

**************************** WARNING ****************************
Number of parameters (K, model parameters and branch lengths): 2080
Sample size (n, alignment length): 133

Given that K>=n, the parameter estimates might be inaccurate.
Thus, phylogenetic estimates should be interpreted with caution.

Ideally, it is desirable that n >> K. When selecting optimal models,
1. use AIC or BIC if n > 40K;
2. use AICc or BIC if 40K >= n > K;
3. be extremely cautious if n <= K

To improve the situation (3), consider the following options:
  1. Increase the sample size (n)
  2. Decrease the number of parameters (K) to be estimated. If
     possible:
     a. Remove the least important sequences from the alignment
     b. Specify some of the parameter values for the substitution
        model (e.g., the nucleotide or amino acid frequencies)
     c. Specify some of the parameter values for the rates-across-
        sites model (e.g., the shape parameter for the discrete
        Gamma distribution, the proportion of invariable sites, or
        the rates of change for different rate categories under
        the FreeRate model)

Reference:
Burnham KR, Anderson DR (2002). Model Selection and Multimodel
Inference: A Practical Information-Theoretic Approach. Springer,
New York.
************************ END OF WARNING ***********************

Total tree length (sum of branch lengths): 309.4456
Sum of internal branch lengths: 102.1899 (33.0235% of tree length)

WARNING: 22 near-zero internal branches (<0.0075) should be treated with caution
         Such branches are denoted by '**' in the figure below

NOTE: Tree is UNROOTED although outgroup taxon 'alaska_puertorico_126_00009' is drawn at root
Numbers in parentheses are SH-aLRT support (%) / ultrafast bootstrap support (%)

+**alaska_puertorico_126_00009
|
+**gary_all20_5258_00051
|
|                 +--biochar_2018_1127_00010
|              +--| (46.4/79)
|              |  |  +--gary_all20_14832_00008
|              |  +--| (96.2/100)
|              |     +--SPR_ownSam_1208_00004
|           +--| (20.3/37)
|           |  +--biochar_2018_543_00049
|        +--| (82.3/45)
|        |  +--biochar_2018_2941_00009
|     +--| (33.6/44)
|     |  |        +--biochar_2018_1283_00029
|     |  |     +--| (63.7/95)
|     |  |     |  |        +--biochar_2018_2711_00004
|     |  |     |  |     +--| (34.7/100)
|     |  |     |  |     |  +--biochar_2018_768_00001
|     |  |     |  |  +--| (44.9/100)
|     |  |     |  |  |  |  +--gary_all20_10928_00022
|     |  |     |  |  |  +--| (95.2/100)
|     |  |     |  |  |     +--gary_all20_9332_00033
|     |  |     |  +--| (51.3/99)
|     |  |     |     |  +--gary_all20_12858_00008
|     |  |     |     +--| (99.1/100)
|     |  |     |        +--gary_all20_6629_00028
|     |  |  +--| (83.3/55)
|     |  |  |  |        +**alaska_puertorico_154_00017
|     |  |  |  |     +--| (100/100)
|     |  |  |  |     |  +**gary_all20_6476_00017
|     |  |  |  |  +--| (93.5/66)
|     |  |  |  |  |  |              +--gary_all20_17165_00015
|     |  |  |  |  |  |           +--| (84.9/68)
|     |  |  |  |  |  |           |  |  +-----borton_2018_57_00035
|     |  |  |  |  |  |           |  +--| (92.5/69)
|     |  |  |  |  |  |           |     +-------gary_all20_17530_00012
|     |  |  |  |  |  |        +--| (78.6/56)
|     |  |  |  |  |  |        |  +--gary_all20_5485_00010
|     |  |  |  |  |  |     +--| (54.9/53)
|     |  |  |  |  |  |     |  |           +--gary_all20_5524_00021
|     |  |  |  |  |  |     |  |        +--| (85.5/85)
|     |  |  |  |  |  |     |  |        |  +--gary_all20_6113_00038
|     |  |  |  |  |  |     |  |     +--| (94.4/99)
|     |  |  |  |  |  |     |  |     |  |  +--gary_all20_4327_00010
|     |  |  |  |  |  |     |  |     |  +--| (46.5/79)
|     |  |  |  |  |  |     |  |     |     |     +**SPR_ownSam_1045_00017
|     |  |  |  |  |  |     |  |     |     |  +--| (97.7/100)
|     |  |  |  |  |  |     |  |     |     |  |  +**SPR_ownSam_1314_00014
|     |  |  |  |  |  |     |  |     |     +--| (76.4/94)
|     |  |  |  |  |  |     |  |     |        +--gary_all20_5303_00006
|     |  |  |  |  |  |     |  |  +--| (85.6/94)
|     |  |  |  |  |  |     |  |  |  |  +**gary_all20_17480_00005
|     |  |  |  |  |  |     |  |  |  +--| (100/100)
|     |  |  |  |  |  |     |  |  |     +**gary_all20_5738_00064
|     |  |  |  |  |  |     |  +--| (88.1/95)
|     |  |  |  |  |  |     |     +--SPR_ownSam_1962_00013
|     |  |  |  |  |  |  +--| (48.4/63)
|     |  |  |  |  |  |  |  +--SPR_ownSam_1080_00019
|     |  |  |  |  |  +--| (95.4/67)
|     |  |  |  |  |     +--gary_all20_5230_00024
|     |  |  |  +--| (78.1/22)
|     |  |  |     |        +**biochar_2018_1743_00020
|     |  |  |     |     +--| (100/100)
|     |  |  |     |     |  +**biochar_2018_653_00032
|     |  |  |     |  +--| (77.8/80)
|     |  |  |     |  |  |           +--gary_all20_22337_00003
|     |  |  |     |  |  |        +--| (91.1/100)
|     |  |  |     |  |  |        |  |     +--SPR_ownSam_1512_00002
|     |  |  |     |  |  |        |  |  +--| (88/100)
|     |  |  |     |  |  |        |  |  |  |  +--gary_all20_8483_00006
|     |  |  |     |  |  |        |  |  |  +--| (99.8/100)
|     |  |  |     |  |  |        |  |  |     +--JGI_spades_SPR_2413_00011
|     |  |  |     |  |  |        |  +--| (56.6/97)
|     |  |  |     |  |  |        |     +--gary_all20_663_00081
|     |  |  |     |  |  |     +--| (82.5/94)
|     |  |  |     |  |  |     |  +--gary_all20_3475_00003
|     |  |  |     |  |  |  +--| (85.4/94)
|     |  |  |     |  |  |  |  +--gary_all20_9201_00031
|     |  |  |     |  |  +--| (89.4/94)
|     |  |  |     |  |     |        +--gary_all20_3659_00025
|     |  |  |     |  |     |     +--| (99.4/100)
|     |  |  |     |  |     |     |  +--gary_all20_7887_00015
|     |  |  |     |  |     |  +--| (32.4/41)
|     |  |  |     |  |     |  |  |                                                    +-----gary_all20_10547_00006
|     |  |  |     |  |     |  |  |                                                 +--| (86.8/100)
|     |  |  |     |  |     |  |  |                                                 |  |           +--biochar_2018_681_00024
|     |  |  |     |  |     |  |  |                                                 |  |        +--| (52.9/99)
|     |  |  |     |  |     |  |  |                                                 |  |        |  +----gary_all20_1218_00081
|     |  |  |     |  |     |  |  |                                                 |  |     +--| (87.5/100)
|     |  |  |     |  |     |  |  |                                                 |  |     |  +---gary_all20_3057_00068
|     |  |  |     |  |     |  |  |                                                 |  |  +--| (85.3/100)
|     |  |  |     |  |     |  |  |                                                 |  |  |  +---gary_all20_15233_00027
|     |  |  |     |  |     |  |  |                                                 |  +--| (63.7/68)
|     |  |  |     |  |     |  |  |                                                 |     |         +--gary_all20_8622_00005
|     |  |  |     |  |     |  |  |                                                 |     +---------| (99.8/100)
|     |  |  |     |  |     |  |  |                                                 |               |    +**JGI_mega_SPR_362_00042
|     |  |  |     |  |     |  |  |                                                 |               +----| (98.6/100)
|     |  |  |     |  |     |  |  |                                                 |                    +**JGI_spades_SPR_759_00020
|     |  |  |     |  |     |  |  |                                             +---| (0/10)
|     |  |  |     |  |     |  |  |                                             |   +--------------------gary_all20_16743_00010
|     |  |  |     |  |     |  |  |                                          +--| (63.2/96)
|     |  |  |     |  |     |  |  |                                          |  +-------biochar_2018_2774_00002
|     |  |  |     |  |     |  |  |                                       +--| (79.5/88)
|     |  |  |     |  |     |  |  |                                       |  |        +**biochar_2018_2120_00003
|     |  |  |     |  |     |  |  |                                       |  +--------| (100/100)
|     |  |  |     |  |     |  |  |                                       |           +**biochar_2018_867_00053
|     |  |  |     |  |     |  |  |                                    +--| (21.8/33)
|     |  |  |     |  |     |  |  |                                    |  +---------biochar_2018_2371_00002
|     |  |  |     |  |     |  |  |                                 +--| (94.3/93)
|     |  |  |     |  |     |  |  |                                 |  |                             +--alaska_puertorico_321_00010
|     |  |  |     |  |     |  |  |                                 |  |                          +--| (76.1/95)
|     |  |  |     |  |     |  |  |                                 |  |                          |  +--alaska_puertorico_714_00002
|     |  |  |     |  |     |  |  |                                 |  |                       +--| (67.1/96)
|     |  |  |     |  |     |  |  |                                 |  |                       |  |           +**alaska_puertorico_87_00034
|     |  |  |     |  |     |  |  |                                 |  |                       |  |        +--| (92.5/100)
|     |  |  |     |  |     |  |  |                                 |  |                       |  |        |  +**gary_all20_13269_00018
|     |  |  |     |  |     |  |  |                                 |  |                       |  |     +--| (82.5/100)
|     |  |  |     |  |     |  |  |                                 |  |                       |  |     |  +**gary_all20_9756_00013
|     |  |  |     |  |     |  |  |                                 |  |                       |  |  +--| (95.6/100)
|     |  |  |     |  |     |  |  |                                 |  |                       |  |  |  +--gary_all20_3518_00063
|     |  |  |     |  |     |  |  |                                 |  |                       |  +--| (90.9/95)
|     |  |  |     |  |     |  |  |                                 |  |                       |     +--gary_all20_10901_00022
|     |  |  |     |  |     |  |  |                                 |  |                    +--| (72.3/96)
|     |  |  |     |  |     |  |  |                                 |  |                    |  |     +--gary_all20_11810_00009
|     |  |  |     |  |     |  |  |                                 |  |                    |  |  +--| (23.2/97)
|     |  |  |     |  |     |  |  |                                 |  |                    |  |  |  +--gary_all20_8441_00036
|     |  |  |     |  |     |  |  |                                 |  |                    |  +--| (80.3/95)
|     |  |  |     |  |     |  |  |                                 |  |                    |     +--gary_all20_8092_00016
|     |  |  |     |  |     |  |  |                                 |  |              +-----| (100/98)
|     |  |  |     |  |     |  |  |                                 |  |              |     +--gary_all20_4785_00035
|     |  |  |     |  |     |  |  |                                 |  |           +--| (12.5/56)
|     |  |  |     |  |     |  |  |                                 |  |           |  +--alaska_puertorico_934_00007
|     |  |  |     |  |     |  |  |                                 |  |        +--| (85.9/97)
|     |  |  |     |  |     |  |  |                                 |  |        |  +-----------------gary_all20_13926_00004
|     |  |  |     |  |     |  |  |                                 |  |     +--| (91.6/86)
|     |  |  |     |  |     |  |  |                                 |  |     |  |              +--gary_all20_11122_00019
|     |  |  |     |  |     |  |  |                                 |  |     |  |           +--| (58.5/82)
|     |  |  |     |  |     |  |  |                                 |  |     |  |           |  +--gary_all20_8467_00014
|     |  |  |     |  |     |  |  |                                 |  |     |  |        +--| (85.3/82)
|     |  |  |     |  |     |  |  |                                 |  |     |  |        |  +--gary_all20_11561_00017
|     |  |  |     |  |     |  |  |                                 |  |     |  |     +--| (95/96)
|     |  |  |     |  |     |  |  |                                 |  |     |  |     |  |     +--gary_all20_16372_00016
|     |  |  |     |  |     |  |  |                                 |  |     |  |     |  |  +--| (95.6/100)
|     |  |  |     |  |     |  |  |                                 |  |     |  |     |  |  |  +--gary_all20_3822_00033
|     |  |  |     |  |     |  |  |                                 |  |     |  |     |  +--| (81.4/99)
|     |  |  |     |  |     |  |  |                                 |  |     |  |     |     +--gary_all20_4344_00022
|     |  |  |     |  |     |  |  |                                 |  |     |  |  +--| (85.1/66)
|     |  |  |     |  |     |  |  |                                 |  |     |  |  |  |  +----gary_all20_6653_00049
|     |  |  |     |  |     |  |  |                                 |  |     |  |  |  +--| (35.4/63)
|     |  |  |     |  |     |  |  |                                 |  |     |  |  |     +----------------gary_all20_22236_00008
|     |  |  |     |  |     |  |  |                                 |  |     |  +--| (44.2/65)
|     |  |  |     |  |     |  |  |                                 |  |     |     |      +---EarthsVirome_5967_00052
|     |  |  |     |  |     |  |  |                                 |  |     |     |  +---| (98.6/100)
|     |  |  |     |  |     |  |  |                                 |  |     |     |  |   +----gary_all20_15138_00001
|     |  |  |     |  |     |  |  |                                 |  |     |     +--| (88.2/99)
|     |  |  |     |  |     |  |  |                                 |  |     |        +-----gary_all20_18672_00005
|     |  |  |     |  |     |  |  |                                 |  |  +--| (50.9/61)
|     |  |  |     |  |     |  |  |                                 |  |  |  |           +----biochar_2018_1988_00002
|     |  |  |     |  |     |  |  |                                 |  |  |  |        +--| (0/18)
|     |  |  |     |  |     |  |  |                                 |  |  |  |        |  |  +--biochar_2018_713_00016
|     |  |  |     |  |     |  |  |                                 |  |  |  |        |  +--| (79.9/100)
|     |  |  |     |  |     |  |  |                                 |  |  |  |        |     +--SPR_ownSam_243_00044
|     |  |  |     |  |     |  |  |                                 |  |  |  |     +--| (94.1/100)
|     |  |  |     |  |     |  |  |                                 |  |  |  |     |  +--gary_all20_4200_00035
|     |  |  |     |  |     |  |  |                                 |  |  |  |  +--| (85.3/76)
|     |  |  |     |  |     |  |  |                                 |  |  |  |  |  +-------biochar_2018_2242_00010
|     |  |  |     |  |     |  |  |                                 |  |  |  +--| (77.8/82)
|     |  |  |     |  |     |  |  |                                 |  |  |     |     +---gary_all20_4513_00062
|     |  |  |     |  |     |  |  |                                 |  |  |     |  +--| (93.2/97)
|     |  |  |     |  |     |  |  |                                 |  |  |     |  |  +-----gary_all20_3995_00053
|     |  |  |     |  |     |  |  |                                 |  |  |     +--| (79.8/74)
|     |  |  |     |  |     |  |  |                                 |  |  |        +--gary_all20_6271_00043
|     |  |  |     |  |     |  |  |                                 |  +--| (44/20)
|     |  |  |     |  |     |  |  |                                 |     +-------gary_all20_21060_00007
|     |  |  |     |  |     |  |  |                              +--| (0/8)
|     |  |  |     |  |     |  |  |                              |  |          +----biochar_2018_2666_00012
|     |  |  |     |  |     |  |  |                              |  +----------| (100/100)
|     |  |  |     |  |     |  |  |                              |             +--gary_all20_4038_00026
|     |  |  |     |  |     |  |  |                           +--| (93.8/48)
|     |  |  |     |  |     |  |  |                           |  |                  +--gary_all20_13878_00009
|     |  |  |     |  |     |  |  |                           |  |               +--| (91.2/99)
|     |  |  |     |  |     |  |  |                           |  |               |  +--gary_all20_4021_00050
|     |  |  |     |  |     |  |  |                           |  |           +---| (98.7/99)
|     |  |  |     |  |     |  |  |                           |  |           |   +--gary_all20_3616_00058
|     |  |  |     |  |     |  |  |                           |  |        +--| (94.4/100)
|     |  |  |     |  |     |  |  |                           |  |        |  +-----gary_all20_5517_00030
|     |  |  |     |  |     |  |  |                           |  |     +--| (64/10)
|     |  |  |     |  |     |  |  |                           |  |     |  |  +---------------borton_2018_247_00042
|     |  |  |     |  |     |  |  |                           |  |     |  +--| (63.1/24)
|     |  |  |     |  |     |  |  |                           |  |     |     |        +----biochar_2018_1841_00015
|     |  |  |     |  |     |  |  |                           |  |     |     +--------| (99.2/100)
|     |  |  |     |  |     |  |  |                           |  |     |              +----biochar_2018_930_00033
|     |  |  |     |  |     |  |  |                           |  |  +--| (65.5/8)
|     |  |  |     |  |     |  |  |                           |  |  |  |           +--biochar_2018_2936_00014
|     |  |  |     |  |     |  |  |                           |  |  |  |        +--| (96.9/100)
|     |  |  |     |  |     |  |  |                           |  |  |  |        |  |  +--biochar_2018_69_00013
|     |  |  |     |  |     |  |  |                           |  |  |  |        |  +--| (94/100)
|     |  |  |     |  |     |  |  |                           |  |  |  |        |     |  +--JGI_mega_SPR_1008_00009
|     |  |  |     |  |     |  |  |                           |  |  |  |        |     +--| (70.7/100)
|     |  |  |     |  |     |  |  |                           |  |  |  |        |        +--JGI_mega_SPR_239_00015
|     |  |  |     |  |     |  |  |                           |  |  |  |  +-----| (99.8/100)
|     |  |  |     |  |     |  |  |                           |  |  |  |  |     +--SPR_ownSam_1022_00015
|     |  |  |     |  |     |  |  |                           |  |  |  +--| (90.5/54)
|     |  |  |     |  |     |  |  |                           |  |  |     |      +----biochar_2018_2216_00014
|     |  |  |     |  |     |  |  |                           |  |  |     +------| (99.6/100)
|     |  |  |     |  |     |  |  |                           |  |  |            +--gary_all20_4663_00035
|     |  |  |     |  |     |  |  |                           |  +--| (56.5/8)
|     |  |  |     |  |     |  |  |                           |     |                     +------biochar_2018_1516_00005
|     |  |  |     |  |     |  |  |                           |     |                 +---| (98.7/100)
|     |  |  |     |  |     |  |  |                           |     |                 |   |  +--gary_all20_13947_00011
|     |  |  |     |  |     |  |  |                           |     |                 |   +--| (57.9/99)
|     |  |  |     |  |     |  |  |                           |     |                 |      |  +--gary_all20_17746_00008
|     |  |  |     |  |     |  |  |                           |     |                 |      +--| (90.9/100)
|     |  |  |     |  |     |  |  |                           |     |                 |         +--gary_all20_3568_00056
|     |  |  |     |  |     |  |  |                           |     |              +--| (95.7/100)
|     |  |  |     |  |     |  |  |                           |     |              |  |     +---biochar_2018_2834_00009
|     |  |  |     |  |     |  |  |                           |     |              |  |  +--| (0/36)
|     |  |  |     |  |     |  |  |                           |     |              |  |  |  +----gary_all20_10141_00015
|     |  |  |     |  |     |  |  |                           |     |              |  +--| (48.1/99)
|     |  |  |     |  |     |  |  |                           |     |              |     +---biochar_2018_435_00037
|     |  |  |     |  |     |  |  |                           |     |           +--| (97.9/100)
|     |  |  |     |  |     |  |  |                           |     |           |  |   +--biochar_2018_2633_00006
|     |  |  |     |  |     |  |  |                           |     |           |  +---| (99.7/100)
|     |  |  |     |  |     |  |  |                           |     |           |      +--gary_all20_5205_00057
|     |  |  |     |  |     |  |  |                           |     |        +--| (4.1/67)
|     |  |  |     |  |     |  |  |                           |     |        |  |           +-----biochar_2018_741_00042
|     |  |  |     |  |     |  |  |                           |     |        |  |        +--| (73.2/99)
|     |  |  |     |  |     |  |  |                           |     |        |  |        |  |  +--gary_all20_7037_00016
|     |  |  |     |  |     |  |  |                           |     |        |  |        |  +--| (68.4/98)
|     |  |  |     |  |     |  |  |                           |     |        |  |        |     |     +-----gary_all20_14281_00018
|     |  |  |     |  |     |  |  |                           |     |        |  |        |     |  +--| (96.3/100)
|     |  |  |     |  |     |  |  |                           |     |        |  |        |     |  |  +---gary_all20_5446_00027
|     |  |  |     |  |     |  |  |                           |     |        |  |        |     +--| (85.1/98)
|     |  |  |     |  |     |  |  |                           |     |        |  |        |        +-------SPR_ownSam_1002_00004
|     |  |  |     |  |     |  |  |                           |     |        |  |     +--| (98.6/100)
|     |  |  |     |  |     |  |  |                           |     |        |  |     |  |     +--gary_all20_12898_00019
|     |  |  |     |  |     |  |  |                           |     |        |  |     |  |  +--| (30.4/95)
|     |  |  |     |  |     |  |  |                           |     |        |  |     |  |  |  +--gary_all20_4696_00023
|     |  |  |     |  |     |  |  |                           |     |        |  |     |  +--| (92.7/98)
|     |  |  |     |  |     |  |  |                           |     |        |  |     |     +--gary_all20_17350_00007
|     |  |  |     |  |     |  |  |                           |     |        |  |  +--| (60.9/94)
|     |  |  |     |  |     |  |  |                           |     |        |  |  |  |     +----alaska_puertorico_92_00056
|     |  |  |     |  |     |  |  |                           |     |        |  |  |  |  +--| (87.9/100)
|     |  |  |     |  |     |  |  |                           |     |        |  |  |  |  |  +-------gary_all20_3695_00036
|     |  |  |     |  |     |  |  |                           |     |        |  |  |  +--| (81.3/99)
|     |  |  |     |  |     |  |  |                           |     |        |  |  |     +---------SPR_ownSam_614_00022
|     |  |  |     |  |     |  |  |                           |     |        |  +--| (89.7/97)
|     |  |  |     |  |     |  |  |                           |     |        |     |  +-----gary_all20_21946_00013
|     |  |  |     |  |     |  |  |                           |     |        |     +--| (81.8/99)
|     |  |  |     |  |     |  |  |                           |     |        |        +-----gary_all20_13523_00003
|     |  |  |     |  |     |  |  |                           |     |     +--| (49.8/83)
|     |  |  |     |  |     |  |  |                           |     |     |  |      +--EarthsVirome_25720_00013
|     |  |  |     |  |     |  |  |                           |     |     |  |   +--| (71.6/100)
|     |  |  |     |  |     |  |  |                           |     |     |  |   |  +---gary_all20_13059_00011
|     |  |  |     |  |     |  |  |                           |     |     |  +---| (95.7/100)
|     |  |  |     |  |     |  |  |                           |     |     |      +-----gary_all20_13311_00003
|     |  |  |     |  |     |  |  |                           |     |  +--| (89.2/100)
|     |  |  |     |  |     |  |  |                           |     |  |  +-----------borton_2018_1111_00021
|     |  |  |     |  |     |  |  |                           |     +--| (97.9/100)
|     |  |  |     |  |     |  |  |                           |        |        +--borton_2018_1118_00014
|     |  |  |     |  |     |  |  |                           |        |     +--| (91.2/100)
|     |  |  |     |  |     |  |  |                           |        |     |  |  +--gary_all20_15504_00012
|     |  |  |     |  |     |  |  |                           |        |     |  +--| (99.6/100)
|     |  |  |     |  |     |  |  |                           |        |     |     +--gary_all20_5267_00026
|     |  |  |     |  |     |  |  |                           |        |  +--| (2.8/68)
|     |  |  |     |  |     |  |  |                           |        |  |  +--------gary_all20_2197_00018
|     |  |  |     |  |     |  |  |                           |        +--| (90.7/96)
|     |  |  |     |  |     |  |  |                           |           +--------gary_all20_4361_00034
|     |  |  |     |  |     |  |  |                        +--| (81.7/54)
|     |  |  |     |  |     |  |  |                        |  |     +-----gary_all20_9906_00009
|     |  |  |     |  |     |  |  |                        |  |  +--| (27.2/27)
|     |  |  |     |  |     |  |  |                        |  |  |  |       +--gary_all20_18363_00015
|     |  |  |     |  |     |  |  |                        |  |  |  |    +--| (92.2/100)
|     |  |  |     |  |     |  |  |                        |  |  |  |    |  +----gary_all20_7159_00029
|     |  |  |     |  |     |  |  |                        |  |  |  +----| (99.9/100)
|     |  |  |     |  |     |  |  |                        |  |  |       |  +--gary_all20_6055_00011
|     |  |  |     |  |     |  |  |                        |  |  |       +--| (95.5/100)
|     |  |  |     |  |     |  |  |                        |  |  |          +**gary_all20_8047_00001
|     |  |  |     |  |     |  |  |                        |  +--| (86.6/14)
|     |  |  |     |  |     |  |  |                        |     |           +--gary_all20_651_00060
|     |  |  |     |  |     |  |  |                        |     |  +--------| (100/100)
|     |  |  |     |  |     |  |  |                        |     |  |        |      +--gary_all20_10104_00002
|     |  |  |     |  |     |  |  |                        |     |  |        |  +---| (99.3/100)
|     |  |  |     |  |     |  |  |                        |     |  |        |  |   |     +--gary_all20_14491_00018
|     |  |  |     |  |     |  |  |                        |     |  |        |  |   |  +--| (99.2/100)
|     |  |  |     |  |     |  |  |                        |     |  |        |  |   |  |  +--gary_all20_6495_00036
|     |  |  |     |  |     |  |  |                        |     |  |        |  |   +--| (95.2/100)
|     |  |  |     |  |     |  |  |                        |     |  |        |  |      +--gary_all20_2458_00067
|     |  |  |     |  |     |  |  |                        |     |  |        +--| (86.3/73)
|     |  |  |     |  |     |  |  |                        |     |  |           +---gary_all20_2758_00023
|     |  |  |     |  |     |  |  |                        |     +--| (64.7/52)
|     |  |  |     |  |     |  |  |                        |        |          +**gary_all20_13505_00006
|     |  |  |     |  |     |  |  |                        |        |       +--| (98.3/97)
|     |  |  |     |  |     |  |  |                        |        |       |  |  +--gary_all20_3360_00008
|     |  |  |     |  |     |  |  |                        |        |       |  +--| (87.8/97)
|     |  |  |     |  |     |  |  |                        |        |       |     +--gary_all20_18065_00005
|     |  |  |     |  |     |  |  |                        |        +-------| (99.9/100)
|     |  |  |     |  |     |  |  |                        |                +--gary_all20_19904_00016
|     |  |  |     |  |     |  |  |                     +--| (82/54)
|     |  |  |     |  |     |  |  |                     |  |                                +**biochar_2018_1518_00050
|     |  |  |     |  |     |  |  |                     |  |                             +--| (91.1/100)
|     |  |  |     |  |     |  |  |                     |  |                             |  +**biochar_2018_735_00003
|     |  |  |     |  |     |  |  |                     |  |                          +--| (92.2/100)
|     |  |  |     |  |     |  |  |                     |  |                          |  +--gary_all20_19435_00002
|     |  |  |     |  |     |  |  |                     |  |                       +--| (37/100)
|     |  |  |     |  |     |  |  |                     |  |                       |  +--borton_2018_792_00001
|     |  |  |     |  |     |  |  |                     |  |                    +--| (96.6/100)
|     |  |  |     |  |     |  |  |                     |  |                    |  +--biochar_2018_683_00051
|     |  |  |     |  |     |  |  |                     |  |                 +--| (88.6/99)
|     |  |  |     |  |     |  |  |                     |  |                 |  +--borton_2018_466_00016
|     |  |  |     |  |     |  |  |                     |  |              +--| (75.6/98)
|     |  |  |     |  |     |  |  |                     |  |              |  +--EarthsVirome_16104_00015
|     |  |  |     |  |     |  |  |                     |  |           +--| (78.9/96)
|     |  |  |     |  |     |  |  |                     |  |           |  |  +--borton_2018_444_00025
|     |  |  |     |  |     |  |  |                     |  |           |  +--| (78.8/96)
|     |  |  |     |  |     |  |  |                     |  |           |     +-----gary_all20_16091_00015
|     |  |  |     |  |     |  |  |                     |  |        +--| (85.7/94)
|     |  |  |     |  |     |  |  |                     |  |        |  |  +-----gary_all20_11605_00015
|     |  |  |     |  |     |  |  |                     |  |        |  +--| (79.8/98)
|     |  |  |     |  |     |  |  |                     |  |        |     +-----biochar_2018_923_00029
|     |  |  |     |  |     |  |  |                     |  |  +-----| (98.2/99)
|     |  |  |     |  |     |  |  |                     |  |  |     +-------borton_2018_679_00011
|     |  |  |     |  |     |  |  |                     |  +--| (87.6/98)
|     |  |  |     |  |     |  |  |                     |     |           +**JGI_mega_SPR_1486_00005
|     |  |  |     |  |     |  |  |                     |     +-----------| (100/100)
|     |  |  |     |  |     |  |  |                     |                 +**JGI_spades_SPR_2433_00004
|     |  |  |     |  |     |  |  |                  +--| (86.2/55)
|     |  |  |     |  |     |  |  |                  |  |                 +--biochar_2018_1625_00021
|     |  |  |     |  |     |  |  |                  |  |              +--| (95.7/99)
|     |  |  |     |  |     |  |  |                  |  |              |  |           +**emerson_2018_377_00011
|     |  |  |     |  |     |  |  |                  |  |              |  |        +--| (99/100)
|     |  |  |     |  |     |  |  |                  |  |              |  |        |  +**gary_all20_6173_00001
|     |  |  |     |  |     |  |  |                  |  |              |  |     +--| (41.1/86)
|     |  |  |     |  |     |  |  |                  |  |              |  |     |  +--gary_all20_8108_00027
|     |  |  |     |  |     |  |  |                  |  |              |  |  +--| (84.5/62)
|     |  |  |     |  |     |  |  |                  |  |              |  |  |  |  +**gary_all20_13800_00015
|     |  |  |     |  |     |  |  |                  |  |              |  |  |  +--| (73.8/100)
|     |  |  |     |  |     |  |  |                  |  |              |  |  |     +**gary_all20_16990_00012
|     |  |  |     |  |     |  |  |                  |  |              |  +--| (75.4/63)
|     |  |  |     |  |     |  |  |                  |  |              |     |        +--gary_all20_12889_00023
|     |  |  |     |  |     |  |  |                  |  |              |     |     +--| (40.6/94)
|     |  |  |     |  |     |  |  |                  |  |              |     |     |  +--gary_all20_13743_00020
|     |  |  |     |  |     |  |  |                  |  |              |     |  +--| (69.9/95)
|     |  |  |     |  |     |  |  |                  |  |              |     |  |  +--gary_all20_18202_00010
|     |  |  |     |  |     |  |  |                  |  |              |     +--| (79.2/100)
|     |  |  |     |  |     |  |  |                  |  |              |        +--gary_all20_16056_00001
|     |  |  |     |  |     |  |  |                  |  |           +--| (93.5/99)
|     |  |  |     |  |     |  |  |                  |  |           |  |     +--gary_all20_6313_00069
|     |  |  |     |  |     |  |  |                  |  |           |  |  +--| (96.9/100)
|     |  |  |     |  |     |  |  |                  |  |           |  |  |  +--EarthsVirome_12066_00022
|     |  |  |     |  |     |  |  |                  |  |           |  +--| (66.1/49)
|     |  |  |     |  |     |  |  |                  |  |           |     |     +--gary_all20_14164_00023
|     |  |  |     |  |     |  |  |                  |  |           |     |  +--| (0/61)
|     |  |  |     |  |     |  |  |                  |  |           |     |  |  |  +--gary_all20_6179_00008
|     |  |  |     |  |     |  |  |                  |  |           |     |  |  +--| (64/98)
|     |  |  |     |  |     |  |  |                  |  |           |     |  |     +--SPR_ownSam_1434_00003
|     |  |  |     |  |     |  |  |                  |  |           |     +--| (75.3/50)
|     |  |  |     |  |     |  |  |                  |  |           |        |  +**SPR_ownSam_251_00018
|     |  |  |     |  |     |  |  |                  |  |           |        +--| (100/100)
|     |  |  |     |  |     |  |  |                  |  |           |           +**SPR_ownSam_255_00018
|     |  |  |     |  |     |  |  |                  |  |        +--| (76.5/99)
|     |  |  |     |  |     |  |  |                  |  |        |  +--gary_all20_15532_00001
|     |  |  |     |  |     |  |  |                  |  |  +-----| (99.4/100)
|     |  |  |     |  |     |  |  |                  |  |  |     +--gary_all20_18214_00019
|     |  |  |     |  |     |  |  |                  |  +--| (87.5/98)
|     |  |  |     |  |     |  |  |                  |     |                 +--gary_all20_14668_00007
|     |  |  |     |  |     |  |  |                  |     |              +--| (99.3/100)
|     |  |  |     |  |     |  |  |                  |     |              |  +--gary_all20_15501_00024
|     |  |  |     |  |     |  |  |                  |     |           +--| (93.5/100)
|     |  |  |     |  |     |  |  |                  |     |           |  +--gary_all20_18118_00020
|     |  |  |     |  |     |  |  |                  |     |        +--| (67/100)
|     |  |  |     |  |     |  |  |                  |     |        |  +--SPR_ownSam_787_00007
|     |  |  |     |  |     |  |  |                  |     +--------| (100/100)
|     |  |  |     |  |     |  |  |                  |              +----gary_all20_6659_00044
|     |  |  |     |  |     |  |  |               +--| (91.4/56)
|     |  |  |     |  |     |  |  |               |  |                             +------------------gary_all20_12732_00011
|     |  |  |     |  |     |  |  |               |  |                          +--| (80.6/24)
|     |  |  |     |  |     |  |  |               |  |                          |  +-----------borton_2018_163_00018
|     |  |  |     |  |     |  |  |               |  |                       +--| (44.6/24)
|     |  |  |     |  |     |  |  |               |  |                       |  |     +-----gary_all20_1872_00032
|     |  |  |     |  |     |  |  |               |  |                       |  |  +--| (85.3/92)
|     |  |  |     |  |     |  |  |               |  |                       |  |  |  |     +--biochar_2018_901_00034
|     |  |  |     |  |     |  |  |               |  |                       |  |  |  |  +--| (95.9/100)
|     |  |  |     |  |     |  |  |               |  |                       |  |  |  |  |  |  +--EarthsVirome_8881_00014
|     |  |  |     |  |     |  |  |               |  |                       |  |  |  |  |  +--| (77.7/100)
|     |  |  |     |  |     |  |  |               |  |                       |  |  |  |  |     |  +--gary_all20_5363_00020
|     |  |  |     |  |     |  |  |               |  |                       |  |  |  |  |     +--| (98.1/100)
|     |  |  |     |  |     |  |  |               |  |                       |  |  |  |  |        +--gary_all20_7691_00024
|     |  |  |     |  |     |  |  |               |  |                       |  |  |  +--| (55.9/100)
|     |  |  |     |  |     |  |  |               |  |                       |  |  |     |  +------gary_all20_14404_00006
|     |  |  |     |  |     |  |  |               |  |                       |  |  |     +--| (87.9/100)
|     |  |  |     |  |     |  |  |               |  |                       |  |  |        +-----gary_all20_1547_00050
|     |  |  |     |  |     |  |  |               |  |                       |  +--| (82.8/92)
|     |  |  |     |  |     |  |  |               |  |                       |     +-----gary_all20_2670_00070
|     |  |  |     |  |     |  |  |               |  |                    +--| (92.3/26)
|     |  |  |     |  |     |  |  |               |  |                    |  |                              +--biochar_2018_1251_00019
|     |  |  |     |  |     |  |  |               |  |                    |  |                           +--| (83/100)
|     |  |  |     |  |     |  |  |               |  |                    |  |                           |  +--biochar_2018_928_00026
|     |  |  |     |  |     |  |  |               |  |                    |  |                        +--| (93.4/99)
|     |  |  |     |  |     |  |  |               |  |                    |  |                        |  |        +**gary_all20_12075_00016
|     |  |  |     |  |     |  |  |               |  |                    |  |                        |  |     +--| (86.5/100)
|     |  |  |     |  |     |  |  |               |  |                    |  |                        |  |     |  +**gary_all20_15341_00035
|     |  |  |     |  |     |  |  |               |  |                    |  |                        |  |  +--| (100/100)
|     |  |  |     |  |     |  |  |               |  |                    |  |                        |  |  |  +--gary_all20_20992_00001
|     |  |  |     |  |     |  |  |               |  |                    |  |                        |  +--| (96.9/100)
|     |  |  |     |  |     |  |  |               |  |                    |  |                        |     |  +--gary_all20_15125_00002
|     |  |  |     |  |     |  |  |               |  |                    |  |                        |     +--| (80.8/100)
|     |  |  |     |  |     |  |  |               |  |                    |  |                        |        +--gary_all20_22469_00007
|     |  |  |     |  |     |  |  |               |  |                    |  |                     +--| (64.9/98)
|     |  |  |     |  |     |  |  |               |  |                    |  |                     |  +--gary_all20_1629_00058
|     |  |  |     |  |     |  |  |               |  |                    |  |        +------------| (100/100)
|     |  |  |     |  |     |  |  |               |  |                    |  |        |            +--gary_all20_22751_00018
|     |  |  |     |  |     |  |  |               |  |                    |  |     +--| (93.8/95)
|     |  |  |     |  |     |  |  |               |  |                    |  |     |  +--gary_all20_20509_00010
|     |  |  |     |  |     |  |  |               |  |                    |  |  +--| (97.4/100)
|     |  |  |     |  |     |  |  |               |  |                    |  |  |  |        +--biochar_2018_1513_00027
|     |  |  |     |  |     |  |  |               |  |                    |  |  |  |     +--| (37.9/97)
|     |  |  |     |  |     |  |  |               |  |                    |  |  |  |     |  +--biochar_2018_598_00039
|     |  |  |     |  |     |  |  |               |  |                    |  |  |  |  +**| (0/63)
|     |  |  |     |  |     |  |  |               |  |                    |  |  |  |  |  |     +---biochar_2018_866_00013
|     |  |  |     |  |     |  |  |               |  |                    |  |  |  |  |  |  +--| (98.1/100)
|     |  |  |     |  |     |  |  |               |  |                    |  |  |  |  |  |  |  +--gary_all20_5148_00039
|     |  |  |     |  |     |  |  |               |  |                    |  |  |  |  |  +--| (99.1/94)
|     |  |  |     |  |     |  |  |               |  |                    |  |  |  |  |     |  +--gary_all20_10537_00006
|     |  |  |     |  |     |  |  |               |  |                    |  |  |  |  |     +--| (63.5/100)
|     |  |  |     |  |     |  |  |               |  |                    |  |  |  |  |        |  +--gary_all20_12687_00028
|     |  |  |     |  |     |  |  |               |  |                    |  |  |  |  |        +--| (93.5/100)
|     |  |  |     |  |     |  |  |               |  |                    |  |  |  |  |           +--gary_all20_20819_00002
|     |  |  |     |  |     |  |  |               |  |                    |  |  |  +--| (83.5/89)
|     |  |  |     |  |     |  |  |               |  |                    |  |  |     +--biochar_2018_888_00024
|     |  |  |     |  |     |  |  |               |  |                    |  +--| (95.3/100)
|     |  |  |     |  |     |  |  |               |  |                    |     +------gary_all20_15606_00016
|     |  |  |     |  |     |  |  |               |  |                 +--| (88.7/77)
|     |  |  |     |  |     |  |  |               |  |                 |  |        +--EarthsVirome_1272_00047
|     |  |  |     |  |     |  |  |               |  |                 |  |     +--| (87.1/100)
|     |  |  |     |  |     |  |  |               |  |                 |  |     |  +------EarthsVirome_49451_00008
|     |  |  |     |  |     |  |  |               |  |                 |  |  +--| (73.5/33)
|     |  |  |     |  |     |  |  |               |  |                 |  |  |  |  +**EarthsVirome_24182_00020
|     |  |  |     |  |     |  |  |               |  |                 |  |  |  +--| (99.9/100)
|     |  |  |     |  |     |  |  |               |  |                 |  |  |     +**gary_all20_10038_00020
|     |  |  |     |  |     |  |  |               |  |                 |  +--| (61.5/22)
|     |  |  |     |  |     |  |  |               |  |                 |     |   +---biochar_2018_2394_00004
|     |  |  |     |  |     |  |  |               |  |                 |     +---| (89.5/76)
|     |  |  |     |  |     |  |  |               |  |                 |         +--------------gary_all20_2184_00033
|     |  |  |     |  |     |  |  |               |  |              +--| (80.8/80)
|     |  |  |     |  |     |  |  |               |  |              |  |                      +--borton_2018_190_00004
|     |  |  |     |  |     |  |  |               |  |              |  |     +----------------| (99.9/100)
|     |  |  |     |  |     |  |  |               |  |              |  |     |                |     +--gary_all20_9248_00009
|     |  |  |     |  |     |  |  |               |  |              |  |     |                |  +--| (53.6/99)
|     |  |  |     |  |     |  |  |               |  |              |  |     |                |  |  |   +--gary_all20_16699_00019
|     |  |  |     |  |     |  |  |               |  |              |  |     |                |  |  +---| (99.8/100)
|     |  |  |     |  |     |  |  |               |  |              |  |     |                |  |      +--gary_all20_16741_00006
|     |  |  |     |  |     |  |  |               |  |              |  |     |                +--| (45.1/91)
|     |  |  |     |  |     |  |  |               |  |              |  |     |                   +--SPR_ownSam_340_00020
|     |  |  |     |  |     |  |  |               |  |              |  |  +--| (58/91)
|     |  |  |     |  |     |  |  |               |  |              |  |  |  |                       +**EarthsVirome_5600_00029
|     |  |  |     |  |     |  |  |               |  |              |  |  |  |                    +--| (76.7/100)
|     |  |  |     |  |     |  |  |               |  |              |  |  |  |                    |  +**EarthsVirome_9195_00045
|     |  |  |     |  |     |  |  |               |  |              |  |  |  |                 +--| (39.8/100)
|     |  |  |     |  |     |  |  |               |  |              |  |  |  |                 |  |  +--gary_all20_14017_00021
|     |  |  |     |  |     |  |  |               |  |              |  |  |  |                 |  +--| (92/100)
|     |  |  |     |  |     |  |  |               |  |              |  |  |  |                 |     +--gary_all20_4593_00036
|     |  |  |     |  |     |  |  |               |  |              |  |  |  |              +--| (72.9/67)
|     |  |  |     |  |     |  |  |               |  |              |  |  |  |              |  +--gary_all20_21213_00013
|     |  |  |     |  |     |  |  |               |  |              |  |  |  +--------------| (100/100)
|     |  |  |     |  |     |  |  |               |  |              |  |  |                 +--gary_all20_19731_00018
|     |  |  |     |  |     |  |  |               |  |              |  +--| (92.5/93)
|     |  |  |     |  |     |  |  |               |  |              |     |                   +--alaska_puertorico_25_00047
|     |  |  |     |  |     |  |  |               |  |              |     |                +--| (74.1/85)
|     |  |  |     |  |     |  |  |               |  |              |     |                |  |   +--EarthsVirome_6000_00038
|     |  |  |     |  |     |  |  |               |  |              |     |                |  +---| (100/100)
|     |  |  |     |  |     |  |  |               |  |              |     |                |      +--gary_all20_4113_00019
|     |  |  |     |  |     |  |  |               |  |              |     |             +--| (89/89)
|     |  |  |     |  |     |  |  |               |  |              |     |             |  |  +**EarthsVirome_12943_00019
|     |  |  |     |  |     |  |  |               |  |              |     |             |  +--| (99/100)
|     |  |  |     |  |     |  |  |               |  |              |     |             |     +**gary_all20_8481_00027
|     |  |  |     |  |     |  |  |               |  |              |     |          +--| (99.3/99)
|     |  |  |     |  |     |  |  |               |  |              |     |          |  |  +--gary_all20_20480_00008
|     |  |  |     |  |     |  |  |               |  |              |     |          |  +--| (75.2/100)
|     |  |  |     |  |     |  |  |               |  |              |     |          |     +--gary_all20_7060_00030
|     |  |  |     |  |     |  |  |               |  |              |     |       +--| (82.4/39)
|     |  |  |     |  |     |  |  |               |  |              |     |       |  |     +--gary_all20_19853_00012
|     |  |  |     |  |     |  |  |               |  |              |     |       |  |  +--| (66.4/76)
|     |  |  |     |  |     |  |  |               |  |              |     |       |  |  |  +-----borton_2018_988_00008
|     |  |  |     |  |     |  |  |               |  |              |     |       |  +--| (79.7/71)
|     |  |  |     |  |     |  |  |               |  |              |     |       |     |  +--gary_all20_9689_00009
|     |  |  |     |  |     |  |  |               |  |              |     |       |     +--| (48.8/77)
|     |  |  |     |  |     |  |  |               |  |              |     |       |        +--gary_all20_20158_00009
|     |  |  |     |  |     |  |  |               |  |              |     |    +--| (78.7/83)
|     |  |  |     |  |     |  |  |               |  |              |     |    |  |  +--borton_2018_344_00039
|     |  |  |     |  |     |  |  |               |  |              |     |    |  +--| (78.8/34)
|     |  |  |     |  |     |  |  |               |  |              |     |    |     |         +---biochar_2018_685_00037
|     |  |  |     |  |     |  |  |               |  |              |     |    |     |   +-----| (98.9/100)
|     |  |  |     |  |     |  |  |               |  |              |     |    |     |   |     +--gary_all20_5581_00061
|     |  |  |     |  |     |  |  |               |  |              |     |    |     +---| (99/77)
|     |  |  |     |  |     |  |  |               |  |              |     |    |         +---------gary_all20_4004_00045
|     |  |  |     |  |     |  |  |               |  |              |     +----| (98.3/94)
|     |  |  |     |  |     |  |  |               |  |              |          +--biochar_2018_770_00015
|     |  |  |     |  |     |  |  |               |  |           +--| (72.3/62)
|     |  |  |     |  |     |  |  |               |  |           |  |                          +**alaska_puertorico_203_00001
|     |  |  |     |  |     |  |  |               |  |           |  |                       +--| (99.8/100)
|     |  |  |     |  |     |  |  |               |  |           |  |                       |  +**alaska_puertorico_58_00043
|     |  |  |     |  |     |  |  |               |  |           |  |                    +--| (99.8/100)
|     |  |  |     |  |     |  |  |               |  |           |  |                    |  +--gary_all20_23005_00011
|     |  |  |     |  |     |  |  |               |  |           |  |                 +--| (85.4/100)
|     |  |  |     |  |     |  |  |               |  |           |  |                 |  |      +**JGI_mega_SPR_348_00011
|     |  |  |     |  |     |  |  |               |  |           |  |                 |  |  +---| (99.9/100)
|     |  |  |     |  |     |  |  |               |  |           |  |                 |  |  |   +**JGI_mega_SPR_377_00018
|     |  |  |     |  |     |  |  |               |  |           |  |                 |  +--| (22.2/94)
|     |  |  |     |  |     |  |  |               |  |           |  |                 |     +-------borton_2018_371_00065
|     |  |  |     |  |     |  |  |               |  |           |  |              +--| (71.6/97)
|     |  |  |     |  |     |  |  |               |  |           |  |              |  +----borton_2018_233_00031
|     |  |  |     |  |     |  |  |               |  |           |  |           +--| (85.5/46)
|     |  |  |     |  |     |  |  |               |  |           |  |           |  |                 +--biochar_2018_96_00076
|     |  |  |     |  |     |  |  |               |  |           |  |           |  |              +--| (97.9/100)
|     |  |  |     |  |     |  |  |               |  |           |  |           |  |              |  +--gary_all20_1657_00089
|     |  |  |     |  |     |  |  |               |  |           |  |           |  |           +--| (94.8/100)
|     |  |  |     |  |     |  |  |               |  |           |  |           |  |           |  +--gary_all20_15758_00021
|     |  |  |     |  |     |  |  |               |  |           |  |           |  |        +--| (83.7/96)
|     |  |  |     |  |     |  |  |               |  |           |  |           |  |        |  |     +--gary_all20_19029_00021
|     |  |  |     |  |     |  |  |               |  |           |  |           |  |        |  +-----| (100/100)
|     |  |  |     |  |     |  |  |               |  |           |  |           |  |        |        +--gary_all20_5904_00003
|     |  |  |     |  |     |  |  |               |  |           |  |           |  |     +--| (71.4/97)
|     |  |  |     |  |     |  |  |               |  |           |  |           |  |     |  |     +**EarthsVirome_11203_00034
|     |  |  |     |  |     |  |  |               |  |           |  |           |  |     |  |  +--| (99.2/100)
|     |  |  |     |  |     |  |  |               |  |           |  |           |  |     |  |  |  +**EarthsVirome_21586_00015
|     |  |  |     |  |     |  |  |               |  |           |  |           |  |     |  +--| (95.3/100)
|     |  |  |     |  |     |  |  |               |  |           |  |           |  |     |     +--EarthsVirome_18028_00008
|     |  |  |     |  |     |  |  |               |  |           |  |           |  |  +--| (99.8/98)
|     |  |  |     |  |     |  |  |               |  |           |  |           |  |  |  |  +--EarthsVirome_26040_00004
|     |  |  |     |  |     |  |  |               |  |           |  |           |  |  |  +--| (99.3/100)
|     |  |  |     |  |     |  |  |               |  |           |  |           |  |  |     |  +--gary_all20_20307_00006
|     |  |  |     |  |     |  |  |               |  |           |  |           |  |  |     +--| (86.4/100)
|     |  |  |     |  |     |  |  |               |  |           |  |           |  |  |        +--gary_all20_21401_00011
|     |  |  |     |  |     |  |  |               |  |           |  |           |  +--| (51.6/42)
|     |  |  |     |  |     |  |  |               |  |           |  |           |     |                   +**EarthsVirome_12465_00045
|     |  |  |     |  |     |  |  |               |  |           |  |           |     |  +----------------| (100/100)
|     |  |  |     |  |     |  |  |               |  |           |  |           |     |  |                +**EarthsVirome_15431_00028
|     |  |  |     |  |     |  |  |               |  |           |  |           |     +--| (61.8/42)
|     |  |  |     |  |     |  |  |               |  |           |  |           |        |  +--biochar_2018_1868_00020
|     |  |  |     |  |     |  |  |               |  |           |  |           |        +--| (93.8/100)
|     |  |  |     |  |     |  |  |               |  |           |  |           |           +--biochar_2018_816_00027
|     |  |  |     |  |     |  |  |               |  |           |  |        +--| (88.4/41)
|     |  |  |     |  |     |  |  |               |  |           |  |        |  |                    +--biochar_2018_1242_00001
|     |  |  |     |  |     |  |  |               |  |           |  |        |  |                 +--| (97.5/96)
|     |  |  |     |  |     |  |  |               |  |           |  |        |  |                 |  |  +--biochar_2018_500_00010
|     |  |  |     |  |     |  |  |               |  |           |  |        |  |                 |  +--| (71/66)
|     |  |  |     |  |     |  |  |               |  |           |  |        |  |                 |     +--biochar_2018_845_00006
|     |  |  |     |  |     |  |  |               |  |           |  |        |  |              +--| (65.1/98)
|     |  |  |     |  |     |  |  |               |  |           |  |        |  |              |  +--biochar_2018_306_00059
|     |  |  |     |  |     |  |  |               |  |           |  |        |  |           +--| (97.3/100)
|     |  |  |     |  |     |  |  |               |  |           |  |        |  |           |  +--gary_all20_11366_00009
|     |  |  |     |  |     |  |  |               |  |           |  |        |  |        +--| (98.9/100)
|     |  |  |     |  |     |  |  |               |  |           |  |        |  |        |  +--biochar_2018_369_00070
|     |  |  |     |  |     |  |  |               |  |           |  |        |  |     +--| (11/73)
|     |  |  |     |  |     |  |  |               |  |           |  |        |  |     |  +-----gary_all20_14533_00013
|     |  |  |     |  |     |  |  |               |  |           |  |        |  |  +--| (89.5/91)
|     |  |  |     |  |     |  |  |               |  |           |  |        |  |  |  +-------borton_2018_397_00015
|     |  |  |     |  |     |  |  |               |  |           |  |        |  +--| (28.7/68)
|     |  |  |     |  |     |  |  |               |  |           |  |        |     |   +-----borton_2018_1044_00004
|     |  |  |     |  |     |  |  |               |  |           |  |        |     +---| (95.1/98)
|     |  |  |     |  |     |  |  |               |  |           |  |        |         +-----gary_all20_15539_00017
|     |  |  |     |  |     |  |  |               |  |           |  |     +--| (84.8/78)
|     |  |  |     |  |     |  |  |               |  |           |  |     |  |           +------gary_all20_18841_00012
|     |  |  |     |  |     |  |  |               |  |           |  |     |  |        +--| (0/51)
|     |  |  |     |  |     |  |  |               |  |           |  |     |  |        |  +--gary_all20_22736_00005
|     |  |  |     |  |     |  |  |               |  |           |  |     |  |     +--| (76.9/50)
|     |  |  |     |  |     |  |  |               |  |           |  |     |  |     |  |     +----EarthsVirome_10819_00046
|     |  |  |     |  |     |  |  |               |  |           |  |     |  |     |  |  +--| (78.3/77)
|     |  |  |     |  |     |  |  |               |  |           |  |     |  |     |  |  |  |          +--gary_all20_12194_00015
|     |  |  |     |  |     |  |  |               |  |           |  |     |  |     |  |  |  |     +----| (99.9/100)
|     |  |  |     |  |     |  |  |               |  |           |  |     |  |     |  |  |  |     |    +--gary_all20_3248_00046
|     |  |  |     |  |     |  |  |               |  |           |  |     |  |     |  |  |  |  +--| (92.7/100)
|     |  |  |     |  |     |  |  |               |  |           |  |     |  |     |  |  |  |  |  +------gary_all20_16339_00004
|     |  |  |     |  |     |  |  |               |  |           |  |     |  |     |  |  |  +--| (93.7/100)
|     |  |  |     |  |     |  |  |               |  |           |  |     |  |     |  |  |     +-----gary_all20_11557_00022
|     |  |  |     |  |     |  |  |               |  |           |  |     |  |     |  +--| (86/89)
|     |  |  |     |  |     |  |  |               |  |           |  |     |  |     |     |           +**emerson_2018_65_00001
|     |  |  |     |  |     |  |  |               |  |           |  |     |  |     |     |      +----| (100/100)
|     |  |  |     |  |     |  |  |               |  |           |  |     |  |     |     |      |    |  +**gary_all20_1290_00001
|     |  |  |     |  |     |  |  |               |  |           |  |     |  |     |     |      |    +**| (0/51)
|     |  |  |     |  |     |  |  |               |  |           |  |     |  |     |     |      |       +**gary_all20_15301_00001
|     |  |  |     |  |     |  |  |               |  |           |  |     |  |     |     |  +---| (100/100)
|     |  |  |     |  |     |  |  |               |  |           |  |     |  |     |     |  |   |     +--gary_all20_4290_00039
|     |  |  |     |  |     |  |  |               |  |           |  |     |  |     |     |  |   |  +--| (41.2/52)
|     |  |  |     |  |     |  |  |               |  |           |  |     |  |     |     |  |   |  |  +--JGI_mega_SPR_1623_00002
|     |  |  |     |  |     |  |  |               |  |           |  |     |  |     |     |  |   +--| (65/91)
|     |  |  |     |  |     |  |  |               |  |           |  |     |  |     |     |  |      |  +**JGI_spades_SPR_2289_00013
|     |  |  |     |  |     |  |  |               |  |           |  |     |  |     |     |  |      +--| (99.9/100)
|     |  |  |     |  |     |  |  |               |  |           |  |     |  |     |     |  |         +**JGI_spades_SPR_503_00035
|     |  |  |     |  |     |  |  |               |  |           |  |     |  |     |     +--| (85.7/82)
|     |  |  |     |  |     |  |  |               |  |           |  |     |  |     |        +-----borton_2018_715_00012
|     |  |  |     |  |     |  |  |               |  |           |  |     |  |  +--| (78.6/81)
|     |  |  |     |  |     |  |  |               |  |           |  |     |  |  |  |        +--borton_2018_545_00003
|     |  |  |     |  |     |  |  |               |  |           |  |     |  |  |  |     +--| (39.8/97)
|     |  |  |     |  |     |  |  |               |  |           |  |     |  |  |  |     |  |     +--gary_all20_6696_00038
|     |  |  |     |  |     |  |  |               |  |           |  |     |  |  |  |     |  |  +--| (38.1/98)
|     |  |  |     |  |     |  |  |               |  |           |  |     |  |  |  |     |  |  |  |     +--gary_all20_3735_00007
|     |  |  |     |  |     |  |  |               |  |           |  |     |  |  |  |     |  |  |  |  +--| (91.2/100)
|     |  |  |     |  |     |  |  |               |  |           |  |     |  |  |  |     |  |  |  |  |  +--gary_all20_21791_00008
|     |  |  |     |  |     |  |  |               |  |           |  |     |  |  |  |     |  |  |  +--| (84.6/100)
|     |  |  |     |  |     |  |  |               |  |           |  |     |  |  |  |     |  |  |     |        +--EarthsVirome_11533_00010
|     |  |  |     |  |     |  |  |               |  |           |  |     |  |  |  |     |  |  |     |     +--| (89.6/100)
|     |  |  |     |  |     |  |  |               |  |           |  |     |  |  |  |     |  |  |     |     |  +--gary_all20_10579_00026
|     |  |  |     |  |     |  |  |               |  |           |  |     |  |  |  |     |  |  |     |  +--| (96.2/100)
|     |  |  |     |  |     |  |  |               |  |           |  |     |  |  |  |     |  |  |     |  |  +--EarthsVirome_54966_00001
|     |  |  |     |  |     |  |  |               |  |           |  |     |  |  |  |     |  |  |     +--| (6/44)
|     |  |  |     |  |     |  |  |               |  |           |  |     |  |  |  |     |  |  |        +--gary_all20_7384_00005
|     |  |  |     |  |     |  |  |               |  |           |  |     |  |  |  |     |  +--| (31/44)
|     |  |  |     |  |     |  |  |               |  |           |  |     |  |  |  |     |     +--EarthsVirome_7296_00054
|     |  |  |     |  |     |  |  |               |  |           |  |     |  |  |  |  +--| (99.8/100)
|     |  |  |     |  |     |  |  |               |  |           |  |     |  |  |  |  |  |  +**EarthsVirome_3043_00047
|     |  |  |     |  |     |  |  |               |  |           |  |     |  |  |  |  |  +--| (98.8/100)
|     |  |  |     |  |     |  |  |               |  |           |  |     |  |  |  |  |     +**EarthsVirome_3554_00036
|     |  |  |     |  |     |  |  |               |  |           |  |     |  |  |  +--| (92.8/54)
|     |  |  |     |  |     |  |  |               |  |           |  |     |  |  |     |  +**EarthsVirome_1896_00005
|     |  |  |     |  |     |  |  |               |  |           |  |     |  |  |     +--| (99.3/100)
|     |  |  |     |  |     |  |  |               |  |           |  |     |  |  |        +**EarthsVirome_1896_00064
|     |  |  |     |  |     |  |  |               |  |           |  |     |  +--| (65.4/39)
|     |  |  |     |  |     |  |  |               |  |           |  |     |     |                +--biochar_2018_319_00015
|     |  |  |     |  |     |  |  |               |  |           |  |     |     |             +--| (47.2/100)
|     |  |  |     |  |     |  |  |               |  |           |  |     |     |             |  +--biochar_2018_824_00012
|     |  |  |     |  |     |  |  |               |  |           |  |     |     |          +--| (30.7/99)
|     |  |  |     |  |     |  |  |               |  |           |  |     |     |          |  +--borton_2018_308_00028
|     |  |  |     |  |     |  |  |               |  |           |  |     |     |       +--| (88.9/100)
|     |  |  |     |  |     |  |  |               |  |           |  |     |     |       |  +---EarthsVirome_38363_00008
|     |  |  |     |  |     |  |  |               |  |           |  |     |     +-------| (100/100)
|     |  |  |     |  |     |  |  |               |  |           |  |     |             +---EarthsVirome_6329_00004
|     |  |  |     |  |     |  |  |               |  |           |  |  +--| (74.2/75)
|     |  |  |     |  |     |  |  |               |  |           |  |  |  |   +---gary_all20_11270_00004
|     |  |  |     |  |     |  |  |               |  |           |  |  |  +---| (99.6/98)
|     |  |  |     |  |     |  |  |               |  |           |  |  |      +-----gary_all20_21858_00006
|     |  |  |     |  |     |  |  |               |  |           |  +**| (0/26)
|     |  |  |     |  |     |  |  |               |  |           |     +-----------gary_all20_15833_00003
|     |  |  |     |  |     |  |  |               |  |        +--| (48.3/65)
|     |  |  |     |  |     |  |  |               |  |        |  |                                                  +--borton_2018_331_00038
|     |  |  |     |  |     |  |  |               |  |        |  |                                   +--------------| (100/100)
|     |  |  |     |  |     |  |  |               |  |        |  |                                   |              |  +**EarthsVirome_18019_00001
|     |  |  |     |  |     |  |  |               |  |        |  |                                   |              +--| (91/100)
|     |  |  |     |  |     |  |  |               |  |        |  |                                   |                 |  +**EarthsVirome_41673_00033
|     |  |  |     |  |     |  |  |               |  |        |  |                                   |                 +**| (42.6/100)
|     |  |  |     |  |     |  |  |               |  |        |  |                                   |                    +**EarthsVirome_43030_00006
|     |  |  |     |  |     |  |  |               |  |        |  |                                +--| (55.2/63)
|     |  |  |     |  |     |  |  |               |  |        |  |                                |  |        +--borton_2018_260_00002
|     |  |  |     |  |     |  |  |               |  |        |  |                                |  |     +--| (88.8/100)
|     |  |  |     |  |     |  |  |               |  |        |  |                                |  |     |  |     +--gary_all20_3555_00037
|     |  |  |     |  |     |  |  |               |  |        |  |                                |  |     |  |  +--| (29/54)
|     |  |  |     |  |     |  |  |               |  |        |  |                                |  |     |  |  |  +--gary_all20_12817_00015
|     |  |  |     |  |     |  |  |               |  |        |  |                                |  |     |  +--| (77.5/99)
|     |  |  |     |  |     |  |  |               |  |        |  |                                |  |     |     +--gary_all20_21979_00011
|     |  |  |     |  |     |  |  |               |  |        |  |                                |  |  +--| (79.7/67)
|     |  |  |     |  |     |  |  |               |  |        |  |                                |  |  |  +--EarthsVirome_2287_00032
|     |  |  |     |  |     |  |  |               |  |        |  |                                |  +--| (80.3/67)
|     |  |  |     |  |     |  |  |               |  |        |  |                                |     +--gary_all20_7539_00039
|     |  |  |     |  |     |  |  |               |  |        |  |                             +--| (93.2/94)
|     |  |  |     |  |     |  |  |               |  |        |  |                             |  +--gary_all20_13931_00003
|     |  |  |     |  |     |  |  |               |  |        |  |                          +--| (14.4/86)
|     |  |  |     |  |     |  |  |               |  |        |  |                          |  |        +--borton_2018_495_00041
|     |  |  |     |  |     |  |  |               |  |        |  |                          |  |     +--| (78.4/99)
|     |  |  |     |  |     |  |  |               |  |        |  |                          |  |     |  +--borton_2018_945_00006
|     |  |  |     |  |     |  |  |               |  |        |  |                          |  |  +--| (99.3/99)
|     |  |  |     |  |     |  |  |               |  |        |  |                          |  |  |  +--borton_2018_750_00011
|     |  |  |     |  |     |  |  |               |  |        |  |                          |  +--| (99.3/100)
|     |  |  |     |  |     |  |  |               |  |        |  |                          |     |  +--gary_all20_16993_00016
|     |  |  |     |  |     |  |  |               |  |        |  |                          |     +--| (84.7/100)
|     |  |  |     |  |     |  |  |               |  |        |  |                          |        +-------gary_all20_9729_00047
|     |  |  |     |  |     |  |  |               |  |        |  |                       +--| (94.8/97)
|     |  |  |     |  |     |  |  |               |  |        |  |                       |  +-----gary_all20_18899_00008
|     |  |  |     |  |     |  |  |               |  |        |  |                    +--| (82.5/88)
|     |  |  |     |  |     |  |  |               |  |        |  |                    |  |     +--biochar_2018_496_00006
|     |  |  |     |  |     |  |  |               |  |        |  |                    |  |  +--| (87.4/100)
|     |  |  |     |  |     |  |  |               |  |        |  |                    |  |  |  +--gary_all20_4899_00016
|     |  |  |     |  |     |  |  |               |  |        |  |                    |  +--| (97.2/100)
|     |  |  |     |  |     |  |  |               |  |        |  |                    |     +--biochar_2018_971_00028
|     |  |  |     |  |     |  |  |               |  |        |  |                 +--| (81.2/85)
|     |  |  |     |  |     |  |  |               |  |        |  |                 |  +--gary_all20_10610_00002
|     |  |  |     |  |     |  |  |               |  |        |  |              +--| (99.3/99)
|     |  |  |     |  |     |  |  |               |  |        |  |              |  |     +--EarthsVirome_8634_00019
|     |  |  |     |  |     |  |  |               |  |        |  |              |  |  +--| (93.2/100)
|     |  |  |     |  |     |  |  |               |  |        |  |              |  |  |  +---gary_all20_19505_00017
|     |  |  |     |  |     |  |  |               |  |        |  |              |  +--| (34.8/60)
|     |  |  |     |  |     |  |  |               |  |        |  |              |     |        +--biochar_2018_2589_00003
|     |  |  |     |  |     |  |  |               |  |        |  |              |     |     +--| (97.5/100)
|     |  |  |     |  |     |  |  |               |  |        |  |              |     |     |  |  +**EarthsVirome_13818_00033
|     |  |  |     |  |     |  |  |               |  |        |  |              |     |     |  +--| (94.5/100)
|     |  |  |     |  |     |  |  |               |  |        |  |              |     |     |     +**EarthsVirome_40741_00007
|     |  |  |     |  |     |  |  |               |  |        |  |              |     +-----| (100/100)
|     |  |  |     |  |     |  |  |               |  |        |  |              |           +--biochar_2018_603_00050
|     |  |  |     |  |     |  |  |               |  |        |  |           +--| (71.6/28)
|     |  |  |     |  |     |  |  |               |  |        |  |           |  |        +--biochar_2018_2976_00005
|     |  |  |     |  |     |  |  |               |  |        |  |           |  |     +--| (97.6/100)
|     |  |  |     |  |     |  |  |               |  |        |  |           |  |     |  +--EarthsVirome_35215_00012
|     |  |  |     |  |     |  |  |               |  |        |  |           |  |  +--| (99.4/100)
|     |  |  |     |  |     |  |  |               |  |        |  |           |  |  |  +--gary_all20_6057_00041
|     |  |  |     |  |     |  |  |               |  |        |  |           |  +--| (79.3/97)
|     |  |  |     |  |     |  |  |               |  |        |  |           |     +-----borton_2018_327_00038
|     |  |  |     |  |     |  |  |               |  |        |  |        +--| (84.9/90)
|     |  |  |     |  |     |  |  |               |  |        |  |        |  |     +--borton_2018_808_00010
|     |  |  |     |  |     |  |  |               |  |        |  |        |  |  +--| (95.6/100)
|     |  |  |     |  |     |  |  |               |  |        |  |        |  |  |  +--gary_all20_13652_00012
|     |  |  |     |  |     |  |  |               |  |        |  |        |  +--| (73.7/28)
|     |  |  |     |  |     |  |  |               |  |        |  |        |     |        +--biochar_2018_667_00024
|     |  |  |     |  |     |  |  |               |  |        |  |        |     |     +--| (96.6/100)
|     |  |  |     |  |     |  |  |               |  |        |  |        |     |     |  +--borton_2018_564_00011
|     |  |  |     |  |     |  |  |               |  |        |  |        |     |  +--| (83.1/84)
|     |  |  |     |  |     |  |  |               |  |        |  |        |     |  |  +--borton_2018_1089_00005
|     |  |  |     |  |     |  |  |               |  |        |  |        |     +--| (87.7/81)
|     |  |  |     |  |     |  |  |               |  |        |  |        |        +----EarthsVirome_25086_00015
|     |  |  |     |  |     |  |  |               |  |        |  |     +--| (75/98)
|     |  |  |     |  |     |  |  |               |  |        |  |     |  |     +----gary_all20_10618_00019
|     |  |  |     |  |     |  |  |               |  |        |  |     |  |  +--| (82.8/100)
|     |  |  |     |  |     |  |  |               |  |        |  |     |  |  |  +--gary_all20_10411_00010
|     |  |  |     |  |     |  |  |               |  |        |  |     |  +--| (99.5/100)
|     |  |  |     |  |     |  |  |               |  |        |  |     |     |     +-----biochar_2018_944_00017
|     |  |  |     |  |     |  |  |               |  |        |  |     |     |  +--| (88.8/100)
|     |  |  |     |  |     |  |  |               |  |        |  |     |     |  |  +---EarthsVirome_3379_00063
|     |  |  |     |  |     |  |  |               |  |        |  |     |     +--| (87.5/98)
|     |  |  |     |  |     |  |  |               |  |        |  |     |        |  +----borton_2018_239_00008
|     |  |  |     |  |     |  |  |               |  |        |  |     |        +--| (80.6/100)
|     |  |  |     |  |     |  |  |               |  |        |  |     |           |           +--EarthsVirome_40592_00002
|     |  |  |     |  |     |  |  |               |  |        |  |     |           |        +--| (96.7/100)
|     |  |  |     |  |     |  |  |               |  |        |  |     |           |        |  +--gary_all20_7993_00037
|     |  |  |     |  |     |  |  |               |  |        |  |     |           |     +--| (50.3/95)
|     |  |  |     |  |     |  |  |               |  |        |  |     |           |     |  |        +--EarthsVirome_22747_00004
|     |  |  |     |  |     |  |  |               |  |        |  |     |           |     |  |     +--| (77.5/100)
|     |  |  |     |  |     |  |  |               |  |        |  |     |           |     |  |     |  +----gary_all20_16196_00010
|     |  |  |     |  |     |  |  |               |  |        |  |     |           |     |  +-----| (99.9/100)
|     |  |  |     |  |     |  |  |               |  |        |  |     |           |     |        +-----gary_all20_21975_00001
|     |  |  |     |  |     |  |  |               |  |        |  |     |           |  +--| (58/94)
|     |  |  |     |  |     |  |  |               |  |        |  |     |           |  |  +-----gary_all20_21323_00012
|     |  |  |     |  |     |  |  |               |  |        |  |     |           +--| (25.7/92)
|     |  |  |     |  |     |  |  |               |  |        |  |     |              |       +--EarthsVirome_31733_00008
|     |  |  |     |  |     |  |  |               |  |        |  |     |              |  +----| (99.2/100)
|     |  |  |     |  |     |  |  |               |  |        |  |     |              |  |    +---gary_all20_10887_00009
|     |  |  |     |  |     |  |  |               |  |        |  |     |              +--| (18.6/87)
|     |  |  |     |  |     |  |  |               |  |        |  |     |                 |         +--biochar_2018_1584_00009
|     |  |  |     |  |     |  |  |               |  |        |  |     |                 |      +--| (90.9/100)
|     |  |  |     |  |     |  |  |               |  |        |  |     |                 |      |  |  +**gary_all20_4841_00030
|     |  |  |     |  |     |  |  |               |  |        |  |     |                 |      |  +--| (99.8/100)
|     |  |  |     |  |     |  |  |               |  |        |  |     |                 |      |     +--gary_all20_9206_00054
|     |  |  |     |  |     |  |  |               |  |        |  |     |                 |   +--| (84.1/100)
|     |  |  |     |  |     |  |  |               |  |        |  |     |                 |   |  |  +--borton_2018_1042_00013
|     |  |  |     |  |     |  |  |               |  |        |  |     |                 |   |  +--| (96.4/100)
|     |  |  |     |  |     |  |  |               |  |        |  |     |                 |   |     +--borton_2018_292_00016
|     |  |  |     |  |     |  |  |               |  |        |  |     |                 +---| (97.1/100)
|     |  |  |     |  |     |  |  |               |  |        |  |     |                     +---------borton_2018_805_00001
|     |  |  |     |  |     |  |  |               |  |        |  |  +--| (99.4/100)
|     |  |  |     |  |     |  |  |               |  |        |  |  |  |    +--biochar_2018_1145_00031
|     |  |  |     |  |     |  |  |               |  |        |  |  |  +----| (100/100)
|     |  |  |     |  |     |  |  |               |  |        |  |  |       +--gary_all20_2896_00065
|     |  |  |     |  |     |  |  |               |  |        |  +--| (99.4/99)
|     |  |  |     |  |     |  |  |               |  |        |     |           +--borton_2018_227_00064
|     |  |  |     |  |     |  |  |               |  |        |     |        +--| (76.8/100)
|     |  |  |     |  |     |  |  |               |  |        |     |        |  +--gary_all20_6386_00015
|     |  |  |     |  |     |  |  |               |  |        |     |     +--| (78/73)
|     |  |  |     |  |     |  |  |               |  |        |     |     |  |      +**JGI_mega_SPR_198_00038
|     |  |  |     |  |     |  |  |               |  |        |     |     |  |  +---| (88.3/100)
|     |  |  |     |  |     |  |  |               |  |        |     |     |  |  |   +**JGI_mega_SPR_389_00006
|     |  |  |     |  |     |  |  |               |  |        |     |     |  +--| (68.8/81)
|     |  |  |     |  |     |  |  |               |  |        |     |     |     +----------------------gary_all20_6018_00005
|     |  |  |     |  |     |  |  |               |  |        |     |  +--| (93.1/97)
|     |  |  |     |  |     |  |  |               |  |        |     |  |  +--borton_2018_280_00018
|     |  |  |     |  |     |  |  |               |  |        |     +--| (85.8/95)
|     |  |  |     |  |     |  |  |               |  |        |        |  +--borton_2018_494_00003
|     |  |  |     |  |     |  |  |               |  |        |        +--| (93.4/100)
|     |  |  |     |  |     |  |  |               |  |        |           +--borton_2018_776_00004
|     |  |  |     |  |     |  |  |               |  |     +--| (91.4/85)
|     |  |  |     |  |     |  |  |               |  |     |  |     +--EarthsVirome_31134_00008
|     |  |  |     |  |     |  |  |               |  |     |  |  +--| (79.8/9)
|     |  |  |     |  |     |  |  |               |  |     |  |  |  |  +--gary_all20_5706_00057
|     |  |  |     |  |     |  |  |               |  |     |  |  |  +--| (70.4/9)
|     |  |  |     |  |     |  |  |               |  |     |  |  |     +------------gary_all20_4431_00036
|     |  |  |     |  |     |  |  |               |  |     |  +--| (94.6/86)
|     |  |  |     |  |     |  |  |               |  |     |     +-----gary_all20_11680_00003
|     |  |  |     |  |     |  |  |               |  |  +--| (85.4/72)
|     |  |  |     |  |     |  |  |               |  |  |  |                     +--gary_all20_1900_00006
|     |  |  |     |  |     |  |  |               |  |  |  |           +---------| (99.9/100)
|     |  |  |     |  |     |  |  |               |  |  |  |           |         |  +----gary_all20_19059_00005
|     |  |  |     |  |     |  |  |               |  |  |  |           |         +--| (49.6/99)
|     |  |  |     |  |     |  |  |               |  |  |  |           |            |  +--gary_all20_4499_00060
|     |  |  |     |  |     |  |  |               |  |  |  |           |            +--| (56.3/100)
|     |  |  |     |  |     |  |  |               |  |  |  |           |               |  +--gary_all20_9849_00014
|     |  |  |     |  |     |  |  |               |  |  |  |           |               +--| (46/100)
|     |  |  |     |  |     |  |  |               |  |  |  |           |                  +--gary_all20_8657_00047
|     |  |  |     |  |     |  |  |               |  |  |  |        +--| (72.2/99)
|     |  |  |     |  |     |  |  |               |  |  |  |        |  +--------gary_all20_14345_00024
|     |  |  |     |  |     |  |  |               |  |  |  |     +--| (76.6/47)
|     |  |  |     |  |     |  |  |               |  |  |  |     |  |        +--EarthsVirome_26645_00011
|     |  |  |     |  |     |  |  |               |  |  |  |     |  +--------| (100/100)
|     |  |  |     |  |     |  |  |               |  |  |  |     |           +--EarthsVirome_7674_00055
|     |  |  |     |  |     |  |  |               |  |  |  |  +--| (75.8/44)
|     |  |  |     |  |     |  |  |               |  |  |  |  |  +----------------biochar_2018_314_00073
|     |  |  |     |  |     |  |  |               |  |  |  +--| (91.4/69)
|     |  |  |     |  |     |  |  |               |  |  |     |               +--alaska_puertorico_274_00024
|     |  |  |     |  |     |  |  |               |  |  |     |            +--| (86.9/86)
|     |  |  |     |  |     |  |  |               |  |  |     |            |  +-----gary_all20_8215_00021
|     |  |  |     |  |     |  |  |               |  |  |     |         +--| (83.2/85)
|     |  |  |     |  |     |  |  |               |  |  |     |         |  |        +--alaska_puertorico_45_00059
|     |  |  |     |  |     |  |  |               |  |  |     |         |  |     +--| (40.5/75)
|     |  |  |     |  |     |  |  |               |  |  |     |         |  |     |  |     +--gary_all20_13458_00006
|     |  |  |     |  |     |  |  |               |  |  |     |         |  |     |  |  +--| (69.6/92)
|     |  |  |     |  |     |  |  |               |  |  |     |         |  |     |  |  |  +--gary_all20_7400_00026
|     |  |  |     |  |     |  |  |               |  |  |     |         |  |     |  +--| (30.4/87)
|     |  |  |     |  |     |  |  |               |  |  |     |         |  |     |     |  +--gary_all20_15474_00016
|     |  |  |     |  |     |  |  |               |  |  |     |         |  |     |     +--| (94.7/98)
|     |  |  |     |  |     |  |  |               |  |  |     |         |  |     |        |  +--gary_all20_14072_00016
|     |  |  |     |  |     |  |  |               |  |  |     |         |  |     |        +--| (99.9/100)
|     |  |  |     |  |     |  |  |               |  |  |     |         |  |     |           +--gary_all20_5545_00047
|     |  |  |     |  |     |  |  |               |  |  |     |         |  |  +--| (50.3/35)
|     |  |  |     |  |     |  |  |               |  |  |     |         |  |  |  |        +--gary_all20_10635_00014
|     |  |  |     |  |     |  |  |               |  |  |     |         |  |  |  |     +--| (85.1/100)
|     |  |  |     |  |     |  |  |               |  |  |     |         |  |  |  |     |  +--gary_all20_16722_00010
|     |  |  |     |  |     |  |  |               |  |  |     |         |  |  |  |  +--| (94/100)
|     |  |  |     |  |     |  |  |               |  |  |     |         |  |  |  |  |  +--gary_all20_4172_00015
|     |  |  |     |  |     |  |  |               |  |  |     |         |  |  |  +--| (91.5/96)
|     |  |  |     |  |     |  |  |               |  |  |     |         |  |  |     +--gary_all20_6839_00044
|     |  |  |     |  |     |  |  |               |  |  |     |         |  +--| (72.7/75)
|     |  |  |     |  |     |  |  |               |  |  |     |         |     |     +--biochar_2018_254_00050
|     |  |  |     |  |     |  |  |               |  |  |     |         |     |  +--| (89.4/39)
|     |  |  |     |  |     |  |  |               |  |  |     |         |     |  |  +----biochar_2018_482_00025
|     |  |  |     |  |     |  |  |               |  |  |     |         |     +--| (79.7/31)
|     |  |  |     |  |     |  |  |               |  |  |     |         |        |     +--borton_2018_166_00063
|     |  |  |     |  |     |  |  |               |  |  |     |         |        |  +--| (99.8/98)
|     |  |  |     |  |     |  |  |               |  |  |     |         |        |  |  |  +--gary_all20_4306_00023
|     |  |  |     |  |     |  |  |               |  |  |     |         |        |  |  +--| (0/14)
|     |  |  |     |  |     |  |  |               |  |  |     |         |        |  |     |     +**EarthsVirome_11875_00030
|     |  |  |     |  |     |  |  |               |  |  |     |         |        |  |     |  +--| (99.4/100)
|     |  |  |     |  |     |  |  |               |  |  |     |         |        |  |     |  |  +**gary_all20_4719_00037
|     |  |  |     |  |     |  |  |               |  |  |     |         |        |  |     +--| (87.1/95)
|     |  |  |     |  |     |  |  |               |  |  |     |         |        |  |        +---borton_2018_201_00054
|     |  |  |     |  |     |  |  |               |  |  |     |         |        +--| (75.8/22)
|     |  |  |     |  |     |  |  |               |  |  |     |         |           |  +-------borton_2018_174_00015
|     |  |  |     |  |     |  |  |               |  |  |     |         |           +--| (15.8/21)
|     |  |  |     |  |     |  |  |               |  |  |     |         |              +------------------borton_2018_485_00022
|     |  |  |     |  |     |  |  |               |  |  |     |      +--| (91.8/99)
|     |  |  |     |  |     |  |  |               |  |  |     |      |  +---borton_2018_990_00002
|     |  |  |     |  |     |  |  |               |  |  |     |  +---| (98.5/100)
|     |  |  |     |  |     |  |  |               |  |  |     |  |   |        +----borton_2018_217_00042
|     |  |  |     |  |     |  |  |               |  |  |     |  |   |     +--| (93.3/92)
|     |  |  |     |  |     |  |  |               |  |  |     |  |   |     |  +--borton_2018_85_00069
|     |  |  |     |  |     |  |  |               |  |  |     |  |   |  +--| (75.8/86)
|     |  |  |     |  |     |  |  |               |  |  |     |  |   |  |  |  +--gary_all20_2582_00014
|     |  |  |     |  |     |  |  |               |  |  |     |  |   |  |  +--| (5.8/50)
|     |  |  |     |  |     |  |  |               |  |  |     |  |   |  |     +--gary_all20_3841_00032
|     |  |  |     |  |     |  |  |               |  |  |     |  |   +--| (96.5/100)
|     |  |  |     |  |     |  |  |               |  |  |     |  |      |        +--gary_all20_10451_00008
|     |  |  |     |  |     |  |  |               |  |  |     |  |      |     +--| (98/100)
|     |  |  |     |  |     |  |  |               |  |  |     |  |      |     |  +--gary_all20_10975_00016
|     |  |  |     |  |     |  |  |               |  |  |     |  |      |  +--| (58.2/100)
|     |  |  |     |  |     |  |  |               |  |  |     |  |      |  |  +--gary_all20_22355_00004
|     |  |  |     |  |     |  |  |               |  |  |     |  |      +--| (97.1/100)
|     |  |  |     |  |     |  |  |               |  |  |     |  |         +--gary_all20_7311_00019
|     |  |  |     |  |     |  |  |               |  |  |     +--| (95.8/100)
|     |  |  |     |  |     |  |  |               |  |  |        |  +---biochar_2018_1737_00006
|     |  |  |     |  |     |  |  |               |  |  |        +--| (98.7/100)
|     |  |  |     |  |     |  |  |               |  |  |           |  +--gary_all20_5679_00053
|     |  |  |     |  |     |  |  |               |  |  |           +--| (96.5/100)
|     |  |  |     |  |     |  |  |               |  |  |              +--gary_all20_8658_00006
|     |  |  |     |  |     |  |  |               |  +--| (95.2/99)
|     |  |  |     |  |     |  |  |               |     |                                             +--alaska_puertorico_140_00036
|     |  |  |     |  |     |  |  |               |     |                                          +--| (96.9/100)
|     |  |  |     |  |     |  |  |               |     |                                          |  +--alaska_puertorico_757_00010
|     |  |  |     |  |     |  |  |               |     |                                       +--| (84/91)
|     |  |  |     |  |     |  |  |               |     |                                       |  +--gary_all20_13444_00005
|     |  |  |     |  |     |  |  |               |     |                                    +--| (77.3/66)
|     |  |  |     |  |     |  |  |               |     |                                    |  |              +--biochar_2018_1033_00017
|     |  |  |     |  |     |  |  |               |     |                                    |  |           +--| (37.4/86)
|     |  |  |     |  |     |  |  |               |     |                                    |  |           |  +--biochar_2018_991_00024
|     |  |  |     |  |     |  |  |               |     |                                    |  |        +--| (95/97)
|     |  |  |     |  |     |  |  |               |     |                                    |  |        |  |        +--biochar_2018_1075_00036
|     |  |  |     |  |     |  |  |               |     |                                    |  |        |  |     +--| (14.1/97)
|     |  |  |     |  |     |  |  |               |     |                                    |  |        |  |     |  +--biochar_2018_527_00064
|     |  |  |     |  |     |  |  |               |     |                                    |  |        |  |  +--| (95.5/100)
|     |  |  |     |  |     |  |  |               |     |                                    |  |        |  |  |  +--gary_all20_4456_00040
|     |  |  |     |  |     |  |  |               |     |                                    |  |        |  +--| (85.3/98)
|     |  |  |     |  |     |  |  |               |     |                                    |  |        |     +--biochar_2018_678_00045
|     |  |  |     |  |     |  |  |               |     |                                    |  |     +--| (98.7/100)
|     |  |  |     |  |     |  |  |               |     |                                    |  |     |  |  +--gary_all20_8982_00026
|     |  |  |     |  |     |  |  |               |     |                                    |  |     |  +--| (88.7/100)
|     |  |  |     |  |     |  |  |               |     |                                    |  |     |     +--biochar_2018_1687_00021
|     |  |  |     |  |     |  |  |               |     |                                    |  |  +--| (89.9/56)
|     |  |  |     |  |     |  |  |               |     |                                    |  |  |  |  +--gary_all20_4734_00041
|     |  |  |     |  |     |  |  |               |     |                                    |  |  |  +--| (97.7/100)
|     |  |  |     |  |     |  |  |               |     |                                    |  |  |     +--gary_all20_6435_00035
|     |  |  |     |  |     |  |  |               |     |                                    |  +--| (98.8/100)
|     |  |  |     |  |     |  |  |               |     |                                    |     |              +--gary_all20_18712_00001
|     |  |  |     |  |     |  |  |               |     |                                    |     |           +--| (71.6/92)
|     |  |  |     |  |     |  |  |               |     |                                    |     |           |  +--biochar_2018_80_00071
|     |  |  |     |  |     |  |  |               |     |                                    |     |        +--| (87.1/92)
|     |  |  |     |  |     |  |  |               |     |                                    |     |        |  |     +--gary_all20_17270_00012
|     |  |  |     |  |     |  |  |               |     |                                    |     |        |  |  +--| (54.5/100)
|     |  |  |     |  |     |  |  |               |     |                                    |     |        |  |  |  +--gary_all20_5388_00069
|     |  |  |     |  |     |  |  |               |     |                                    |     |        |  +--| (92.1/100)
|     |  |  |     |  |     |  |  |               |     |                                    |     |        |     +--gary_all20_4521_00017
|     |  |  |     |  |     |  |  |               |     |                                    |     |     +--| (80.8/69)
|     |  |  |     |  |     |  |  |               |     |                                    |     |     |  +--gary_all20_7555_00007
|     |  |  |     |  |     |  |  |               |     |                                    |     |  +--| (62.4/16)
|     |  |  |     |  |     |  |  |               |     |                                    |     |  |  |                          +--gary_all20_9611_00027
|     |  |  |     |  |     |  |  |               |     |                                    |     |  |  |                       +--| (67.1/39)
|     |  |  |     |  |     |  |  |               |     |                                    |     |  |  |                       |  +--EarthsVirome_20163_00021
|     |  |  |     |  |     |  |  |               |     |                                    |     |  |  |                    +--| (38.7/51)
|     |  |  |     |  |     |  |  |               |     |                                    |     |  |  |                    |  |  +--gary_all20_5932_00061
|     |  |  |     |  |     |  |  |               |     |                                    |     |  |  |                    |  +--| (68.5/39)
|     |  |  |     |  |     |  |  |               |     |                                    |     |  |  |                    |     |  +--EarthsVirome_6508_00034
|     |  |  |     |  |     |  |  |               |     |                                    |     |  |  |                    |     +--| (99.6/100)
|     |  |  |     |  |     |  |  |               |     |                                    |     |  |  |                    |        +--gary_all20_4970_00030
|     |  |  |     |  |     |  |  |               |     |                                    |     |  |  |                 +--| (79.9/85)
|     |  |  |     |  |     |  |  |               |     |                                    |     |  |  |                 |  |        +--gary_all20_11538_00022
|     |  |  |     |  |     |  |  |               |     |                                    |     |  |  |                 |  |     +--| (92.6/100)
|     |  |  |     |  |     |  |  |               |     |                                    |     |  |  |                 |  |     |  +--gary_all20_5920_00030
|     |  |  |     |  |     |  |  |               |     |                                    |     |  |  |                 |  |  +--| (10.7/89)
|     |  |  |     |  |     |  |  |               |     |                                    |     |  |  |                 |  |  |  +--gary_all20_19139_00019
|     |  |  |     |  |     |  |  |               |     |                                    |     |  |  |                 |  +--| (94.2/99)
|     |  |  |     |  |     |  |  |               |     |                                    |     |  |  |                 |     +---SPR_ownSam_711_00023
|     |  |  |     |  |     |  |  |               |     |                                    |     |  |  |              +--| (4.4/23)
|     |  |  |     |  |     |  |  |               |     |                                    |     |  |  |              |  +----biochar_2018_1149_00026
|     |  |  |     |  |     |  |  |               |     |                                    |     |  |  |           +--| (85.9/50)
|     |  |  |     |  |     |  |  |               |     |                                    |     |  |  |           |  |  +--gary_all20_14147_00016
|     |  |  |     |  |     |  |  |               |     |                                    |     |  |  |           |  +--| (69.4/25)
|     |  |  |     |  |     |  |  |               |     |                                    |     |  |  |           |     |     +--gary_all20_18991_00018
|     |  |  |     |  |     |  |  |               |     |                                    |     |  |  |           |     |  +--| (13.7/85)
|     |  |  |     |  |     |  |  |               |     |                                    |     |  |  |           |     |  |  +--gary_all20_22518_00008
|     |  |  |     |  |     |  |  |               |     |                                    |     |  |  |           |     +--| (90.1/86)
|     |  |  |     |  |     |  |  |               |     |                                    |     |  |  |           |        +--gary_all20_5290_00067
|     |  |  |     |  |     |  |  |               |     |                                    |     |  |  |        +--| (29.3/62)
|     |  |  |     |  |     |  |  |               |     |                                    |     |  |  |        |  |  +--gary_all20_15789_00025
|     |  |  |     |  |     |  |  |               |     |                                    |     |  |  |        |  +--| (79.3/56)
|     |  |  |     |  |     |  |  |               |     |                                    |     |  |  |        |     +--biochar_2018_1472_00018
|     |  |  |     |  |     |  |  |               |     |                                    |     |  |  |     +--| (51.9/42)
|     |  |  |     |  |     |  |  |               |     |                                    |     |  |  |     |  +--biochar_2018_1043_00020
|     |  |  |     |  |     |  |  |               |     |                                    |     |  |  |  +--| (91.7/48)
|     |  |  |     |  |     |  |  |               |     |                                    |     |  |  |  |  |  +---gary_all20_6549_00037
|     |  |  |     |  |     |  |  |               |     |                                    |     |  |  |  |  +--| (67.9/55)
|     |  |  |     |  |     |  |  |               |     |                                    |     |  |  |  |     +--biochar_2018_2932_00004
|     |  |  |     |  |     |  |  |               |     |                                    |     |  |  +--| (62.8/24)
|     |  |  |     |  |     |  |  |               |     |                                    |     |  |     |     +--gary_all20_17683_00025
|     |  |  |     |  |     |  |  |               |     |                                    |     |  |     |  +--| (81.9/99)
|     |  |  |     |  |     |  |  |               |     |                                    |     |  |     |  |  +--biochar_2018_1549_00013
|     |  |  |     |  |     |  |  |               |     |                                    |     |  |     +--| (65.2/61)
|     |  |  |     |  |     |  |  |               |     |                                    |     |  |        +---gary_all20_8669_00018
|     |  |  |     |  |     |  |  |               |     |                                    |     +--| (84.3/52)
|     |  |  |     |  |     |  |  |               |     |                                    |        |           +---gary_all20_6937_00045
|     |  |  |     |  |     |  |  |               |     |                                    |        |        +--| (61.1/45)
|     |  |  |     |  |     |  |  |               |     |                                    |        |        |  |          +**gary_all20_1421_00097
|     |  |  |     |  |     |  |  |               |     |                                    |        |        |  |       +--| (99.8/100)
|     |  |  |     |  |     |  |  |               |     |                                    |        |        |  |       |  +--gary_all20_15416_00014
|     |  |  |     |  |     |  |  |               |     |                                    |        |        |  |    +--| (85.3/100)
|     |  |  |     |  |     |  |  |               |     |                                    |        |        |  |    |  |  +**SPR_ownSam_69_00060
|     |  |  |     |  |     |  |  |               |     |                                    |        |        |  |    |  +--| (99.2/100)
|     |  |  |     |  |     |  |  |               |     |                                    |        |        |  |    |     +**SPR_ownSam_94_00059
|     |  |  |     |  |     |  |  |               |     |                                    |        |        |  +----| (99.9/100)
|     |  |  |     |  |     |  |  |               |     |                                    |        |        |       +--gary_all20_1877_00006
|     |  |  |     |  |     |  |  |               |     |                                    |        |     +--| (82.1/46)
|     |  |  |     |  |     |  |  |               |     |                                    |        |     |  |  +--gary_all20_6994_00033
|     |  |  |     |  |     |  |  |               |     |                                    |        |     |  +--| (56.5/86)
|     |  |  |     |  |     |  |  |               |     |                                    |        |     |     |           +**biochar_2018_1172_00007
|     |  |  |     |  |     |  |  |               |     |                                    |        |     |     |        +--| (97.6/100)
|     |  |  |     |  |     |  |  |               |     |                                    |        |     |     |        |  +--biochar_2018_447_00008
|     |  |  |     |  |     |  |  |               |     |                                    |        |     |     |     +--| (100/100)
|     |  |  |     |  |     |  |  |               |     |                                    |        |     |     |     |  +--biochar_2018_1239_00013
|     |  |  |     |  |     |  |  |               |     |                                    |        |     |     |  +--| (88/98)
|     |  |  |     |  |     |  |  |               |     |                                    |        |     |     |  |  |     +--biochar_2018_1649_00010
|     |  |  |     |  |     |  |  |               |     |                                    |        |     |     |  |  |  +--| (94/100)
|     |  |  |     |  |     |  |  |               |     |                                    |        |     |     |  |  |  |  +--biochar_2018_559_00047
|     |  |  |     |  |     |  |  |               |     |                                    |        |     |     |  |  +--| (51.7/92)
|     |  |  |     |  |     |  |  |               |     |                                    |        |     |     |  |     |     +--biochar_2018_1174_00050
|     |  |  |     |  |     |  |  |               |     |                                    |        |     |     |  |     |  +--| (93/100)
|     |  |  |     |  |     |  |  |               |     |                                    |        |     |     |  |     |  |  +--biochar_2018_2606_00002
|     |  |  |     |  |     |  |  |               |     |                                    |        |     |     |  |     +--| (95.9/100)
|     |  |  |     |  |     |  |  |               |     |                                    |        |     |     |  |        +--biochar_2018_1272_00001
|     |  |  |     |  |     |  |  |               |     |                                    |        |     |     +--| (80.9/90)
|     |  |  |     |  |     |  |  |               |     |                                    |        |     |        +--gary_all20_8869_00019
|     |  |  |     |  |     |  |  |               |     |                                    |        |  +--| (84.9/55)
|     |  |  |     |  |     |  |  |               |     |                                    |        |  |  |  +--EarthsVirome_37289_00021
|     |  |  |     |  |     |  |  |               |     |                                    |        |  |  +--| (100/100)
|     |  |  |     |  |     |  |  |               |     |                                    |        |  |     +--gary_all20_6830_00035
|     |  |  |     |  |     |  |  |               |     |                                    |        +--| (52.9/39)
|     |  |  |     |  |     |  |  |               |     |                                    |           |  +--gary_all20_10548_00007
|     |  |  |     |  |     |  |  |               |     |                                    |           +--| (99.8/100)
|     |  |  |     |  |     |  |  |               |     |                                    |              +--gary_all20_5292_00012
|     |  |  |     |  |     |  |  |               |     |                                 +**| (61.4/14)
|     |  |  |     |  |     |  |  |               |     |                                 |  |           +**JGI_mega_SPR_174_00015
|     |  |  |     |  |     |  |  |               |     |                                 |  |        +--| (99.9/100)
|     |  |  |     |  |     |  |  |               |     |                                 |  |        |  +**JGI_mega_SPR_177_00044
|     |  |  |     |  |     |  |  |               |     |                                 |  |     +--| (96.3/96)
|     |  |  |     |  |     |  |  |               |     |                                 |  |     |  |  +--gary_all20_7532_00024
|     |  |  |     |  |     |  |  |               |     |                                 |  |     |  +--| (91.5/100)
|     |  |  |     |  |     |  |  |               |     |                                 |  |     |     +--gary_all20_8455_00031
|     |  |  |     |  |     |  |  |               |     |                                 |  |  +--| (89.3/29)
|     |  |  |     |  |     |  |  |               |     |                                 |  |  |  |              +--gary_all20_7922_00044
|     |  |  |     |  |     |  |  |               |     |                                 |  |  |  |           +--| (92.8/98)
|     |  |  |     |  |     |  |  |               |     |                                 |  |  |  |           |  |  +--gary_all20_5066_00051
|     |  |  |     |  |     |  |  |               |     |                                 |  |  |  |           |  +--| (96.3/100)
|     |  |  |     |  |     |  |  |               |     |                                 |  |  |  |           |     +--gary_all20_4400_00035
|     |  |  |     |  |     |  |  |               |     |                                 |  |  |  |        +--| (82.4/91)
|     |  |  |     |  |     |  |  |               |     |                                 |  |  |  |        |  +--gary_all20_7387_00011
|     |  |  |     |  |     |  |  |               |     |                                 |  |  |  |     +--| (93/92)
|     |  |  |     |  |     |  |  |               |     |                                 |  |  |  |     |  |     +--gary_all20_14544_00011
|     |  |  |     |  |     |  |  |               |     |                                 |  |  |  |     |  |  +--| (98.8/100)
|     |  |  |     |  |     |  |  |               |     |                                 |  |  |  |     |  |  |  +--gary_all20_21765_00011
|     |  |  |     |  |     |  |  |               |     |                                 |  |  |  |     |  +**| (0/75)
|     |  |  |     |  |     |  |  |               |     |                                 |  |  |  |     |     |  +--gary_all20_10902_00005
|     |  |  |     |  |     |  |  |               |     |                                 |  |  |  |     |     +--| (97.6/100)
|     |  |  |     |  |     |  |  |               |     |                                 |  |  |  |     |        |     +--gary_all20_15418_00003
|     |  |  |     |  |     |  |  |               |     |                                 |  |  |  |     |        |  +--| (93/100)
|     |  |  |     |  |     |  |  |               |     |                                 |  |  |  |     |        |  |  +--gary_all20_5084_00047
|     |  |  |     |  |     |  |  |               |     |                                 |  |  |  |     |        +--| (100/100)
|     |  |  |     |  |     |  |  |               |     |                                 |  |  |  |     |           +--gary_all20_16295_00017
|     |  |  |     |  |     |  |  |               |     |                                 |  |  |  |  +--| (75.8/91)
|     |  |  |     |  |     |  |  |               |     |                                 |  |  |  |  |  |     +**EarthsVirome_20109_00028
|     |  |  |     |  |     |  |  |               |     |                                 |  |  |  |  |  |  +--| (99.9/100)
|     |  |  |     |  |     |  |  |               |     |                                 |  |  |  |  |  |  |  +**EarthsVirome_46833_00015
|     |  |  |     |  |     |  |  |               |     |                                 |  |  |  |  |  +--| (96/98)
|     |  |  |     |  |     |  |  |               |     |                                 |  |  |  |  |     |   +--gary_all20_16469_00001
|     |  |  |     |  |     |  |  |               |     |                                 |  |  |  |  |     +---| (100/100)
|     |  |  |     |  |     |  |  |               |     |                                 |  |  |  |  |         +--gary_all20_21397_00013
|     |  |  |     |  |     |  |  |               |     |                                 |  |  |  +--| (76.2/26)
|     |  |  |     |  |     |  |  |               |     |                                 |  |  |     |        +--gary_all20_17416_00008
|     |  |  |     |  |     |  |  |               |     |                                 |  |  |     |     +--| (40.9/26)
|     |  |  |     |  |     |  |  |               |     |                                 |  |  |     |     |  +--SPR_ownSam_509_00006
|     |  |  |     |  |     |  |  |               |     |                                 |  |  |     |  +--| (76.8/27)
|     |  |  |     |  |     |  |  |               |     |                                 |  |  |     |  |  |  +--JGI_spades_SPR_757_00021
|     |  |  |     |  |     |  |  |               |     |                                 |  |  |     |  |  +--| (80.2/96)
|     |  |  |     |  |     |  |  |               |     |                                 |  |  |     |  |     |      +--biochar_2018_949_00025
|     |  |  |     |  |     |  |  |               |     |                                 |  |  |     |  |     |   +--| (98.7/100)
|     |  |  |     |  |     |  |  |               |     |                                 |  |  |     |  |     |   |  +--gary_all20_10035_00024
|     |  |  |     |  |     |  |  |               |     |                                 |  |  |     |  |     +---| (98.5/100)
|     |  |  |     |  |     |  |  |               |     |                                 |  |  |     |  |         +----EarthsVirome_39375_00002
|     |  |  |     |  |     |  |  |               |     |                                 |  |  |     +--| (91.7/26)
|     |  |  |     |  |     |  |  |               |     |                                 |  |  |        |     +--SPR_ownSam_579_00002
|     |  |  |     |  |     |  |  |               |     |                                 |  |  |        |  +--| (84.1/100)
|     |  |  |     |  |     |  |  |               |     |                                 |  |  |        |  |  +--SPR_ownSam_909_00007
|     |  |  |     |  |     |  |  |               |     |                                 |  |  |        +--| (84/99)
|     |  |  |     |  |     |  |  |               |     |                                 |  |  |           +-----gary_all20_4964_00049
|     |  |  |     |  |     |  |  |               |     |                                 |  +**| (48.4/68)
|     |  |  |     |  |     |  |  |               |     |                                 |     |  +--gary_all20_15536_00014
|     |  |  |     |  |     |  |  |               |     |                                 |     +--| (88.6/90)
|     |  |  |     |  |     |  |  |               |     |                                 |        +--------gary_all20_5149_00036
|     |  |  |     |  |     |  |  |               |     |                              +--| (80.9/74)
|     |  |  |     |  |     |  |  |               |     |                              |  |  +--gary_all20_18907_00016
|     |  |  |     |  |     |  |  |               |     |                              |  +--| (100/99)
|     |  |  |     |  |     |  |  |               |     |                              |     +--gary_all20_5707_00037
|     |  |  |     |  |     |  |  |               |     |                           +--| (35.6/62)
|     |  |  |     |  |     |  |  |               |     |                           |  |        +--gary_all20_4148_00045
|     |  |  |     |  |     |  |  |               |     |                           |  |     +--| (94.7/100)
|     |  |  |     |  |     |  |  |               |     |                           |  |     |  |  +--gary_all20_8978_00028
|     |  |  |     |  |     |  |  |               |     |                           |  |     |  +--| (96.4/100)
|     |  |  |     |  |     |  |  |               |     |                           |  |     |     |  +**SPR_ownSam_154_00033
|     |  |  |     |  |     |  |  |               |     |                           |  |     |     +--| (99.8/100)
|     |  |  |     |  |     |  |  |               |     |                           |  |     |        +**SPR_ownSam_254_00037
|     |  |  |     |  |     |  |  |               |     |                           |  |  +--| (69.7/82)
|     |  |  |     |  |     |  |  |               |     |                           |  |  |  +--gary_all20_7630_00029
|     |  |  |     |  |     |  |  |               |     |                           |  +--| (75.6/81)
|     |  |  |     |  |     |  |  |               |     |                           |     |           +--biochar_2018_2907_00008
|     |  |  |     |  |     |  |  |               |     |                           |     |        +--| (28.6/61)
|     |  |  |     |  |     |  |  |               |     |                           |     |        |  |              +--gary_all20_17681_00010
|     |  |  |     |  |     |  |  |               |     |                           |     |        |  |           +--| (86.7/74)
|     |  |  |     |  |     |  |  |               |     |                           |     |        |  |           |  +--SPR_ownSam_305_00016
|     |  |  |     |  |     |  |  |               |     |                           |     |        |  |        +--| (0/24)
|     |  |  |     |  |     |  |  |               |     |                           |     |        |  |        |  |     +**JGI_mega_SPR_164_00027
|     |  |  |     |  |     |  |  |               |     |                           |     |        |  |        |  |  +--| (96.6/100)
|     |  |  |     |  |     |  |  |               |     |                           |     |        |  |        |  |  |  +**JGI_spades_SPR_479_00066
|     |  |  |     |  |     |  |  |               |     |                           |     |        |  |        |  +--| (82.7/89)
|     |  |  |     |  |     |  |  |               |     |                           |     |        |  |        |     +--gary_all20_8567_00015
|     |  |  |     |  |     |  |  |               |     |                           |     |        |  |     +--| (58.7/65)
|     |  |  |     |  |     |  |  |               |     |                           |     |        |  |     |  |  +--gary_all20_3432_00011
|     |  |  |     |  |     |  |  |               |     |                           |     |        |  |     |  +--| (89.1/77)
|     |  |  |     |  |     |  |  |               |     |                           |     |        |  |     |     +--alaska_puertorico_380_00013
|     |  |  |     |  |     |  |  |               |     |                           |     |        |  |  +--| (85.4/72)
|     |  |  |     |  |     |  |  |               |     |                           |     |        |  |  |  +--gary_all20_5628_00031
|     |  |  |     |  |     |  |  |               |     |                           |     |        |  +--| (91.9/100)
|     |  |  |     |  |     |  |  |               |     |                           |     |        |     +--SPR_ownSam_888_00016
|     |  |  |     |  |     |  |  |               |     |                           |     |     +--| (25.1/40)
|     |  |  |     |  |     |  |  |               |     |                           |     |     |  |     +**EarthsVirome_20059_00010
|     |  |  |     |  |     |  |  |               |     |                           |     |     |  |  +**| (0/99)
|     |  |  |     |  |     |  |  |               |     |                           |     |     |  |  |  +**gary_all20_18456_00008
|     |  |  |     |  |     |  |  |               |     |                           |     |     |  +--| (60.2/85)
|     |  |  |     |  |     |  |  |               |     |                           |     |     |     +--EarthsVirome_13243_00033
|     |  |  |     |  |     |  |  |               |     |                           |     |  +--| (86.2/45)
|     |  |  |     |  |     |  |  |               |     |                           |     |  |  |  +--gary_all20_14076_00006
|     |  |  |     |  |     |  |  |               |     |                           |     |  |  +--| (81.5/55)
|     |  |  |     |  |     |  |  |               |     |                           |     |  |     |  +--gary_all20_16160_00005
|     |  |  |     |  |     |  |  |               |     |                           |     |  |     +--| (88.5/100)
|     |  |  |     |  |     |  |  |               |     |                           |     |  |        +--gary_all20_9691_00015
|     |  |  |     |  |     |  |  |               |     |                           |     +--| (91.2/76)
|     |  |  |     |  |     |  |  |               |     |                           |        |        +--gary_all20_1693_00045
|     |  |  |     |  |     |  |  |               |     |                           |        |     +--| (99.1/100)
|     |  |  |     |  |     |  |  |               |     |                           |        |     |  +--gary_all20_1985_00057
|     |  |  |     |  |     |  |  |               |     |                           |        |  +--| (89.8/61)
|     |  |  |     |  |     |  |  |               |     |                           |        |  |  +--EarthsVirome_27866_00037
|     |  |  |     |  |     |  |  |               |     |                           |        +**| (71.2/4)
|     |  |  |     |  |     |  |  |               |     |                           |           |     +--gary_all20_13939_00013
|     |  |  |     |  |     |  |  |               |     |                           |           |  +--| (87.8/72)
|     |  |  |     |  |     |  |  |               |     |                           |           |  |  |     +--gary_all20_3853_00045
|     |  |  |     |  |     |  |  |               |     |                           |           |  |  |  +--| (25.8/98)
|     |  |  |     |  |     |  |  |               |     |                           |           |  |  |  |  |  +--biochar_2018_1401_00028
|     |  |  |     |  |     |  |  |               |     |                           |           |  |  |  |  +--| (70.1/100)
|     |  |  |     |  |     |  |  |               |     |                           |           |  |  |  |     +--SPR_ownSam_891_00017
|     |  |  |     |  |     |  |  |               |     |                           |           |  |  +--| (98.6/100)
|     |  |  |     |  |     |  |  |               |     |                           |           |  |     +--biochar_2018_1214_00018
|     |  |  |     |  |     |  |  |               |     |                           |           +--| (76.9/4)
|     |  |  |     |  |     |  |  |               |     |                           |              +--SPR_ownSam_378_00023
|     |  |  |     |  |     |  |  |               |     |                        +--| (83.1/60)
|     |  |  |     |  |     |  |  |               |     |                        |  |  +--gary_all20_1299_00012
|     |  |  |     |  |     |  |  |               |     |                        |  +--| (75/47)
|     |  |  |     |  |     |  |  |               |     |                        |     |        +--borton_2018_295_00047
|     |  |  |     |  |     |  |  |               |     |                        |     |     +--| (93.7/100)
|     |  |  |     |  |     |  |  |               |     |                        |     |     |  +--gary_all20_7170_00035
|     |  |  |     |  |     |  |  |               |     |                        |     |  +--| (98.2/100)
|     |  |  |     |  |     |  |  |               |     |                        |     |  |  +--gary_all20_21558_00008
|     |  |  |     |  |     |  |  |               |     |                        |     +--| (48.8/44)
|     |  |  |     |  |     |  |  |               |     |                        |        |        +--gary_all20_18539_00020
|     |  |  |     |  |     |  |  |               |     |                        |        |     +--| (86.7/81)
|     |  |  |     |  |     |  |  |               |     |                        |        |     |  +--gary_all20_2012_00006
|     |  |  |     |  |     |  |  |               |     |                        |        |  +--| (83.2/81)
|     |  |  |     |  |     |  |  |               |     |                        |        |  |  +--gary_all20_2204_00025
|     |  |  |     |  |     |  |  |               |     |                        |        +--| (99.9/100)
|     |  |  |     |  |     |  |  |               |     |                        |           |     +--gary_all20_2000_00086
|     |  |  |     |  |     |  |  |               |     |                        |           |  +--| (56.4/98)
|     |  |  |     |  |     |  |  |               |     |                        |           |  |  +--gary_all20_8635_00019
|     |  |  |     |  |     |  |  |               |     |                        |           +--| (99.2/100)
|     |  |  |     |  |     |  |  |               |     |                        |              +--gary_all20_2095_00064
|     |  |  |     |  |     |  |  |               |     |                     +**| (0/85)
|     |  |  |     |  |     |  |  |               |     |                     |  +--gary_all20_3258_00024
|     |  |  |     |  |     |  |  |               |     |                  +--| (88.8/76)
|     |  |  |     |  |     |  |  |               |     |                  |  |        +**alaska_puertorico_41_00011
|     |  |  |     |  |     |  |  |               |     |                  |  |     +--| (99.9/100)
|     |  |  |     |  |     |  |  |               |     |                  |  |     |  +**gary_all20_12662_00001
|     |  |  |     |  |     |  |  |               |     |                  |  |  +--| (79.8/82)
|     |  |  |     |  |     |  |  |               |     |                  |  |  |  |  +--SPR_ownSam_443_00023
|     |  |  |     |  |     |  |  |               |     |                  |  |  |  +--| (89.6/100)
|     |  |  |     |  |     |  |  |               |     |                  |  |  |     +------SPR_ownSam_321_00039
|     |  |  |     |  |     |  |  |               |     |                  |  +--| (83/75)
|     |  |  |     |  |     |  |  |               |     |                  |     |   +**SPR_ownSam_155_00022
|     |  |  |     |  |     |  |  |               |     |                  |     +---| (100/100)
|     |  |  |     |  |     |  |  |               |     |                  |         +**SPR_ownSam_87_00087
|     |  |  |     |  |     |  |  |               |     |               +--| (83.6/95)
|     |  |  |     |  |     |  |  |               |     |               |  +----gary_all20_7343_00001
|     |  |  |     |  |     |  |  |               |     |            +--| (91/81)
|     |  |  |     |  |     |  |  |               |     |            |  |           +**gary_all20_5852_00056
|     |  |  |     |  |     |  |  |               |     |            |  |        +--| (99.3/100)
|     |  |  |     |  |     |  |  |               |     |            |  |        |  +--gary_all20_6215_00045
|     |  |  |     |  |     |  |  |               |     |            |  |     +--| (98.5/100)
|     |  |  |     |  |     |  |  |               |     |            |  |     |  +--JGI_spades_SPR_1707_00009
|     |  |  |     |  |     |  |  |               |     |            |  |  +--| (81.5/15)
|     |  |  |     |  |     |  |  |               |     |            |  |  |  +------EarthsVirome_4941_00034
|     |  |  |     |  |     |  |  |               |     |            |  +--| (75/78)
|     |  |  |     |  |     |  |  |               |     |            |     |  +----EarthsVirome_50937_00014
|     |  |  |     |  |     |  |  |               |     |            |     +--| (86.8/16)
|     |  |  |     |  |     |  |  |               |     |            |        +------gary_all20_17184_00027
|     |  |  |     |  |     |  |  |               |     |         +--| (76.8/78)
|     |  |  |     |  |     |  |  |               |     |         |  |        +--gary_all20_1572_00037
|     |  |  |     |  |     |  |  |               |     |         |  |     +--| (98.6/100)
|     |  |  |     |  |     |  |  |               |     |         |  |     |  +--gary_all20_1944_00081
|     |  |  |     |  |     |  |  |               |     |         |  |  +--| (96.5/92)
|     |  |  |     |  |     |  |  |               |     |         |  |  |  |  +---EarthsVirome_6067_00022
|     |  |  |     |  |     |  |  |               |     |         |  |  |  +--| (34.6/92)
|     |  |  |     |  |     |  |  |               |     |         |  |  |     +----gary_all20_5312_00035
|     |  |  |     |  |     |  |  |               |     |         |  +--| (84.7/70)
|     |  |  |     |  |     |  |  |               |     |         |     |  +-----borton_2018_252_00047
|     |  |  |     |  |     |  |  |               |     |         |     +--| (15.5/81)
|     |  |  |     |  |     |  |  |               |     |         |        +-------gary_all20_14305_00012
|     |  |  |     |  |     |  |  |               |     |      +--| (88.2/46)
|     |  |  |     |  |     |  |  |               |     |      |  |                                                        +--biochar_2018_2105_00026
|     |  |  |     |  |     |  |  |               |     |      |  |                                                     +--| (83.9/100)
|     |  |  |     |  |     |  |  |               |     |      |  |                                                     |  +--biochar_2018_832_00027
|     |  |  |     |  |     |  |  |               |     |      |  |                                                  +--| (98.6/99)
|     |  |  |     |  |     |  |  |               |     |      |  |                                                  |  |  +--biochar_2018_2675_00012
|     |  |  |     |  |     |  |  |               |     |      |  |                                                  |  +--| (97.6/100)
|     |  |  |     |  |     |  |  |               |     |      |  |                                                  |     +--biochar_2018_738_00033
|     |  |  |     |  |     |  |  |               |     |      |  |                                               +**| (0/34)
|     |  |  |     |  |     |  |  |               |     |      |  |                                               |  |        +--gary_all20_7126_00030
|     |  |  |     |  |     |  |  |               |     |      |  |                                               |  |     +--| (81.6/96)
|     |  |  |     |  |     |  |  |               |     |      |  |                                               |  |     |  |     +--gary_all20_4906_00038
|     |  |  |     |  |     |  |  |               |     |      |  |                                               |  |     |  |  +--| (89/100)
|     |  |  |     |  |     |  |  |               |     |      |  |                                               |  |     |  |  |  +---SPR_ownSam_556_00009
|     |  |  |     |  |     |  |  |               |     |      |  |                                               |  |     |  +--| (83/98)
|     |  |  |     |  |     |  |  |               |     |      |  |                                               |  |     |     +--------gary_all20_10650_00007
|     |  |  |     |  |     |  |  |               |     |      |  |                                               |  |  +--| (91.6/92)
|     |  |  |     |  |     |  |  |               |     |      |  |                                               |  |  |  |  +--gary_all20_23459_00011
|     |  |  |     |  |     |  |  |               |     |      |  |                                               |  |  |  +--| (83.3/97)
|     |  |  |     |  |     |  |  |               |     |      |  |                                               |  |  |     +---gary_all20_16792_00006
|     |  |  |     |  |     |  |  |               |     |      |  |                                               |  +--| (84.6/58)
|     |  |  |     |  |     |  |  |               |     |      |  |                                               |     |           +--biochar_2018_1261_00047
|     |  |  |     |  |     |  |  |               |     |      |  |                                               |     |        +--| (98.3/100)
|     |  |  |     |  |     |  |  |               |     |      |  |                                               |     |        |  |  +--gary_all20_1526_00077
|     |  |  |     |  |     |  |  |               |     |      |  |                                               |     |        |  +--| (25.2/91)
|     |  |  |     |  |     |  |  |               |     |      |  |                                               |     |        |     +--EarthsVirome_12739_00031
|     |  |  |     |  |     |  |  |               |     |      |  |                                               |     |     +--| (88.5/100)
|     |  |  |     |  |     |  |  |               |     |      |  |                                               |     |     |  +--JGI_spades_SPR_1004_00007
|     |  |  |     |  |     |  |  |               |     |      |  |                                               |     |  +--| (94.2/100)
|     |  |  |     |  |     |  |  |               |     |      |  |                                               |     |  |  +--biochar_2018_2875_00005
|     |  |  |     |  |     |  |  |               |     |      |  |                                               |     +--| (91.2/98)
|     |  |  |     |  |     |  |  |               |     |      |  |                                               |        |     +--biochar_2018_1253_00030
|     |  |  |     |  |     |  |  |               |     |      |  |                                               |        |  +--| (90.3/100)
|     |  |  |     |  |     |  |  |               |     |      |  |                                               |        |  |  +--gary_all20_17001_00011
|     |  |  |     |  |     |  |  |               |     |      |  |                                               |        +--| (97.5/100)
|     |  |  |     |  |     |  |  |               |     |      |  |                                               |           +--biochar_2018_215_00049
|     |  |  |     |  |     |  |  |               |     |      |  |                                            +--| (84.9/61)
|     |  |  |     |  |     |  |  |               |     |      |  |                                            |  |     +------alaska_puertorico_412_00005
|     |  |  |     |  |     |  |  |               |     |      |  |                                            |  |  +--| (46.2/95)
|     |  |  |     |  |     |  |  |               |     |      |  |                                            |  |  |  |     +**JGI_mega_SPR_1004_00004
|     |  |  |     |  |     |  |  |               |     |      |  |                                            |  |  |  +-----| (100/100)
|     |  |  |     |  |     |  |  |               |     |      |  |                                            |  |  |        +**JGI_spades_SPR_1110_00019
|     |  |  |     |  |     |  |  |               |     |      |  |                                            |  +--| (88.7/95)
|     |  |  |     |  |     |  |  |               |     |      |  |                                            |     |  +--gary_all20_7036_00035
|     |  |  |     |  |     |  |  |               |     |      |  |                                            |     +--| (85/95)
|     |  |  |     |  |     |  |  |               |     |      |  |                                            |        |      +--gary_all20_1025_00042
|     |  |  |     |  |     |  |  |               |     |      |  |                                            |        |  +---| (98.8/100)
|     |  |  |     |  |     |  |  |               |     |      |  |                                            |        |  |   +--gary_all20_1103_00066
|     |  |  |     |  |     |  |  |               |     |      |  |                                            |        +--| (95.6/100)
|     |  |  |     |  |     |  |  |               |     |      |  |                                            |           +-----alaska_puertorico_833_00004
|     |  |  |     |  |     |  |  |               |     |      |  |                                         +--| (82.9/97)
|     |  |  |     |  |     |  |  |               |     |      |  |                                         |  |     +---gary_all20_22071_00012
|     |  |  |     |  |     |  |  |               |     |      |  |                                         |  |  +--| (84.7/65)
|     |  |  |     |  |     |  |  |               |     |      |  |                                         |  |  |  +----gary_all20_3066_00029
|     |  |  |     |  |     |  |  |               |     |      |  |                                         |  +--| (79.8/62)
|     |  |  |     |  |     |  |  |               |     |      |  |                                         |     +--gary_all20_9024_00009
|     |  |  |     |  |     |  |  |               |     |      |  |                                      +--| (92.5/97)
|     |  |  |     |  |     |  |  |               |     |      |  |                                      |  |  +---gary_all20_4857_00050
|     |  |  |     |  |     |  |  |               |     |      |  |                                      |  +--| (89.3/96)
|     |  |  |     |  |     |  |  |               |     |      |  |                                      |     +---biochar_2018_309_00012
|     |  |  |     |  |     |  |  |               |     |      |  |                                   +--| (56.5/59)
|     |  |  |     |  |     |  |  |               |     |      |  |                                   |  |     +--alaska_puertorico_50_00066
|     |  |  |     |  |     |  |  |               |     |      |  |                                   |  |  +--| (10.8/83)
|     |  |  |     |  |     |  |  |               |     |      |  |                                   |  |  |  +--gary_all20_1548_00060
|     |  |  |     |  |     |  |  |               |     |      |  |                                   |  +--| (92.6/93)
|     |  |  |     |  |     |  |  |               |     |      |  |                                   |     |  +--gary_all20_16166_00010
|     |  |  |     |  |     |  |  |               |     |      |  |                                   |     +--| (100/100)
|     |  |  |     |  |     |  |  |               |     |      |  |                                   |        +--gary_all20_18964_00007
|     |  |  |     |  |     |  |  |               |     |      |  |                                +--| (58.6/84)
|     |  |  |     |  |     |  |  |               |     |      |  |                                |  |        +--gary_all20_20289_00016
|     |  |  |     |  |     |  |  |               |     |      |  |                                |  |     +--| (14.2/28)
|     |  |  |     |  |     |  |  |               |     |      |  |                                |  |     |  +--gary_all20_5188_00018
|     |  |  |     |  |     |  |  |               |     |      |  |                                |  |  +--| (0/20)
|     |  |  |     |  |     |  |  |               |     |      |  |                                |  |  |  +--gary_all20_8392_00032
|     |  |  |     |  |     |  |  |               |     |      |  |                                |  +--| (98/99)
|     |  |  |     |  |     |  |  |               |     |      |  |                                |     +-----gary_all20_14775_00017
|     |  |  |     |  |     |  |  |               |     |      |  |                             +--| (91.4/98)
|     |  |  |     |  |     |  |  |               |     |      |  |                             |  |  +--gary_all20_8960_00012
|     |  |  |     |  |     |  |  |               |     |      |  |                             |  +--| (90.8/93)
|     |  |  |     |  |     |  |  |               |     |      |  |                             |     +--gary_all20_16411_00019
|     |  |  |     |  |     |  |  |               |     |      |  |                          +--| (42.6/53)
|     |  |  |     |  |     |  |  |               |     |      |  |                          |  |              +--gary_all20_1180_00081
|     |  |  |     |  |     |  |  |               |     |      |  |                          |  |           +--| (27/95)
|     |  |  |     |  |     |  |  |               |     |      |  |                          |  |           |  +--gary_all20_1403_00080
|     |  |  |     |  |     |  |  |               |     |      |  |                          |  |        +--| (94.4/99)
|     |  |  |     |  |     |  |  |               |     |      |  |                          |  |        |  +--gary_all20_1838_00080
|     |  |  |     |  |     |  |  |               |     |      |  |                          |  |     +--| (66.1/99)
|     |  |  |     |  |     |  |  |               |     |      |  |                          |  |     |  +--gary_all20_1141_00015
|     |  |  |     |  |     |  |  |               |     |      |  |                          |  |  +--| (95.3/100)
|     |  |  |     |  |     |  |  |               |     |      |  |                          |  |  |  |   +--gary_all20_12325_00018
|     |  |  |     |  |     |  |  |               |     |      |  |                          |  |  |  +---| (100/100)
|     |  |  |     |  |     |  |  |               |     |      |  |                          |  |  |      +--gary_all20_1578_00010
|     |  |  |     |  |     |  |  |               |     |      |  |                          |  +--| (97.4/92)
|     |  |  |     |  |     |  |  |               |     |      |  |                          |     |  +---gary_all20_1612_00041
|     |  |  |     |  |     |  |  |               |     |      |  |                          |     +--| (46.8/81)
|     |  |  |     |  |     |  |  |               |     |      |  |                          |        |              +--EarthsVirome_2367_00024
|     |  |  |     |  |     |  |  |               |     |      |  |                          |        |           +--| (59.1/93)
|     |  |  |     |  |     |  |  |               |     |      |  |                          |        |           |  +--gary_all20_17189_00015
|     |  |  |     |  |     |  |  |               |     |      |  |                          |        |        +--| (87/100)
|     |  |  |     |  |     |  |  |               |     |      |  |                          |        |        |  +---gary_all20_8746_00013
|     |  |  |     |  |     |  |  |               |     |      |  |                          |        |     +--| (88.9/87)
|     |  |  |     |  |     |  |  |               |     |      |  |                          |        |     |  +---gary_all20_7446_00009
|     |  |  |     |  |     |  |  |               |     |      |  |                          |        |  +--| (25.9/79)
|     |  |  |     |  |     |  |  |               |     |      |  |                          |        |  |  |     +--gary_all20_21727_00006
|     |  |  |     |  |     |  |  |               |     |      |  |                          |        |  |  |  +--| (0/82)
|     |  |  |     |  |     |  |  |               |     |      |  |                          |        |  |  |  |  +--------gary_all20_14921_00004
|     |  |  |     |  |     |  |  |               |     |      |  |                          |        |  |  +--| (87.8/89)
|     |  |  |     |  |     |  |  |               |     |      |  |                          |        |  |     |  +------gary_all20_8041_00009
|     |  |  |     |  |     |  |  |               |     |      |  |                          |        |  |     +--| (88.8/93)
|     |  |  |     |  |     |  |  |               |     |      |  |                          |        |  |        +----gary_all20_21218_00003
|     |  |  |     |  |     |  |  |               |     |      |  |                          |        +--| (99.4/100)
|     |  |  |     |  |     |  |  |               |     |      |  |                          |           +--gary_all20_9687_00002
|     |  |  |     |  |     |  |  |               |     |      |  |                       +--| (0/48)
|     |  |  |     |  |     |  |  |               |     |      |  |                       |  |     +--gary_all20_3862_00047
|     |  |  |     |  |     |  |  |               |     |      |  |                       |  |  +--| (71.4/99)
|     |  |  |     |  |     |  |  |               |     |      |  |                       |  |  |  +--gary_all20_635_00037
|     |  |  |     |  |     |  |  |               |     |      |  |                       |  +--| (86.7/92)
|     |  |  |     |  |     |  |  |               |     |      |  |                       |     +--JGI_mega_SPR_247_00030
|     |  |  |     |  |     |  |  |               |     |      |  |                    +--| (90.4/93)
|     |  |  |     |  |     |  |  |               |     |      |  |                    |  +--gary_all20_11418_00026
|     |  |  |     |  |     |  |  |               |     |      |  |                 +--| (82.1/95)
|     |  |  |     |  |     |  |  |               |     |      |  |                 |  |              +--biochar_2018_1509_00033
|     |  |  |     |  |     |  |  |               |     |      |  |                 |  |           +--| (88.2/85)
|     |  |  |     |  |     |  |  |               |     |      |  |                 |  |           |  +--gary_all20_2708_00041
|     |  |  |     |  |     |  |  |               |     |      |  |                 |  |        +--| (85.6/97)
|     |  |  |     |  |     |  |  |               |     |      |  |                 |  |        |  |  +--gary_all20_4787_00055
|     |  |  |     |  |     |  |  |               |     |      |  |                 |  |        |  +--| (82.5/85)
|     |  |  |     |  |     |  |  |               |     |      |  |                 |  |        |     +--gary_all20_3791_00062
|     |  |  |     |  |     |  |  |               |     |      |  |                 |  |     +--| (80.5/94)
|     |  |  |     |  |     |  |  |               |     |      |  |                 |  |     |  +--gary_all20_11486_00033
|     |  |  |     |  |     |  |  |               |     |      |  |                 |  |  +--| (75.5/79)
|     |  |  |     |  |     |  |  |               |     |      |  |                 |  |  |  |  +--gary_all20_11315_00001
|     |  |  |     |  |     |  |  |               |     |      |  |                 |  |  |  +--| (84.4/80)
|     |  |  |     |  |     |  |  |               |     |      |  |                 |  |  |     |  +--gary_all20_17251_00013
|     |  |  |     |  |     |  |  |               |     |      |  |                 |  |  |     +--| (99.2/100)
|     |  |  |     |  |     |  |  |               |     |      |  |                 |  |  |        +--gary_all20_21582_00015
|     |  |  |     |  |     |  |  |               |     |      |  |                 |  +--| (88.6/99)
|     |  |  |     |  |     |  |  |               |     |      |  |                 |     +-----gary_all20_13597_00004
|     |  |  |     |  |     |  |  |               |     |      |  |              +--| (72.3/40)
|     |  |  |     |  |     |  |  |               |     |      |  |              |  +---gary_all20_3085_00079
|     |  |  |     |  |     |  |  |               |     |      |  |           +--| (78.3/14)
|     |  |  |     |  |     |  |  |               |     |      |  |           |  |  +----gary_all20_1366_00010
|     |  |  |     |  |     |  |  |               |     |      |  |           |  +--| (85.5/44)
|     |  |  |     |  |     |  |  |               |     |      |  |           |     +-----------------gary_all20_2457_00058
|     |  |  |     |  |     |  |  |               |     |      |  |        +--| (20/11)
|     |  |  |     |  |     |  |  |               |     |      |  |        |  |  +---borton_2018_351_00016
|     |  |  |     |  |     |  |  |               |     |      |  |        |  +--| (79/42)
|     |  |  |     |  |     |  |  |               |     |      |  |        |     |      +--gary_all20_16738_00014
|     |  |  |     |  |     |  |  |               |     |      |  |        |     +------| (100/100)
|     |  |  |     |  |     |  |  |               |     |      |  |        |            +--gary_all20_19485_00004
|     |  |  |     |  |     |  |  |               |     |      |  |     +--| (96.2/42)
|     |  |  |     |  |     |  |  |               |     |      |  |     |  |                             +--biochar_2018_1031_00005
|     |  |  |     |  |     |  |  |               |     |      |  |     |  |                          +--| (56.9/100)
|     |  |  |     |  |     |  |  |               |     |      |  |     |  |                          |  +--gary_all20_19462_00002
|     |  |  |     |  |     |  |  |               |     |      |  |     |  |                       +--| (86.7/100)
|     |  |  |     |  |     |  |  |               |     |      |  |     |  |                       |  |  +--gary_all20_1015_00106
|     |  |  |     |  |     |  |  |               |     |      |  |     |  |                       |  +--| (63.5/100)
|     |  |  |     |  |     |  |  |               |     |      |  |     |  |                       |     +--gary_all20_1236_00052
|     |  |  |     |  |     |  |  |               |     |      |  |     |  |                    +--| (90.3/100)
|     |  |  |     |  |     |  |  |               |     |      |  |     |  |                    |  +---gary_all20_9550_00023
|     |  |  |     |  |     |  |  |               |     |      |  |     |  |                 +--| (92.1/100)
|     |  |  |     |  |     |  |  |               |     |      |  |     |  |                 |  |                 +--biochar_2018_107_00068
|     |  |  |     |  |     |  |  |               |     |      |  |     |  |                 |  |              +--| (87.9/99)
|     |  |  |     |  |     |  |  |               |     |      |  |     |  |                 |  |              |  +--gary_all20_7031_00019
|     |  |  |     |  |     |  |  |               |     |      |  |     |  |                 |  |           +--| (72.9/96)
|     |  |  |     |  |     |  |  |               |     |      |  |     |  |                 |  |           |  +--gary_all20_7186_00006
|     |  |  |     |  |     |  |  |               |     |      |  |     |  |                 |  |        +--| (84.1/95)
|     |  |  |     |  |     |  |  |               |     |      |  |     |  |                 |  |        |  |     +--biochar_2018_1278_00024
|     |  |  |     |  |     |  |  |               |     |      |  |     |  |                 |  |        |  |  +--| (97.8/100)
|     |  |  |     |  |     |  |  |               |     |      |  |     |  |                 |  |        |  |  |  |  +--biochar_2018_2627_00013
|     |  |  |     |  |     |  |  |               |     |      |  |     |  |                 |  |        |  |  |  +--| (83.8/100)
|     |  |  |     |  |     |  |  |               |     |      |  |     |  |                 |  |        |  |  |     +--biochar_2018_1760_00006
|     |  |  |     |  |     |  |  |               |     |      |  |     |  |                 |  |        |  +--| (94/98)
|     |  |  |     |  |     |  |  |               |     |      |  |     |  |                 |  |        |     |                          +--gary_all20_11400_00024
|     |  |  |     |  |     |  |  |               |     |      |  |     |  |                 |  |        |     |                       +--| (81.3/99)
|     |  |  |     |  |     |  |  |               |     |      |  |     |  |                 |  |        |     |                       |  +--gary_all20_13355_00018
|     |  |  |     |  |     |  |  |               |     |      |  |     |  |                 |  |        |     |                    +--| (92.2/69)
|     |  |  |     |  |     |  |  |               |     |      |  |     |  |                 |  |        |     |                    |  |     +--gary_all20_21222_00001
|     |  |  |     |  |     |  |  |               |     |      |  |     |  |                 |  |        |     |                    |  |  +--| (96.1/100)
|     |  |  |     |  |     |  |  |               |     |      |  |     |  |                 |  |        |     |                    |  |  |  |  +--EarthsVirome_12692_00023
|     |  |  |     |  |     |  |  |               |     |      |  |     |  |                 |  |        |     |                    |  |  |  +--| (99.5/100)
|     |  |  |     |  |     |  |  |               |     |      |  |     |  |                 |  |        |     |                    |  |  |     +--EarthsVirome_8565_00039
|     |  |  |     |  |     |  |  |               |     |      |  |     |  |                 |  |        |     |                    |  +--| (73.2/67)
|     |  |  |     |  |     |  |  |               |     |      |  |     |  |                 |  |        |     |                    |     |              +**biochar_2018_1528_00001
|     |  |  |     |  |     |  |  |               |     |      |  |     |  |                 |  |        |     |                    |     |           +--| (98.5/100)
|     |  |  |     |  |     |  |  |               |     |      |  |     |  |                 |  |        |     |                    |     |           |  |  +**biochar_2018_1635_00004
|     |  |  |     |  |     |  |  |               |     |      |  |     |  |                 |  |        |     |                    |     |           |  +**| (0/82)
|     |  |  |     |  |     |  |  |               |     |      |  |     |  |                 |  |        |     |                    |     |           |     +**biochar_2018_2040_00001
|     |  |  |     |  |     |  |  |               |     |      |  |     |  |                 |  |        |     |                    |     |        +--| (39.8/97)
|     |  |  |     |  |     |  |  |               |     |      |  |     |  |                 |  |        |     |                    |     |        |  +--biochar_2018_2022_00003
|     |  |  |     |  |     |  |  |               |     |      |  |     |  |                 |  |        |     |                    |     |     +--| (75.1/97)
|     |  |  |     |  |     |  |  |               |     |      |  |     |  |                 |  |        |     |                    |     |     |  +--biochar_2018_2901_00002
|     |  |  |     |  |     |  |  |               |     |      |  |     |  |                 |  |        |     |                    |     |  +--| (99.1/99)
|     |  |  |     |  |     |  |  |               |     |      |  |     |  |                 |  |        |     |                    |     |  |  +--biochar_2018_2708_00026
|     |  |  |     |  |     |  |  |               |     |      |  |     |  |                 |  |        |     |                    |     +--| (43.7/73)
|     |  |  |     |  |     |  |  |               |     |      |  |     |  |                 |  |        |     |                    |        |  +--EarthsVirome_20477_00015
|     |  |  |     |  |     |  |  |               |     |      |  |     |  |                 |  |        |     |                    |        +--| (43.5/97)
|     |  |  |     |  |     |  |  |               |     |      |  |     |  |                 |  |        |     |                    |           +--gary_all20_18814_00002
|     |  |  |     |  |     |  |  |               |     |      |  |     |  |                 |  |        |     |                 +--| (83.9/61)
|     |  |  |     |  |     |  |  |               |     |      |  |     |  |                 |  |        |     |                 |  |  +--biochar_2018_2597_00002
|     |  |  |     |  |     |  |  |               |     |      |  |     |  |                 |  |        |     |                 |  +--| (80.7/95)
|     |  |  |     |  |     |  |  |               |     |      |  |     |  |                 |  |        |     |                 |     +--gary_all20_5042_00023
|     |  |  |     |  |     |  |  |               |     |      |  |     |  |                 |  |        |     |              +--| (82.8/63)
|     |  |  |     |  |     |  |  |               |     |      |  |     |  |                 |  |        |     |              |  +--biochar_2018_2770_00008
|     |  |  |     |  |     |  |  |               |     |      |  |     |  |                 |  |        |     |           +--| (90.8/65)
|     |  |  |     |  |     |  |  |               |     |      |  |     |  |                 |  |        |     |           |  +--biochar_2018_1285_00006
|     |  |  |     |  |     |  |  |               |     |      |  |     |  |                 |  |        |     |        +**| (0/45)
|     |  |  |     |  |     |  |  |               |     |      |  |     |  |                 |  |        |     |        |  |     +**gary_all20_11438_00004
|     |  |  |     |  |     |  |  |               |     |      |  |     |  |                 |  |        |     |        |  |  +--| (99.3/100)
|     |  |  |     |  |     |  |  |               |     |      |  |     |  |                 |  |        |     |        |  |  |  +**gary_all20_14412_00030
|     |  |  |     |  |     |  |  |               |     |      |  |     |  |                 |  |        |     |        |  +--| (87.2/56)
|     |  |  |     |  |     |  |  |               |     |      |  |     |  |                 |  |        |     |        |     +--gary_all20_17296_00011
|     |  |  |     |  |     |  |  |               |     |      |  |     |  |                 |  |        |     |     +--| (91.3/64)
|     |  |  |     |  |     |  |  |               |     |      |  |     |  |                 |  |        |     |     |  +--EarthsVirome_8541_00014
|     |  |  |     |  |     |  |  |               |     |      |  |     |  |                 |  |        |     |  +--| (88.5/77)
|     |  |  |     |  |     |  |  |               |     |      |  |     |  |                 |  |        |     |  |  +--gary_all20_17881_00008
|     |  |  |     |  |     |  |  |               |     |      |  |     |  |                 |  |        |     +--| (82.8/16)
|     |  |  |     |  |     |  |  |               |     |      |  |     |  |                 |  |        |        |        +--biochar_2018_695_00003
|     |  |  |     |  |     |  |  |               |     |      |  |     |  |                 |  |        |        |     +--| (76.8/94)
|     |  |  |     |  |     |  |  |               |     |      |  |     |  |                 |  |        |        |     |  +--gary_all20_17636_00020
|     |  |  |     |  |     |  |  |               |     |      |  |     |  |                 |  |        |        |  +--| (96.2/99)
|     |  |  |     |  |     |  |  |               |     |      |  |     |  |                 |  |        |        |  |  +--gary_all20_12390_00009
|     |  |  |     |  |     |  |  |               |     |      |  |     |  |                 |  |        |        +--| (78.5/13)
|     |  |  |     |  |     |  |  |               |     |      |  |     |  |                 |  |        |           |           +--borton_2018_1056_00002
|     |  |  |     |  |     |  |  |               |     |      |  |     |  |                 |  |        |           |        +--| (90/100)
|     |  |  |     |  |     |  |  |               |     |      |  |     |  |                 |  |        |           |        |  +--borton_2018_277_00033
|     |  |  |     |  |     |  |  |               |     |      |  |     |  |                 |  |        |           |     +--| (76.5/16)
|     |  |  |     |  |     |  |  |               |     |      |  |     |  |                 |  |        |           |     |  |  +--borton_2018_256_00022
|     |  |  |     |  |     |  |  |               |     |      |  |     |  |                 |  |        |           |     |  +--| (90.6/100)
|     |  |  |     |  |     |  |  |               |     |      |  |     |  |                 |  |        |           |     |     +--gary_all20_5492_00013
|     |  |  |     |  |     |  |  |               |     |      |  |     |  |                 |  |        |           |  +--| (96.5/99)
|     |  |  |     |  |     |  |  |               |     |      |  |     |  |                 |  |        |           |  |  +--gary_all20_17822_00002
|     |  |  |     |  |     |  |  |               |     |      |  |     |  |                 |  |        |           +--| (51.3/15)
|     |  |  |     |  |     |  |  |               |     |      |  |     |  |                 |  |        |              +--gary_all20_1478_00055
|     |  |  |     |  |     |  |  |               |     |      |  |     |  |                 |  |     +--| (66.2/35)
|     |  |  |     |  |     |  |  |               |     |      |  |     |  |                 |  |     |  +--EarthsVirome_35609_00015
|     |  |  |     |  |     |  |  |               |     |      |  |     |  |                 |  |  +--| (77.2/32)
|     |  |  |     |  |     |  |  |               |     |      |  |     |  |                 |  |  |  |        +--gary_all20_16028_00002
|     |  |  |     |  |     |  |  |               |     |      |  |     |  |                 |  |  |  |     +--| (87.7/96)
|     |  |  |     |  |     |  |  |               |     |      |  |     |  |                 |  |  |  |     |  |     +**emerson_2018_264_00003
|     |  |  |     |  |     |  |  |               |     |      |  |     |  |                 |  |  |  |     |  |  +--| (99.2/100)
|     |  |  |     |  |     |  |  |               |     |      |  |     |  |                 |  |  |  |     |  |  |  +**gary_all20_4206_00040
|     |  |  |     |  |     |  |  |               |     |      |  |     |  |                 |  |  |  |     |  +--| (100/100)
|     |  |  |     |  |     |  |  |               |     |      |  |     |  |                 |  |  |  |     |     +**gary_all20_2592_00046
|     |  |  |     |  |     |  |  |               |     |      |  |     |  |                 |  |  |  |  +--| (9.3/81)
|     |  |  |     |  |     |  |  |               |     |      |  |     |  |                 |  |  |  |  |  |     +--biochar_2018_805_00024
|     |  |  |     |  |     |  |  |               |     |      |  |     |  |                 |  |  |  |  |  |  +--| (5.5/72)
|     |  |  |     |  |     |  |  |               |     |      |  |     |  |                 |  |  |  |  |  |  |  +--gary_all20_1970_00065
|     |  |  |     |  |     |  |  |               |     |      |  |     |  |                 |  |  |  |  |  +--| (92.9/94)
|     |  |  |     |  |     |  |  |               |     |      |  |     |  |                 |  |  |  |  |     |        +--gary_all20_20291_00003
|     |  |  |     |  |     |  |  |               |     |      |  |     |  |                 |  |  |  |  |     |     +--| (16.5/91)
|     |  |  |     |  |     |  |  |               |     |      |  |     |  |                 |  |  |  |  |     |     |  |  +--gary_all20_7651_00030
|     |  |  |     |  |     |  |  |               |     |      |  |     |  |                 |  |  |  |  |     |     |  +--| (86.5/95)
|     |  |  |     |  |     |  |  |               |     |      |  |     |  |                 |  |  |  |  |     |     |     +----gary_all20_2394_00025
|     |  |  |     |  |     |  |  |               |     |      |  |     |  |                 |  |  |  |  |     |  +--| (84.5/90)
|     |  |  |     |  |     |  |  |               |     |      |  |     |  |                 |  |  |  |  |     |  |  +--gary_all20_23312_00006
|     |  |  |     |  |     |  |  |               |     |      |  |     |  |                 |  |  |  |  |     +--| (76.4/91)
|     |  |  |     |  |     |  |  |               |     |      |  |     |  |                 |  |  |  |  |        +--gary_all20_19285_00005
|     |  |  |     |  |     |  |  |               |     |      |  |     |  |                 |  |  |  +--| (87.1/62)
|     |  |  |     |  |     |  |  |               |     |      |  |     |  |                 |  |  |     |     +**gary_all20_12312_00017
|     |  |  |     |  |     |  |  |               |     |      |  |     |  |                 |  |  |     |  +--| (86.8/100)
|     |  |  |     |  |     |  |  |               |     |      |  |     |  |                 |  |  |     |  |  +**gary_all20_20121_00009
|     |  |  |     |  |     |  |  |               |     |      |  |     |  |                 |  |  |     +--| (100/100)
|     |  |  |     |  |     |  |  |               |     |      |  |     |  |                 |  |  |        +--gary_all20_1795_00071
|     |  |  |     |  |     |  |  |               |     |      |  |     |  |                 |  +--| (97.9/98)
|     |  |  |     |  |     |  |  |               |     |      |  |     |  |                 |     |           +--biochar_2018_753_00005
|     |  |  |     |  |     |  |  |               |     |      |  |     |  |                 |     |        +--| (65.8/99)
|     |  |  |     |  |     |  |  |               |     |      |  |     |  |                 |     |        |  |     +**emerson_2018_235_00046
|     |  |  |     |  |     |  |  |               |     |      |  |     |  |                 |     |        |  |  +--| (92.4/100)
|     |  |  |     |  |     |  |  |               |     |      |  |     |  |                 |     |        |  |  |  +**gary_all20_1377_00045
|     |  |  |     |  |     |  |  |               |     |      |  |     |  |                 |     |        |  +--| (96/100)
|     |  |  |     |  |     |  |  |               |     |      |  |     |  |                 |     |        |     +--gary_all20_863_00108
|     |  |  |     |  |     |  |  |               |     |      |  |     |  |                 |     |     +--| (96.2/100)
|     |  |  |     |  |     |  |  |               |     |      |  |     |  |                 |     |     |  +--gary_all20_16014_00010
|     |  |  |     |  |     |  |  |               |     |      |  |     |  |                 |     |  +--| (85.7/97)
|     |  |  |     |  |     |  |  |               |     |      |  |     |  |                 |     |  |  |  +--SPR_ownSam_678_00007
|     |  |  |     |  |     |  |  |               |     |      |  |     |  |                 |     |  |  +--| (76/96)
|     |  |  |     |  |     |  |  |               |     |      |  |     |  |                 |     |  |     +--gary_all20_13069_00027
|     |  |  |     |  |     |  |  |               |     |      |  |     |  |                 |     +--| (61/30)
|     |  |  |     |  |     |  |  |               |     |      |  |     |  |                 |        |                                   +--alaska_puertorico_775_00007
|     |  |  |     |  |     |  |  |               |     |      |  |     |  |                 |        |                                +--| (92.8/35)
|     |  |  |     |  |     |  |  |               |     |      |  |     |  |                 |        |                                |  |  +--gary_all20_18337_00012
|     |  |  |     |  |     |  |  |               |     |      |  |     |  |                 |        |                                |  +--| (74.5/99)
|     |  |  |     |  |     |  |  |               |     |      |  |     |  |                 |        |                                |     +--EarthsVirome_49890_00009
|     |  |  |     |  |     |  |  |               |     |      |  |     |  |                 |        |                             +--| (74.7/8)
|     |  |  |     |  |     |  |  |               |     |      |  |     |  |                 |        |                             |  |              +--biochar_2018_2652_00003
|     |  |  |     |  |     |  |  |               |     |      |  |     |  |                 |        |                             |  |           +--| (81.6/7)
|     |  |  |     |  |     |  |  |               |     |      |  |     |  |                 |        |                             |  |           |  +--gary_all20_8036_00032
|     |  |  |     |  |     |  |  |               |     |      |  |     |  |                 |        |                             |  |        +--| (62.6/7)
|     |  |  |     |  |     |  |  |               |     |      |  |     |  |                 |        |                             |  |        |  |        +--gary_all20_12490_00022
|     |  |  |     |  |     |  |  |               |     |      |  |     |  |                 |        |                             |  |        |  |     +--| (86.6/100)
|     |  |  |     |  |     |  |  |               |     |      |  |     |  |                 |        |                             |  |        |  |     |  +--gary_all20_9549_00022
|     |  |  |     |  |     |  |  |               |     |      |  |     |  |                 |        |                             |  |        |  |  +--| (0/15)
|     |  |  |     |  |     |  |  |               |     |      |  |     |  |                 |        |                             |  |        |  |  |  |  +--gary_all20_8331_00029
|     |  |  |     |  |     |  |  |               |     |      |  |     |  |                 |        |                             |  |        |  |  |  +--| (95.6/100)
|     |  |  |     |  |     |  |  |               |     |      |  |     |  |                 |        |                             |  |        |  |  |     +--SPR_ownSam_1857_00001
|     |  |  |     |  |     |  |  |               |     |      |  |     |  |                 |        |                             |  |        |  +--| (85.7/100)
|     |  |  |     |  |     |  |  |               |     |      |  |     |  |                 |        |                             |  |        |     +--gary_all20_19943_00022
|     |  |  |     |  |     |  |  |               |     |      |  |     |  |                 |        |                             |  |     +--| (69.6/6)
|     |  |  |     |  |     |  |  |               |     |      |  |     |  |                 |        |                             |  |     |  +--gary_all20_5359_00039
|     |  |  |     |  |     |  |  |               |     |      |  |     |  |                 |        |                             |  |  +--| (64/15)
|     |  |  |     |  |     |  |  |               |     |      |  |     |  |                 |        |                             |  |  |  +--gary_all20_14408_00020
|     |  |  |     |  |     |  |  |               |     |      |  |     |  |                 |        |                             |  +--| (91.6/29)
|     |  |  |     |  |     |  |  |               |     |      |  |     |  |                 |        |                             |     +--EarthsVirome_47052_00012
|     |  |  |     |  |     |  |  |               |     |      |  |     |  |                 |        |                          +**| (62.6/24)
|     |  |  |     |  |     |  |  |               |     |      |  |     |  |                 |        |                          |  |  +--biochar_2018_985_00046
|     |  |  |     |  |     |  |  |               |     |      |  |     |  |                 |        |                          |  +--| (45.8/8)
|     |  |  |     |  |     |  |  |               |     |      |  |     |  |                 |        |                          |     |  +--gary_all20_11678_00017
|     |  |  |     |  |     |  |  |               |     |      |  |     |  |                 |        |                          |     +--| (85.8/9)
|     |  |  |     |  |     |  |  |               |     |      |  |     |  |                 |        |                          |        |           +**EarthsVirome_12719_00014
|     |  |  |     |  |     |  |  |               |     |      |  |     |  |                 |        |                          |        |        +**| (0/83)
|     |  |  |     |  |     |  |  |               |     |      |  |     |  |                 |        |                          |        |        |  +**EarthsVirome_4570_00049
|     |  |  |     |  |     |  |  |               |     |      |  |     |  |                 |        |                          |        |     +--| (96.1/100)
|     |  |  |     |  |     |  |  |               |     |      |  |     |  |                 |        |                          |        |     |  +--EarthsVirome_9027_00060
|     |  |  |     |  |     |  |  |               |     |      |  |     |  |                 |        |                          |        |  +--| (98.6/99)
|     |  |  |     |  |     |  |  |               |     |      |  |     |  |                 |        |                          |        |  |  +--gary_all20_19326_00015
|     |  |  |     |  |     |  |  |               |     |      |  |     |  |                 |        |                          |        +--| (73.5/9)
|     |  |  |     |  |     |  |  |               |     |      |  |     |  |                 |        |                          |           +--biochar_2018_2398_00003
|     |  |  |     |  |     |  |  |               |     |      |  |     |  |                 |        |                       +--| (87.8/55)
|     |  |  |     |  |     |  |  |               |     |      |  |     |  |                 |        |                       |  +--gary_all20_5408_00001
|     |  |  |     |  |     |  |  |               |     |      |  |     |  |                 |        |                    +--| (87/56)
|     |  |  |     |  |     |  |  |               |     |      |  |     |  |                 |        |                    |  +--gary_all20_7634_00047
|     |  |  |     |  |     |  |  |               |     |      |  |     |  |                 |        |                 +--| (87.7/63)
|     |  |  |     |  |     |  |  |               |     |      |  |     |  |                 |        |                 |  |                 +--biochar_2018_1263_00023
|     |  |  |     |  |     |  |  |               |     |      |  |     |  |                 |        |                 |  |              +**| (41.5/89)
|     |  |  |     |  |     |  |  |               |     |      |  |     |  |                 |        |                 |  |              |  +--gary_all20_6310_00041
|     |  |  |     |  |     |  |  |               |     |      |  |     |  |                 |        |                 |  |           +--| (88.9/51)
|     |  |  |     |  |     |  |  |               |     |      |  |     |  |                 |        |                 |  |           |  +--borton_2018_612_00010
|     |  |  |     |  |     |  |  |               |     |      |  |     |  |                 |        |                 |  |        +--| (75.7/50)
|     |  |  |     |  |     |  |  |               |     |      |  |     |  |                 |        |                 |  |        |  +--gary_all20_6042_00075
|     |  |  |     |  |     |  |  |               |     |      |  |     |  |                 |        |                 |  |     +--| (91.7/87)
|     |  |  |     |  |     |  |  |               |     |      |  |     |  |                 |        |                 |  |     |  |                    +--biochar_2018_1641_00017
|     |  |  |     |  |     |  |  |               |     |      |  |     |  |                 |        |                 |  |     |  |                 +--| (13.7/36)
|     |  |  |     |  |     |  |  |               |     |      |  |     |  |                 |        |                 |  |     |  |                 |  |           +**EarthsVirome_11381_00002
|     |  |  |     |  |     |  |  |               |     |      |  |     |  |                 |        |                 |  |     |  |                 |  |        +--| (97.6/100)
|     |  |  |     |  |     |  |  |               |     |      |  |     |  |                 |        |                 |  |     |  |                 |  |        |  +**EarthsVirome_17270_00003
|     |  |  |     |  |     |  |  |               |     |      |  |     |  |                 |        |                 |  |     |  |                 |  |     +--| (82.1/95)
|     |  |  |     |  |     |  |  |               |     |      |  |     |  |                 |        |                 |  |     |  |                 |  |     |  +--gary_all20_3542_00063
|     |  |  |     |  |     |  |  |               |     |      |  |     |  |                 |        |                 |  |     |  |                 |  |  +--| (39.9/81)
|     |  |  |     |  |     |  |  |               |     |      |  |     |  |                 |        |                 |  |     |  |                 |  |  |  +--gary_all20_8699_00030
|     |  |  |     |  |     |  |  |               |     |      |  |     |  |                 |        |                 |  |     |  |                 |  +--| (85/77)
|     |  |  |     |  |     |  |  |               |     |      |  |     |  |                 |        |                 |  |     |  |                 |     +--gary_all20_4417_00045
|     |  |  |     |  |     |  |  |               |     |      |  |     |  |                 |        |                 |  |     |  |              +--| (85.7/92)
|     |  |  |     |  |     |  |  |               |     |      |  |     |  |                 |        |                 |  |     |  |              |  +--biochar_2018_2101_00013
|     |  |  |     |  |     |  |  |               |     |      |  |     |  |                 |        |                 |  |     |  |           +--| (3.4/70)
|     |  |  |     |  |     |  |  |               |     |      |  |     |  |                 |        |                 |  |     |  |           |  |        +--gary_all20_14494_00013
|     |  |  |     |  |     |  |  |               |     |      |  |     |  |                 |        |                 |  |     |  |           |  |     +--| (74.7/28)
|     |  |  |     |  |     |  |  |               |     |      |  |     |  |                 |        |                 |  |     |  |           |  |     |  +--gary_all20_14861_00021
|     |  |  |     |  |     |  |  |               |     |      |  |     |  |                 |        |                 |  |     |  |           |  |  +--| (95.3/100)
|     |  |  |     |  |     |  |  |               |     |      |  |     |  |                 |        |                 |  |     |  |           |  |  |  +--gary_all20_11209_00020
|     |  |  |     |  |     |  |  |               |     |      |  |     |  |                 |        |                 |  |     |  |           |  +--| (84.1/40)
|     |  |  |     |  |     |  |  |               |     |      |  |     |  |                 |        |                 |  |     |  |           |     |  +--gary_all20_4939_00067
|     |  |  |     |  |     |  |  |               |     |      |  |     |  |                 |        |                 |  |     |  |           |     +--| (91.5/100)
|     |  |  |     |  |     |  |  |               |     |      |  |     |  |                 |        |                 |  |     |  |           |        |  +--biochar_2018_498_00008
|     |  |  |     |  |     |  |  |               |     |      |  |     |  |                 |        |                 |  |     |  |           |        +--| (34.5/29)
|     |  |  |     |  |     |  |  |               |     |      |  |     |  |                 |        |                 |  |     |  |           |           +--gary_all20_6715_00049
|     |  |  |     |  |     |  |  |               |     |      |  |     |  |                 |        |                 |  |     |  |        +--| (96.6/100)
|     |  |  |     |  |     |  |  |               |     |      |  |     |  |                 |        |                 |  |     |  |        |  +--gary_all20_6365_00035
|     |  |  |     |  |     |  |  |               |     |      |  |     |  |                 |        |                 |  |     |  |     +--| (97.1/100)
|     |  |  |     |  |     |  |  |               |     |      |  |     |  |                 |        |                 |  |     |  |     |  |  +--biochar_2018_1811_00003
|     |  |  |     |  |     |  |  |               |     |      |  |     |  |                 |        |                 |  |     |  |     |  +--| (88.5/100)
|     |  |  |     |  |     |  |  |               |     |      |  |     |  |                 |        |                 |  |     |  |     |     +--biochar_2018_1848_00013
|     |  |  |     |  |     |  |  |               |     |      |  |     |  |                 |        |                 |  |     |  |  +--| (79.7/89)
|     |  |  |     |  |     |  |  |               |     |      |  |     |  |                 |        |                 |  |     |  |  |  |  +--gary_all20_2231_00027
|     |  |  |     |  |     |  |  |               |     |      |  |     |  |                 |        |                 |  |     |  |  |  +--| (98.3/100)
|     |  |  |     |  |     |  |  |               |     |      |  |     |  |                 |        |                 |  |     |  |  |     +--gary_all20_7075_00031
|     |  |  |     |  |     |  |  |               |     |      |  |     |  |                 |        |                 |  |     |  +**| (49.6/46)
|     |  |  |     |  |     |  |  |               |     |      |  |     |  |                 |        |                 |  |     |     +--gary_all20_9115_00001
|     |  |  |     |  |     |  |  |               |     |      |  |     |  |                 |        |                 |  |  +--| (19.5/75)
|     |  |  |     |  |     |  |  |               |     |      |  |     |  |                 |        |                 |  |  |  |  +--EarthsVirome_13279_00039
|     |  |  |     |  |     |  |  |               |     |      |  |     |  |                 |        |                 |  |  |  +--| (84.8/93)
|     |  |  |     |  |     |  |  |               |     |      |  |     |  |                 |        |                 |  |  |     |  +--biochar_2018_697_00023
|     |  |  |     |  |     |  |  |               |     |      |  |     |  |                 |        |                 |  |  |     +--| (89/96)
|     |  |  |     |  |     |  |  |               |     |      |  |     |  |                 |        |                 |  |  |        +--EarthsVirome_32657_00002
|     |  |  |     |  |     |  |  |               |     |      |  |     |  |                 |        |                 |  +--| (87.1/89)
|     |  |  |     |  |     |  |  |               |     |      |  |     |  |                 |        |                 |     +--biochar_2018_2710_00008
|     |  |  |     |  |     |  |  |               |     |      |  |     |  |                 |        |              +--| (82.4/60)
|     |  |  |     |  |     |  |  |               |     |      |  |     |  |                 |        |              |  +--SPR_ownSam_771_00015
|     |  |  |     |  |     |  |  |               |     |      |  |     |  |                 |        |           +--| (91.6/64)
|     |  |  |     |  |     |  |  |               |     |      |  |     |  |                 |        |           |  +--gary_all20_4823_00008
|     |  |  |     |  |     |  |  |               |     |      |  |     |  |                 |        |        +--| (52.6/39)
|     |  |  |     |  |     |  |  |               |     |      |  |     |  |                 |        |        |  |        +--biochar_2018_1727_00006
|     |  |  |     |  |     |  |  |               |     |      |  |     |  |                 |        |        |  |     +--| (88.3/100)
|     |  |  |     |  |     |  |  |               |     |      |  |     |  |                 |        |        |  |     |  +--biochar_2018_91_00074
|     |  |  |     |  |     |  |  |               |     |      |  |     |  |                 |        |        |  |  +--| (97.3/100)
|     |  |  |     |  |     |  |  |               |     |      |  |     |  |                 |        |        |  |  |  +--borton_2018_168_00041
|     |  |  |     |  |     |  |  |               |     |      |  |     |  |                 |        |        |  +--| (99.5/100)
|     |  |  |     |  |     |  |  |               |     |      |  |     |  |                 |        |        |     |        +--biochar_2018_502_00003
|     |  |  |     |  |     |  |  |               |     |      |  |     |  |                 |        |        |     |     +--| (86.1/100)
|     |  |  |     |  |     |  |  |               |     |      |  |     |  |                 |        |        |     |     |  +--biochar_2018_927_00030
|     |  |  |     |  |     |  |  |               |     |      |  |     |  |                 |        |        |     |  +--| (84.1/55)
|     |  |  |     |  |     |  |  |               |     |      |  |     |  |                 |        |        |     |  |  +--gary_all20_5947_00039
|     |  |  |     |  |     |  |  |               |     |      |  |     |  |                 |        |        |     +--| (93.9/99)
|     |  |  |     |  |     |  |  |               |     |      |  |     |  |                 |        |        |        |  +--gary_all20_7855_00027
|     |  |  |     |  |     |  |  |               |     |      |  |     |  |                 |        |        |        +--| (75.6/21)
|     |  |  |     |  |     |  |  |               |     |      |  |     |  |                 |        |        |           |  +--gary_all20_22273_00015
|     |  |  |     |  |     |  |  |               |     |      |  |     |  |                 |        |        |           +--| (16.4/21)
|     |  |  |     |  |     |  |  |               |     |      |  |     |  |                 |        |        |              +--gary_all20_22535_00006
|     |  |  |     |  |     |  |  |               |     |      |  |     |  |                 |        |     +--| (72.6/81)
|     |  |  |     |  |     |  |  |               |     |      |  |     |  |                 |        |     |  |  +**EarthsVirome_12259_00043
|     |  |  |     |  |     |  |  |               |     |      |  |     |  |                 |        |     |  +--| (99.5/100)
|     |  |  |     |  |     |  |  |               |     |      |  |     |  |                 |        |     |     +**gary_all20_13274_00022
|     |  |  |     |  |     |  |  |               |     |      |  |     |  |                 |        |  +--| (47/99)
|     |  |  |     |  |     |  |  |               |     |      |  |     |  |                 |        |  |  +-----biochar_2018_214_00007
|     |  |  |     |  |     |  |  |               |     |      |  |     |  |                 |        +--| (97.1/92)
|     |  |  |     |  |     |  |  |               |     |      |  |     |  |                 |           +------biochar_2018_2592_00005
|     |  |  |     |  |     |  |  |               |     |      |  |     |  |              +--| (9.1/82)
|     |  |  |     |  |     |  |  |               |     |      |  |     |  |              |  |     +--biochar_2018_1220_00031
|     |  |  |     |  |     |  |  |               |     |      |  |     |  |              |  |  +--| (99.3/100)
|     |  |  |     |  |     |  |  |               |     |      |  |     |  |              |  |  |  +--gary_all20_18301_00022
|     |  |  |     |  |     |  |  |               |     |      |  |     |  |              |  +--| (93.6/100)
|     |  |  |     |  |     |  |  |               |     |      |  |     |  |              |     +--biochar_2018_239_00032
|     |  |  |     |  |     |  |  |               |     |      |  |     |  |           +--| (84.6/72)
|     |  |  |     |  |     |  |  |               |     |      |  |     |  |           |  |        +--biochar_2018_1153_00020
|     |  |  |     |  |     |  |  |               |     |      |  |     |  |           |  |     +--| (96.1/100)
|     |  |  |     |  |     |  |  |               |     |      |  |     |  |           |  |     |  +--gary_all20_4104_00065
|     |  |  |     |  |     |  |  |               |     |      |  |     |  |           |  |  +--| (92.3/100)
|     |  |  |     |  |     |  |  |               |     |      |  |     |  |           |  |  |  +--gary_all20_8137_00060
|     |  |  |     |  |     |  |  |               |     |      |  |     |  |           |  +--| (100/100)
|     |  |  |     |  |     |  |  |               |     |      |  |     |  |           |     +--gary_all20_13210_00006
|     |  |  |     |  |     |  |  |               |     |      |  |     |  |        +--| (93.5/33)
|     |  |  |     |  |     |  |  |               |     |      |  |     |  |        |  |                    +--borton_2018_1144_00016
|     |  |  |     |  |     |  |  |               |     |      |  |     |  |        |  |                 +--| (88.4/99)
|     |  |  |     |  |     |  |  |               |     |      |  |     |  |        |  |                 |  +--borton_2018_81_00101
|     |  |  |     |  |     |  |  |               |     |      |  |     |  |        |  |              +--| (99.2/100)
|     |  |  |     |  |     |  |  |               |     |      |  |     |  |        |  |              |  +**borton_2018_651_00017
|     |  |  |     |  |     |  |  |               |     |      |  |     |  |        |  |           +--| (68/35)
|     |  |  |     |  |     |  |  |               |     |      |  |     |  |        |  |           |  +--gary_all20_2729_00021
|     |  |  |     |  |     |  |  |               |     |      |  |     |  |        |  |        +--| (6.4/20)
|     |  |  |     |  |     |  |  |               |     |      |  |     |  |        |  |        |  |     +--borton_2018_269_00003
|     |  |  |     |  |     |  |  |               |     |      |  |     |  |        |  |        |  |  +--| (70.7/99)
|     |  |  |     |  |     |  |  |               |     |      |  |     |  |        |  |        |  |  |  |  +--borton_2018_52_00054
|     |  |  |     |  |     |  |  |               |     |      |  |     |  |        |  |        |  |  |  +--| (29.1/99)
|     |  |  |     |  |     |  |  |               |     |      |  |     |  |        |  |        |  |  |     +--gary_all20_1166_00032
|     |  |  |     |  |     |  |  |               |     |      |  |     |  |        |  |        |  +--| (99.9/100)
|     |  |  |     |  |     |  |  |               |     |      |  |     |  |        |  |        |     +--gary_all20_6050_00003
|     |  |  |     |  |     |  |  |               |     |      |  |     |  |        |  |  +-----| (100/100)
|     |  |  |     |  |     |  |  |               |     |      |  |     |  |        |  |  |     |  +--borton_2018_45_00030
|     |  |  |     |  |     |  |  |               |     |      |  |     |  |        |  |  |     +--| (94.5/100)
|     |  |  |     |  |     |  |  |               |     |      |  |     |  |        |  |  |        +--borton_2018_529_00029
|     |  |  |     |  |     |  |  |               |     |      |  |     |  |        |  +--| (75/10)
|     |  |  |     |  |     |  |  |               |     |      |  |     |  |        |     +---borton_2018_272_00013
|     |  |  |     |  |     |  |  |               |     |      |  |     |  |     +--| (41.4/13)
|     |  |  |     |  |     |  |  |               |     |      |  |     |  |     |  |                                        +--biochar_2018_1532_00012
|     |  |  |     |  |     |  |  |               |     |      |  |     |  |     |  |                                     +--| (72.9/100)
|     |  |  |     |  |     |  |  |               |     |      |  |     |  |     |  |                                     |  +--biochar_2018_1895_00005
|     |  |  |     |  |     |  |  |               |     |      |  |     |  |     |  |                                  +--| (31/97)
|     |  |  |     |  |     |  |  |               |     |      |  |     |  |     |  |                                  |  |  +--biochar_2018_1765_00018
|     |  |  |     |  |     |  |  |               |     |      |  |     |  |     |  |                                  |  +--| (78.4/100)
|     |  |  |     |  |     |  |  |               |     |      |  |     |  |     |  |                                  |     +--gary_all20_7830_00035
|     |  |  |     |  |     |  |  |               |     |      |  |     |  |     |  |                               +--| (80.1/90)
|     |  |  |     |  |     |  |  |               |     |      |  |     |  |     |  |                               |  |  +--gary_all20_19880_00011
|     |  |  |     |  |     |  |  |               |     |      |  |     |  |     |  |                               |  +--| (83.2/91)
|     |  |  |     |  |     |  |  |               |     |      |  |     |  |     |  |                               |     +---biochar_2018_1009_00033
|     |  |  |     |  |     |  |  |               |     |      |  |     |  |     |  |                            +--| (90.1/98)
|     |  |  |     |  |     |  |  |               |     |      |  |     |  |     |  |                            |  |           +--EarthsVirome_22607_00008
|     |  |  |     |  |     |  |  |               |     |      |  |     |  |     |  |                            |  |        +--| (89.6/100)
|     |  |  |     |  |     |  |  |               |     |      |  |     |  |     |  |                            |  |        |  +--EarthsVirome_22825_00002
|     |  |  |     |  |     |  |  |               |     |      |  |     |  |     |  |                            |  |     +--| (77.7/95)
|     |  |  |     |  |     |  |  |               |     |      |  |     |  |     |  |                            |  |     |  +--gary_all20_11506_00004
|     |  |  |     |  |     |  |  |               |     |      |  |     |  |     |  |                            |  |  +--| (57.7/87)
|     |  |  |     |  |     |  |  |               |     |      |  |     |  |     |  |                            |  |  |  |  +--gary_all20_8271_00020
|     |  |  |     |  |     |  |  |               |     |      |  |     |  |     |  |                            |  |  |  +--| (92.4/93)
|     |  |  |     |  |     |  |  |               |     |      |  |     |  |     |  |                            |  |  |     +--gary_all20_10468_00009
|     |  |  |     |  |     |  |  |               |     |      |  |     |  |     |  |                            |  +--| (90.6/83)
|     |  |  |     |  |     |  |  |               |     |      |  |     |  |     |  |                            |     |  +--EarthsVirome_7408_00019
|     |  |  |     |  |     |  |  |               |     |      |  |     |  |     |  |                            |     +--| (86/75)
|     |  |  |     |  |     |  |  |               |     |      |  |     |  |     |  |                            |        +---gary_all20_10431_00009
|     |  |  |     |  |     |  |  |               |     |      |  |     |  |     |  |                         +--| (19.2/15)
|     |  |  |     |  |     |  |  |               |     |      |  |     |  |     |  |                         |  +------gary_all20_6161_00016
|     |  |  |     |  |     |  |  |               |     |      |  |     |  |     |  |                      +--| (86/31)
|     |  |  |     |  |     |  |  |               |     |      |  |     |  |     |  |                      |  +--gary_all20_2305_00054
|     |  |  |     |  |     |  |  |               |     |      |  |     |  |     |  |                   +--| (99/97)
|     |  |  |     |  |     |  |  |               |     |      |  |     |  |     |  |                   |  |           +**EarthsVirome_34786_00010
|     |  |  |     |  |     |  |  |               |     |      |  |     |  |     |  |                   |  |        +--| (99.1/100)
|     |  |  |     |  |     |  |  |               |     |      |  |     |  |     |  |                   |  |        |  +**EarthsVirome_46542_00007
|     |  |  |     |  |     |  |  |               |     |      |  |     |  |     |  |                   |  |     +--| (93.1/100)
|     |  |  |     |  |     |  |  |               |     |      |  |     |  |     |  |                   |  |     |  +--gary_all20_16177_00017
|     |  |  |     |  |     |  |  |               |     |      |  |     |  |     |  |                   |  |  +--| (87.9/100)
|     |  |  |     |  |     |  |  |               |     |      |  |     |  |     |  |                   |  |  |  +--EarthsVirome_36388_00017
|     |  |  |     |  |     |  |  |               |     |      |  |     |  |     |  |                   |  +--| (38.3/99)
|     |  |  |     |  |     |  |  |               |     |      |  |     |  |     |  |                   |     +--gary_all20_19616_00012
|     |  |  |     |  |     |  |  |               |     |      |  |     |  |     |  |                +**| (0/52)
|     |  |  |     |  |     |  |  |               |     |      |  |     |  |     |  |                |  |        +--biochar_2018_1981_00019
|     |  |  |     |  |     |  |  |               |     |      |  |     |  |     |  |                |  |     +--| (91.7/98)
|     |  |  |     |  |     |  |  |               |     |      |  |     |  |     |  |                |  |     |  |        +**gary_all20_10824_00005
|     |  |  |     |  |     |  |  |               |     |      |  |     |  |     |  |                |  |     |  |     +--| (91.8/100)
|     |  |  |     |  |     |  |  |               |     |      |  |     |  |     |  |                |  |     |  |     |  +**gary_all20_4314_00039
|     |  |  |     |  |     |  |  |               |     |      |  |     |  |     |  |                |  |     |  |  +--| (46.2/98)
|     |  |  |     |  |     |  |  |               |     |      |  |     |  |     |  |                |  |     |  |  |  |     +**gary_all20_13798_00011
|     |  |  |     |  |     |  |  |               |     |      |  |     |  |     |  |                |  |     |  |  |  |  +--| (97.9/100)
|     |  |  |     |  |     |  |  |               |     |      |  |     |  |     |  |                |  |     |  |  |  |  |  +--gary_all20_18257_00016
|     |  |  |     |  |     |  |  |               |     |      |  |     |  |     |  |                |  |     |  |  |  +--| (81.3/100)
|     |  |  |     |  |     |  |  |               |     |      |  |     |  |     |  |                |  |     |  |  |     +--gary_all20_4679_00027
|     |  |  |     |  |     |  |  |               |     |      |  |     |  |     |  |                |  |     |  +--| (90.1/100)
|     |  |  |     |  |     |  |  |               |     |      |  |     |  |     |  |                |  |     |     +--gary_all20_4299_00032
|     |  |  |     |  |     |  |  |               |     |      |  |     |  |     |  |                |  |  +--| (87.2/54)
|     |  |  |     |  |     |  |  |               |     |      |  |     |  |     |  |                |  |  |  |           +**gary_all20_1700_00054
|     |  |  |     |  |     |  |  |               |     |      |  |     |  |     |  |                |  |  |  |        +**| (79.2/100)
|     |  |  |     |  |     |  |  |               |     |      |  |     |  |     |  |                |  |  |  |        |  +--gary_all20_5094_00033
|     |  |  |     |  |     |  |  |               |     |      |  |     |  |     |  |                |  |  |  |     +**| (0/98)
|     |  |  |     |  |     |  |  |               |     |      |  |     |  |     |  |                |  |  |  |     |  +--gary_all20_2008_00038
|     |  |  |     |  |     |  |  |               |     |      |  |     |  |     |  |                |  |  |  |  +--| (99.7/100)
|     |  |  |     |  |     |  |  |               |     |      |  |     |  |     |  |                |  |  |  |  |  |  +**gary_all20_8079_00024
|     |  |  |     |  |     |  |  |               |     |      |  |     |  |     |  |                |  |  |  |  |  +--| (82/100)
|     |  |  |     |  |     |  |  |               |     |      |  |     |  |     |  |                |  |  |  |  |     +**gary_all20_8442_00025
|     |  |  |     |  |     |  |  |               |     |      |  |     |  |     |  |                |  |  |  +--| (74/53)
|     |  |  |     |  |     |  |  |               |     |      |  |     |  |     |  |                |  |  |     |  +--gary_all20_10042_00006
|     |  |  |     |  |     |  |  |               |     |      |  |     |  |     |  |                |  |  |     +--| (93.5/66)
|     |  |  |     |  |     |  |  |               |     |      |  |     |  |     |  |                |  |  |        |  +**EarthsVirome_1572_00027
|     |  |  |     |  |     |  |  |               |     |      |  |     |  |     |  |                |  |  |        +--| (99.9/100)
|     |  |  |     |  |     |  |  |               |     |      |  |     |  |     |  |                |  |  |           +**EarthsVirome_1572_00107
|     |  |  |     |  |     |  |  |               |     |      |  |     |  |     |  |                |  +--| (90/94)
|     |  |  |     |  |     |  |  |               |     |      |  |     |  |     |  |                |     |  +--gary_all20_13140_00022
|     |  |  |     |  |     |  |  |               |     |      |  |     |  |     |  |                |     +--| (90.8/67)
|     |  |  |     |  |     |  |  |               |     |      |  |     |  |     |  |                |        +--gary_all20_1939_00025
|     |  |  |     |  |     |  |  |               |     |      |  |     |  |     |  |            +---| (100/100)
|     |  |  |     |  |     |  |  |               |     |      |  |     |  |     |  |            |   +--gary_all20_5598_00002
|     |  |  |     |  |     |  |  |               |     |      |  |     |  |     |  |         +--| (8.1/33)
|     |  |  |     |  |     |  |  |               |     |      |  |     |  |     |  |         |  +--gary_all20_6842_00011
|     |  |  |     |  |     |  |  |               |     |      |  |     |  |     |  |      +--| (93.2/98)
|     |  |  |     |  |     |  |  |               |     |      |  |     |  |     |  |      |  +--gary_all20_2987_00044
|     |  |  |     |  |     |  |  |               |     |      |  |     |  |     |  |   +--| (99.1/99)
|     |  |  |     |  |     |  |  |               |     |      |  |     |  |     |  |   |  +--EarthsVirome_17888_00016
|     |  |  |     |  |     |  |  |               |     |      |  |     |  |     |  +---| (99.8/100)
|     |  |  |     |  |     |  |  |               |     |      |  |     |  |     |      |           +--borton_2018_883_00015
|     |  |  |     |  |     |  |  |               |     |      |  |     |  |     |      |        +--| (79/78)
|     |  |  |     |  |     |  |  |               |     |      |  |     |  |     |      |        |  |     +--EarthsVirome_6806_00050
|     |  |  |     |  |     |  |  |               |     |      |  |     |  |     |      |        |  |  +--| (91/100)
|     |  |  |     |  |     |  |  |               |     |      |  |     |  |     |      |        |  |  |  +--gary_all20_2725_00062
|     |  |  |     |  |     |  |  |               |     |      |  |     |  |     |      |        |  +--| (91/100)
|     |  |  |     |  |     |  |  |               |     |      |  |     |  |     |      |        |     +--gary_all20_9130_00027
|     |  |  |     |  |     |  |  |               |     |      |  |     |  |     |      |     +--| (92.1/96)
|     |  |  |     |  |     |  |  |               |     |      |  |     |  |     |      |     |  +--gary_all20_17268_00001
|     |  |  |     |  |     |  |  |               |     |      |  |     |  |     |      |  +--| (84.7/99)
|     |  |  |     |  |     |  |  |               |     |      |  |     |  |     |      |  |  |     +--EarthsVirome_23191_00025
|     |  |  |     |  |     |  |  |               |     |      |  |     |  |     |      |  |  |  +--| (70.8/77)
|     |  |  |     |  |     |  |  |               |     |      |  |     |  |     |      |  |  |  |  |  +--gary_all20_3029_00028
|     |  |  |     |  |     |  |  |               |     |      |  |     |  |     |      |  |  |  |  +--| (96.5/100)
|     |  |  |     |  |     |  |  |               |     |      |  |     |  |     |      |  |  |  |     |  +--gary_all20_16909_00009
|     |  |  |     |  |     |  |  |               |     |      |  |     |  |     |      |  |  |  |     +--| (79.1/81)
|     |  |  |     |  |     |  |  |               |     |      |  |     |  |     |      |  |  |  |        +--EarthsVirome_15605_00041
|     |  |  |     |  |     |  |  |               |     |      |  |     |  |     |      |  |  +--| (61.1/81)
|     |  |  |     |  |     |  |  |               |     |      |  |     |  |     |      |  |     +--EarthsVirome_2930_00042
|     |  |  |     |  |     |  |  |               |     |      |  |     |  |     |      +--| (91.2/100)
|     |  |  |     |  |     |  |  |               |     |      |  |     |  |     |         +---gary_all20_7288_00022
|     |  |  |     |  |     |  |  |               |     |      |  |     |  |  +--| (74/72)
|     |  |  |     |  |     |  |  |               |     |      |  |     |  |  |  |       +**gary_all20_11085_00029
|     |  |  |     |  |     |  |  |               |     |      |  |     |  |  |  |  +----| (100/100)
|     |  |  |     |  |     |  |  |               |     |      |  |     |  |  |  |  |    +--gary_all20_8372_00012
|     |  |  |     |  |     |  |  |               |     |      |  |     |  |  |  +--| (99.5/100)
|     |  |  |     |  |     |  |  |               |     |      |  |     |  |  |     +--SPR_ownSam_1112_00009
|     |  |  |     |  |     |  |  |               |     |      |  |     |  +--| (85.8/77)
|     |  |  |     |  |     |  |  |               |     |      |  |     |     |     +**SPR_ownSam_1500_00011
|     |  |  |     |  |     |  |  |               |     |      |  |     |     |  +--| (97.8/100)
|     |  |  |     |  |     |  |  |               |     |      |  |     |     |  |  +**SPR_ownSam_534_00004
|     |  |  |     |  |     |  |  |               |     |      |  |     |     +--| (89.8/83)
|     |  |  |     |  |     |  |  |               |     |      |  |     |        |                        +--alaska_puertorico_314_00012
|     |  |  |     |  |     |  |  |               |     |      |  |     |        |                     +--| (96.6/100)
|     |  |  |     |  |     |  |  |               |     |      |  |     |        |                     |  |  +**gary_all20_12491_00005
|     |  |  |     |  |     |  |  |               |     |      |  |     |        |                     |  +--| (92.4/100)
|     |  |  |     |  |     |  |  |               |     |      |  |     |        |                     |     +**gary_all20_18110_00006
|     |  |  |     |  |     |  |  |               |     |      |  |     |        |                  +--| (19.3/99)
|     |  |  |     |  |     |  |  |               |     |      |  |     |        |                  |  +--EarthsVirome_26360_00018
|     |  |  |     |  |     |  |  |               |     |      |  |     |        |               +--| (99.9/100)
|     |  |  |     |  |     |  |  |               |     |      |  |     |        |               |  |     +--gary_all20_6315_00017
|     |  |  |     |  |     |  |  |               |     |      |  |     |        |               |  |  +--| (21.3/90)
|     |  |  |     |  |     |  |  |               |     |      |  |     |        |               |  |  |  +--gary_all20_875_00016
|     |  |  |     |  |     |  |  |               |     |      |  |     |        |               |  +--| (85.8/100)
|     |  |  |     |  |     |  |  |               |     |      |  |     |        |               |     |     +--gary_all20_16512_00008
|     |  |  |     |  |     |  |  |               |     |      |  |     |        |               |     |  +--| (90.6/100)
|     |  |  |     |  |     |  |  |               |     |      |  |     |        |               |     |  |  |  +--gary_all20_5061_00055
|     |  |  |     |  |     |  |  |               |     |      |  |     |        |               |     |  |  +--| (85.4/96)
|     |  |  |     |  |     |  |  |               |     |      |  |     |        |               |     |  |     +------EarthsVirome_6579_00017
|     |  |  |     |  |     |  |  |               |     |      |  |     |        |               |     +--| (98.2/100)
|     |  |  |     |  |     |  |  |               |     |      |  |     |        |               |        +--gary_all20_7971_00031
|     |  |  |     |  |     |  |  |               |     |      |  |     |        |            +--| (98.6/99)
|     |  |  |     |  |     |  |  |               |     |      |  |     |        |            |  +--gary_all20_15388_00011
|     |  |  |     |  |     |  |  |               |     |      |  |     |        |         +--| (47.9/56)
|     |  |  |     |  |     |  |  |               |     |      |  |     |        |         |  +--gary_all20_19599_00030
|     |  |  |     |  |     |  |  |               |     |      |  |     |        |      +--| (43.1/86)
|     |  |  |     |  |     |  |  |               |     |      |  |     |        |      |  |  +--gary_all20_12052_00014
|     |  |  |     |  |     |  |  |               |     |      |  |     |        |      |  +--| (53.6/47)
|     |  |  |     |  |     |  |  |               |     |      |  |     |        |      |     +--gary_all20_1768_00034
|     |  |  |     |  |     |  |  |               |     |      |  |     |        +------| (100/100)
|     |  |  |     |  |     |  |  |               |     |      |  |     |               +--EarthsVirome_11786_00003
|     |  |  |     |  |     |  |  |               |     |      |  |  +--| (89/40)
|     |  |  |     |  |     |  |  |               |     |      |  |  |  |     +----gary_all20_8564_00026
|     |  |  |     |  |     |  |  |               |     |      |  |  |  |  +--| (92.5/93)
|     |  |  |     |  |     |  |  |               |     |      |  |  |  |  |  +-----SPR_ownSam_1904_00012
|     |  |  |     |  |     |  |  |               |     |      |  |  |  +--| (75.2/88)
|     |  |  |     |  |     |  |  |               |     |      |  |  |     |  +---SPR_ownSam_1694_00003
|     |  |  |     |  |     |  |  |               |     |      |  |  |     +--| (29.9/85)
|     |  |  |     |  |     |  |  |               |     |      |  |  |        +---SPR_ownSam_849_00011
|     |  |  |     |  |     |  |  |               |     |      |  +**| (0/29)
|     |  |  |     |  |     |  |  |               |     |      |     |        +----gary_all20_19833_00002
|     |  |  |     |  |     |  |  |               |     |      |     |  +-----| (99.8/100)
|     |  |  |     |  |     |  |  |               |     |      |     |  |     |  +----gary_all20_5016_00003
|     |  |  |     |  |     |  |  |               |     |      |     |  |     +--| (44.7/87)
|     |  |  |     |  |     |  |  |               |     |      |     |  |        +------gary_all20_4871_00040
|     |  |  |     |  |     |  |  |               |     |      |     +--| (89.4/49)
|     |  |  |     |  |     |  |  |               |     |      |        |        +--------borton_2018_481_00006
|     |  |  |     |  |     |  |  |               |     |      |        |     +--| (96/99)
|     |  |  |     |  |     |  |  |               |     |      |        |     |  +---gary_all20_3771_00018
|     |  |  |     |  |     |  |  |               |     |      |        +-----| (99.5/100)
|     |  |  |     |  |     |  |  |               |     |      |              |  +--borton_2018_938_00006
|     |  |  |     |  |     |  |  |               |     |      |              +--| (79.7/100)
|     |  |  |     |  |     |  |  |               |     |      |                 +--EarthsVirome_16285_00031
|     |  |  |     |  |     |  |  |               |     +------| (100/77)
|     |  |  |     |  |     |  |  |               |            |           +------------SPR_ownSam_688_00025
|     |  |  |     |  |     |  |  |               |            |        +--| (30/97)
|     |  |  |     |  |     |  |  |               |            |        |  |    +**EarthsVirome_1217_00002
|     |  |  |     |  |     |  |  |               |            |        |  +----| (98.9/100)
|     |  |  |     |  |     |  |  |               |            |        |       +**EarthsVirome_1217_00089
|     |  |  |     |  |     |  |  |               |            |     +--| (78.1/98)
|     |  |  |     |  |     |  |  |               |            |     |  |                   +**alaska_puertorico_286_00007
|     |  |  |     |  |     |  |  |               |            |     |  |                +--| (100/100)
|     |  |  |     |  |     |  |  |               |            |     |  |                |  +**alaska_puertorico_814_00007
|     |  |  |     |  |     |  |  |               |            |     |  |             +--| (95.6/100)
|     |  |  |     |  |     |  |  |               |            |     |  |             |  |  +--gary_all20_10782_00004
|     |  |  |     |  |     |  |  |               |            |     |  |             |  +--| (0/65)
|     |  |  |     |  |     |  |  |               |            |     |  |             |     |  +--gary_all20_3355_00031
|     |  |  |     |  |     |  |  |               |            |     |  |             |     +--| (94.1/100)
|     |  |  |     |  |     |  |  |               |            |     |  |             |        +--gary_all20_8026_00023
|     |  |  |     |  |     |  |  |               |            |     |  |          +--| (14.4/79)
|     |  |  |     |  |     |  |  |               |            |     |  |          |  +--EarthsVirome_7690_00016
|     |  |  |     |  |     |  |  |               |            |     |  |       +--| (91.3/99)
|     |  |  |     |  |     |  |  |               |            |     |  |       |  +--EarthsVirome_3144_00039
|     |  |  |     |  |     |  |  |               |            |     |  |    +--| (67.8/30)
|     |  |  |     |  |     |  |  |               |            |     |  |    |  |  +--biochar_2018_1771_00019
|     |  |  |     |  |     |  |  |               |            |     |  |    |  +--| (95.7/100)
|     |  |  |     |  |     |  |  |               |            |     |  |    |     +--gary_all20_12853_00017
|     |  |  |     |  |     |  |  |               |            |     |  +----| (99.9/99)
|     |  |  |     |  |     |  |  |               |            |     |       |           +--alaska_puertorico_85_00021
|     |  |  |     |  |     |  |  |               |            |     |       |        +--| (82.1/99)
|     |  |  |     |  |     |  |  |               |            |     |       |        |  |  +--gary_all20_15715_00001
|     |  |  |     |  |     |  |  |               |            |     |       |        |  +--| (99.8/100)
|     |  |  |     |  |     |  |  |               |            |     |       |        |     |  +**gary_all20_16560_00019
|     |  |  |     |  |     |  |  |               |            |     |       |        |     +**| (0/99)
|     |  |  |     |  |     |  |  |               |            |     |       |        |        +**gary_all20_19348_00015
|     |  |  |     |  |     |  |  |               |            |     |       |     +--| (95.8/100)
|     |  |  |     |  |     |  |  |               |            |     |       |     |  |  +--gary_all20_9589_00007
|     |  |  |     |  |     |  |  |               |            |     |       |     |  +--| (94.5/100)
|     |  |  |     |  |     |  |  |               |            |     |       |     |     +--SPR_ownSam_610_00002
|     |  |  |     |  |     |  |  |               |            |     |       |  +--| (27.4/64)
|     |  |  |     |  |     |  |  |               |            |     |       |  |  |  +--gary_all20_3235_00030
|     |  |  |     |  |     |  |  |               |            |     |       |  |  +--| (98.3/99)
|     |  |  |     |  |     |  |  |               |            |     |       |  |     |    +--EarthsVirome_1037_00077
|     |  |  |     |  |     |  |  |               |            |     |       |  |     +----| (100/100)
|     |  |  |     |  |     |  |  |               |            |     |       |  |          +--EarthsVirome_1504_00059
|     |  |  |     |  |     |  |  |               |            |     |       +--| (88.1/19)
|     |  |  |     |  |     |  |  |               |            |     |          |  +--gary_all20_1201_00055
|     |  |  |     |  |     |  |  |               |            |     |          +--| (99.2/100)
|     |  |  |     |  |     |  |  |               |            |     |             +--gary_all20_1719_00022
|     |  |  |     |  |     |  |  |               |            |  +--| (64.8/56)
|     |  |  |     |  |     |  |  |               |            |  |  |             +--biochar_2018_1186_00046
|     |  |  |     |  |     |  |  |               |            |  |  |          +--| (49.9/97)
|     |  |  |     |  |     |  |  |               |            |  |  |          |  |     +--biochar_2018_726_00050
|     |  |  |     |  |     |  |  |               |            |  |  |          |  |  +--| (98.9/100)
|     |  |  |     |  |     |  |  |               |            |  |  |          |  |  |  +**biochar_2018_926_00008
|     |  |  |     |  |     |  |  |               |            |  |  |          |  +--| (88.5/100)
|     |  |  |     |  |     |  |  |               |            |  |  |          |     +--EarthsVirome_23190_00020
|     |  |  |     |  |     |  |  |               |            |  |  |       +--| (33.2/12)
|     |  |  |     |  |     |  |  |               |            |  |  |       |  |  +--borton_2018_221_00021
|     |  |  |     |  |     |  |  |               |            |  |  |       |  +--| (32/100)
|     |  |  |     |  |     |  |  |               |            |  |  |       |     +--SPR_ownSam_528_00038
|     |  |  |     |  |     |  |  |               |            |  |  |    +--| (50.8/28)
|     |  |  |     |  |     |  |  |               |            |  |  |    |  +--biochar_2018_707_00009
|     |  |  |     |  |     |  |  |               |            |  |  +----| (100/100)
|     |  |  |     |  |     |  |  |               |            |  |       |        +--gary_all20_12291_00020
|     |  |  |     |  |     |  |  |               |            |  |       |     +--| (44/13)
|     |  |  |     |  |     |  |  |               |            |  |       |     |  +--gary_all20_6488_00055
|     |  |  |     |  |     |  |  |               |            |  |       |  +--| (82.9/30)
|     |  |  |     |  |     |  |  |               |            |  |       |  |  +--gary_all20_14572_00020
|     |  |  |     |  |     |  |  |               |            |  |       +--| (87/100)
|     |  |  |     |  |     |  |  |               |            |  |          +----biochar_2018_568_00025
|     |  |  |     |  |     |  |  |               |            +--| (22.1/51)
|     |  |  |     |  |     |  |  |               |               +---gary_all20_11714_00007
|     |  |  |     |  |     |  |  |            +--| (4.1/55)
|     |  |  |     |  |     |  |  |            |  |                                         +--biochar_2018_1142_00027
|     |  |  |     |  |     |  |  |            |  |                                      +--| (94.7/100)
|     |  |  |     |  |     |  |  |            |  |                                      |  |  +--biochar_2018_1803_00018
|     |  |  |     |  |     |  |  |            |  |                                      |  +--| (21.2/8)
|     |  |  |     |  |     |  |  |            |  |                                      |     +--gary_all20_1697_00051
|     |  |  |     |  |     |  |  |            |  |                                   +--| (84.8/47)
|     |  |  |     |  |     |  |  |            |  |                                   |  |     +--EarthsVirome_16307_00027
|     |  |  |     |  |     |  |  |            |  |                                   |  |  +--| (97.3/100)
|     |  |  |     |  |     |  |  |            |  |                                   |  |  |  +--gary_all20_8501_00036
|     |  |  |     |  |     |  |  |            |  |                                   |  +--| (24/4)
|     |  |  |     |  |     |  |  |            |  |                                   |     +----biochar_2018_601_00007
|     |  |  |     |  |     |  |  |            |  |                                +--| (86.4/9)
|     |  |  |     |  |     |  |  |            |  |                                |  |              +--EarthsVirome_32652_00009
|     |  |  |     |  |     |  |  |            |  |                                |  |           +--| (70.3/93)
|     |  |  |     |  |     |  |  |            |  |                                |  |           |  |  +--gary_all20_11275_00011
|     |  |  |     |  |     |  |  |            |  |                                |  |           |  +--| (70.6/97)
|     |  |  |     |  |     |  |  |            |  |                                |  |           |     |  +--gary_all20_1497_00041
|     |  |  |     |  |     |  |  |            |  |                                |  |           |     +--| (84.2/92)
|     |  |  |     |  |     |  |  |            |  |                                |  |           |        |     +**gary_all20_10792_00001
|     |  |  |     |  |     |  |  |            |  |                                |  |           |        |  +--| (99.5/100)
|     |  |  |     |  |     |  |  |            |  |                                |  |           |        |  |  +**gary_all20_1921_00089
|     |  |  |     |  |     |  |  |            |  |                                |  |           |        +--| (76.8/92)
|     |  |  |     |  |     |  |  |            |  |                                |  |           |           +--gary_all20_7731_00001
|     |  |  |     |  |     |  |  |            |  |                                |  |        +--| (49/100)
|     |  |  |     |  |     |  |  |            |  |                                |  |        |  +--gary_all20_4928_00020
|     |  |  |     |  |     |  |  |            |  |                                |  |     +--| (45.7/100)
|     |  |  |     |  |     |  |  |            |  |                                |  |     |  +--gary_all20_21812_00011
|     |  |  |     |  |     |  |  |            |  |                                |  |  +--| (100/100)
|     |  |  |     |  |     |  |  |            |  |                                |  |  |  +--gary_all20_7529_00029
|     |  |  |     |  |     |  |  |            |  |                                |  +--| (91.9/99)
|     |  |  |     |  |     |  |  |            |  |                                |     +--gary_all20_17810_00013
|     |  |  |     |  |     |  |  |            |  |                             +--| (82.4/9)
|     |  |  |     |  |     |  |  |            |  |                             |  |              +--biochar_2018_1449_00026
|     |  |  |     |  |     |  |  |            |  |                             |  |           +--| (24/97)
|     |  |  |     |  |     |  |  |            |  |                             |  |           |  |  +**biochar_2018_712_00003
|     |  |  |     |  |     |  |  |            |  |                             |  |           |  +--| (97.6/100)
|     |  |  |     |  |     |  |  |            |  |                             |  |           |     +**biochar_2018_722_00006
|     |  |  |     |  |     |  |  |            |  |                             |  |        +--| (21.4/86)
|     |  |  |     |  |     |  |  |            |  |                             |  |        |  +--biochar_2018_1908_00003
|     |  |  |     |  |     |  |  |            |  |                             |  |     +--| (97.5/99)
|     |  |  |     |  |     |  |  |            |  |                             |  |     |  +--gary_all20_5024_00056
|     |  |  |     |  |     |  |  |            |  |                             |  |  +--| (99.3/100)
|     |  |  |     |  |     |  |  |            |  |                             |  |  |  +--gary_all20_14183_00004
|     |  |  |     |  |     |  |  |            |  |                             |  +--| (86.5/99)
|     |  |  |     |  |     |  |  |            |  |                             |     |  +---gary_all20_9701_00020
|     |  |  |     |  |     |  |  |            |  |                             |     +--| (90.4/99)
|     |  |  |     |  |     |  |  |            |  |                             |        +----biochar_2018_443_00047
|     |  |  |     |  |     |  |  |            |  |                          +--| (83.4/47)
|     |  |  |     |  |     |  |  |            |  |                          |  +--gary_all20_6995_00030
|     |  |  |     |  |     |  |  |            |  |                       +--| (76.2/40)
|     |  |  |     |  |     |  |  |            |  |                       |  |                       +--biochar_2018_1236_00022
|     |  |  |     |  |     |  |  |            |  |                       |  |                    +--| (73.1/9)
|     |  |  |     |  |     |  |  |            |  |                       |  |                    |  |        +--biochar_2018_1343_00004
|     |  |  |     |  |     |  |  |            |  |                       |  |                    |  |     +--| (49.2/100)
|     |  |  |     |  |     |  |  |            |  |                       |  |                    |  |     |  +-----biochar_2018_715_00021
|     |  |  |     |  |     |  |  |            |  |                       |  |                    |  |  +--| (85.2/99)
|     |  |  |     |  |     |  |  |            |  |                       |  |                    |  |  |  +---biochar_2018_2583_00004
|     |  |  |     |  |     |  |  |            |  |                       |  |                    |  +--| (85.9/39)
|     |  |  |     |  |     |  |  |            |  |                       |  |                    |     +--biochar_2018_1499_00003
|     |  |  |     |  |     |  |  |            |  |                       |  |                 +--| (56.6/10)
|     |  |  |     |  |     |  |  |            |  |                       |  |                 |  |     +--biochar_2018_1459_00027
|     |  |  |     |  |     |  |  |            |  |                       |  |                 |  |  +--| (94.9/100)
|     |  |  |     |  |     |  |  |            |  |                       |  |                 |  |  |  +--biochar_2018_1731_00042
|     |  |  |     |  |     |  |  |            |  |                       |  |                 |  +--| (28.5/18)
|     |  |  |     |  |     |  |  |            |  |                       |  |                 |     +--biochar_2018_2542_00016
|     |  |  |     |  |     |  |  |            |  |                       |  |              +--| (82.8/82)
|     |  |  |     |  |     |  |  |            |  |                       |  |              |  +--biochar_2018_847_00019
|     |  |  |     |  |     |  |  |            |  |                       |  |           +--| (81.7/82)
|     |  |  |     |  |     |  |  |            |  |                       |  |           |  |     +--SPR_ownSam_427_00012
|     |  |  |     |  |     |  |  |            |  |                       |  |           |  |  +--| (77/100)
|     |  |  |     |  |     |  |  |            |  |                       |  |           |  |  |  +--SPR_ownSam_318_00018
|     |  |  |     |  |     |  |  |            |  |                       |  |           |  +--| (90.6/96)
|     |  |  |     |  |     |  |  |            |  |                       |  |           |     +--gary_all20_6044_00025
|     |  |  |     |  |     |  |  |            |  |                       |  |        +--| (88.4/92)
|     |  |  |     |  |     |  |  |            |  |                       |  |        |  |  +--biochar_2018_2499_00002
|     |  |  |     |  |     |  |  |            |  |                       |  |        |  +--| (91.8/94)
|     |  |  |     |  |     |  |  |            |  |                       |  |        |     +--biochar_2018_156_00006
|     |  |  |     |  |     |  |  |            |  |                       |  |     +--| (79/9)
|     |  |  |     |  |     |  |  |            |  |                       |  |     |  +--gary_all20_8485_00040
|     |  |  |     |  |     |  |  |            |  |                       |  |  +--| (52.4/4)
|     |  |  |     |  |     |  |  |            |  |                       |  |  |  |     +--gary_all20_11851_00029
|     |  |  |     |  |     |  |  |            |  |                       |  |  |  |  +--| (54.5/92)
|     |  |  |     |  |     |  |  |            |  |                       |  |  |  |  |  |  +--gary_all20_1304_00007
|     |  |  |     |  |     |  |  |            |  |                       |  |  |  |  |  +--| (98.7/100)
|     |  |  |     |  |     |  |  |            |  |                       |  |  |  |  |     +--SPR_ownSam_123_00050
|     |  |  |     |  |     |  |  |            |  |                       |  |  |  +--| (69.8/23)
|     |  |  |     |  |     |  |  |            |  |                       |  |  |     +--gary_all20_1626_00070
|     |  |  |     |  |     |  |  |            |  |                       |  +--| (81.9/19)
|     |  |  |     |  |     |  |  |            |  |                       |     |        +--gary_all20_11108_00022
|     |  |  |     |  |     |  |  |            |  |                       |     |     +--| (94.4/96)
|     |  |  |     |  |     |  |  |            |  |                       |     |     |  +---biochar_2018_2416_00014
|     |  |  |     |  |     |  |  |            |  |                       |     |  +--| (69.6/95)
|     |  |  |     |  |     |  |  |            |  |                       |     |  |  |  +--biochar_2018_2451_00014
|     |  |  |     |  |     |  |  |            |  |                       |     |  |  +--| (94.6/100)
|     |  |  |     |  |     |  |  |            |  |                       |     |  |     +--gary_all20_3684_00043
|     |  |  |     |  |     |  |  |            |  |                       |     +--| (96.2/98)
|     |  |  |     |  |     |  |  |            |  |                       |        +--biochar_2018_958_00025
|     |  |  |     |  |     |  |  |            |  |                    +--| (80.3/58)
|     |  |  |     |  |     |  |  |            |  |                    |  |     +--gary_all20_11314_00002
|     |  |  |     |  |     |  |  |            |  |                    |  |  +--| (97.4/100)
|     |  |  |     |  |     |  |  |            |  |                    |  |  |  +--gary_all20_11368_00015
|     |  |  |     |  |     |  |  |            |  |                    |  +--| (79.3/84)
|     |  |  |     |  |     |  |  |            |  |                    |     |     +--biochar_2018_464_00001
|     |  |  |     |  |     |  |  |            |  |                    |     |  +--| (83.4/99)
|     |  |  |     |  |     |  |  |            |  |                    |     |  |  +--gary_all20_9081_00035
|     |  |  |     |  |     |  |  |            |  |                    |     +--| (79.6/99)
|     |  |  |     |  |     |  |  |            |  |                    |        +--biochar_2018_518_00047
|     |  |  |     |  |     |  |  |            |  |                 +--| (91/96)
|     |  |  |     |  |     |  |  |            |  |                 |  |  +--biochar_2018_652_00066
|     |  |  |     |  |     |  |  |            |  |                 |  +--| (92.1/99)
|     |  |  |     |  |     |  |  |            |  |                 |     +--gary_all20_9099_00014
|     |  |  |     |  |     |  |  |            |  |              +--| (6.4/11)
|     |  |  |     |  |     |  |  |            |  |              |  |  +**SPR_ownSam_1226_00004
|     |  |  |     |  |     |  |  |            |  |              |  +--| (100/100)
|     |  |  |     |  |     |  |  |            |  |              |     +**SPR_ownSam_151_00008
|     |  |  |     |  |     |  |  |            |  |           +--| (84.6/74)
|     |  |  |     |  |     |  |  |            |  |           |  |     +--biochar_2018_962_00032
|     |  |  |     |  |     |  |  |            |  |           |  |  +--| (80.5/100)
|     |  |  |     |  |     |  |  |            |  |           |  |  |  +--gary_all20_9573_00014
|     |  |  |     |  |     |  |  |            |  |           |  +--| (82/10)
|     |  |  |     |  |     |  |  |            |  |           |     |        +--gary_all20_23142_00009
|     |  |  |     |  |     |  |  |            |  |           |     |     +--| (93.6/97)
|     |  |  |     |  |     |  |  |            |  |           |     |     |  |  +--gary_all20_3885_00003
|     |  |  |     |  |     |  |  |            |  |           |     |     |  +--| (98.8/100)
|     |  |  |     |  |     |  |  |            |  |           |     |     |     +--gary_all20_6661_00032
|     |  |  |     |  |     |  |  |            |  |           |     |  +--| (34.2/19)
|     |  |  |     |  |     |  |  |            |  |           |     |  |  |  +--gary_all20_13885_00008
|     |  |  |     |  |     |  |  |            |  |           |     |  |  +--| (76.4/47)
|     |  |  |     |  |     |  |  |            |  |           |     |  |     +---gary_all20_6675_00033
|     |  |  |     |  |     |  |  |            |  |           |     +--| (98.7/77)
|     |  |  |     |  |     |  |  |            |  |           |        |     +--gary_all20_2354_00052
|     |  |  |     |  |     |  |  |            |  |           |        |  +--| (63.3/71)
|     |  |  |     |  |     |  |  |            |  |           |        |  |  |  +--gary_all20_12127_00018
|     |  |  |     |  |     |  |  |            |  |           |        |  |  +--| (94.6/79)
|     |  |  |     |  |     |  |  |            |  |           |        |  |     +-----gary_all20_5022_00042
|     |  |  |     |  |     |  |  |            |  |           |        +--| (85.1/41)
|     |  |  |     |  |     |  |  |            |  |           |           |  +--gary_all20_2460_00056
|     |  |  |     |  |     |  |  |            |  |           |           +--| (38/12)
|     |  |  |     |  |     |  |  |            |  |           |              |  +--gary_all20_7837_00016
|     |  |  |     |  |     |  |  |            |  |           |              +--| (92.5/79)
|     |  |  |     |  |     |  |  |            |  |           |                 |  +----biochar_2018_2945_00012
|     |  |  |     |  |     |  |  |            |  |           |                 +--| (94.6/100)
|     |  |  |     |  |     |  |  |            |  |           |                    |              +--borton_2018_324_00015
|     |  |  |     |  |     |  |  |            |  |           |                    |           +--| (50.7/74)
|     |  |  |     |  |     |  |  |            |  |           |                    |           |  |     +--gary_all20_8211_00026
|     |  |  |     |  |     |  |  |            |  |           |                    |           |  |  +--| (33.5/71)
|     |  |  |     |  |     |  |  |            |  |           |                    |           |  |  |  +--borton_2018_524_00006
|     |  |  |     |  |     |  |  |            |  |           |                    |           |  +--| (87.8/74)
|     |  |  |     |  |     |  |  |            |  |           |                    |           |     +--gary_all20_8543_00013
|     |  |  |     |  |     |  |  |            |  |           |                    |        +--| (98.2/99)
|     |  |  |     |  |     |  |  |            |  |           |                    |        |  |  +--gary_all20_3937_00016
|     |  |  |     |  |     |  |  |            |  |           |                    |        |  +--| (94.1/96)
|     |  |  |     |  |     |  |  |            |  |           |                    |        |     |  +--gary_all20_3973_00062
|     |  |  |     |  |     |  |  |            |  |           |                    |        |     +--| (48.3/96)
|     |  |  |     |  |     |  |  |            |  |           |                    |        |        +--gary_all20_4107_00054
|     |  |  |     |  |     |  |  |            |  |           |                    |     +--| (79.5/99)
|     |  |  |     |  |     |  |  |            |  |           |                    |     |  |     +--gary_all20_13277_00003
|     |  |  |     |  |     |  |  |            |  |           |                    |     |  |  +--| (83.3/95)
|     |  |  |     |  |     |  |  |            |  |           |                    |     |  |  |  |     +--gary_all20_4321_00054
|     |  |  |     |  |     |  |  |            |  |           |                    |     |  |  |  |  +--| (92/95)
|     |  |  |     |  |     |  |  |            |  |           |                    |     |  |  |  |  |  |  +--gary_all20_5053_00042
|     |  |  |     |  |     |  |  |            |  |           |                    |     |  |  |  |  |  +--| (97.3/100)
|     |  |  |     |  |     |  |  |            |  |           |                    |     |  |  |  |  |     +--gary_all20_9869_00029
|     |  |  |     |  |     |  |  |            |  |           |                    |     |  |  |  +--| (18.1/87)
|     |  |  |     |  |     |  |  |            |  |           |                    |     |  |  |     +--gary_all20_4859_00037
|     |  |  |     |  |     |  |  |            |  |           |                    |     |  +--| (93.2/100)
|     |  |  |     |  |     |  |  |            |  |           |                    |     |     +--gary_all20_4385_00050
|     |  |  |     |  |     |  |  |            |  |           |                    |  +--| (17.3/88)
|     |  |  |     |  |     |  |  |            |  |           |                    |  |  +--gary_all20_5287_00019
|     |  |  |     |  |     |  |  |            |  |           |                    +--| (94.6/100)
|     |  |  |     |  |     |  |  |            |  |           |                       +--gary_all20_4755_00003
|     |  |  |     |  |     |  |  |            |  |        +--| (95.3/28)
|     |  |  |     |  |     |  |  |            |  |        |  |     +----gary_all20_6672_00027
|     |  |  |     |  |     |  |  |            |  |        |  |  +--| (80.5/93)
|     |  |  |     |  |     |  |  |            |  |        |  |  |  |  +--gary_all20_22295_00006
|     |  |  |     |  |     |  |  |            |  |        |  |  |  +--| (97.7/100)
|     |  |  |     |  |     |  |  |            |  |        |  |  |     +--gary_all20_9905_00005
|     |  |  |     |  |     |  |  |            |  |        |  +--| (90.3/18)
|     |  |  |     |  |     |  |  |            |  |        |     |     +---biochar_2018_1495_00028
|     |  |  |     |  |     |  |  |            |  |        |     |  +--| (14.1/14)
|     |  |  |     |  |     |  |  |            |  |        |     |  |  |  +------biochar_2018_213_00005
|     |  |  |     |  |     |  |  |            |  |        |     |  |  +--| (91.6/92)
|     |  |  |     |  |     |  |  |            |  |        |     |  |     +--------SPR_ownSam_1458_00005
|     |  |  |     |  |     |  |  |            |  |        |     +--| (97.1/18)
|     |  |  |     |  |     |  |  |            |  |        |        +--EarthsVirome_9830_00014
|     |  |  |     |  |     |  |  |            |  |     +--| (72.9/49)
|     |  |  |     |  |     |  |  |            |  |     |  |  +--gary_all20_11024_00020
|     |  |  |     |  |     |  |  |            |  |     |  +--| (96/100)
|     |  |  |     |  |     |  |  |            |  |     |     +--gary_all20_14124_00004
|     |  |  |     |  |     |  |  |            |  |  +--| (97.3/98)
|     |  |  |     |  |     |  |  |            |  |  |  +-----biochar_2018_704_00034
|     |  |  |     |  |     |  |  |            |  +--| (85.1/60)
|     |  |  |     |  |     |  |  |            |     +-----------biochar_2018_289_00042
|     |  |  |     |  |     |  |  |         +--| (54/72)
|     |  |  |     |  |     |  |  |         |  +-------------borton_2018_38_00019
|     |  |  |     |  |     |  |  |      +--| (63.4/69)
|     |  |  |     |  |     |  |  |      |  +----------EarthsVirome_50147_00010
|     |  |  |     |  |     |  |  |   +--| (88/72)
|     |  |  |     |  |     |  |  |   |  |       +---gary_all20_18601_00016
|     |  |  |     |  |     |  |  |   |  +-------| (100/100)
|     |  |  |     |  |     |  |  |   |          +--gary_all20_21089_00010
|     |  |  |     |  |     |  |  +---| (98/100)
|     |  |  |     |  |     |  |      +----------borton_2018_284_00015
|     |  |  |     |  |     +--| (98/100)
|     |  |  |     |  |        +----borton_2018_827_00016
|     |  |  |     +--| (69/22)
|     |  |  |        |  +--biochar_2018_1676_00006
|     |  |  |        +--| (99.9/94)
|     |  |  |           +--biochar_2018_1832_00007
|     |  +--| (69.5/32)
|     |     |  +--biochar_2018_1881_00019
|     |     +--| (89.9/92)
|     |        |  +--gary_all20_7005_00008
|     |        +--| (78.8/98)
|     |           +--gary_all20_21052_00011
|  +--| (89.9/88)
|  |  +--biochar_2018_2293_00008
+--| (100/100)
   +--gary_all20_20103_00003

Tree in newick format:

(alaska_puertorico_126_00009:0.0000026211,gary_all20_5258_00051:0.0000028427,((((((biochar_2018_1127_00010:0.1051600821,(gary_all20_14832_00008:0.0878999824,SPR_ownSam_1208_00004:0.0958130729)96.2/100:0.0899212883)46.4/79:0.0308770954,biochar_2018_543_00049:0.2359550568)20.3/37:0.0361495090,biochar_2018_2941_00009:0.1559081807)82.3/45:0.0249436152,(((biochar_2018_1283_00029:0.1773037737,(((biochar_2018_2711_00004:0.1402687451,biochar_2018_768_00001:0.2119267847)34.7/100:0.0680877421,(gary_all20_10928_00022:0.0255722340,gary_all20_9332_00033:0.0278355144)95.2/100:0.0701967117)44.9/100:0.0404467327,(gary_all20_12858_00008:0.0849234437,gary_all20_6629_00028:0.1572175839)99.1/100:0.1383039895)51.3/99:0.0445794306)63.7/95:0.0280637881,(((alaska_puertorico_154_00017:0.0000028997,gary_all20_6476_00017:0.0000029227)100/100:0.2531307701,(((((gary_all20_17165_00015:0.0226936842,(borton_2018_57_00035:0.4471691304,gary_all20_17530_00012:0.5930722897)92.5/69:0.1421045166)84.9/68:0.0551666012,gary_all20_5485_00010:0.1425612995)78.6/56:0.0367764925,((((gary_all20_5524_00021:0.1289591631,gary_all20_6113_00038:0.0678177595)85.5/85:0.0248063050,(gary_all20_4327_00010:0.1147661776,((SPR_ownSam_1045_00017:0.0000022740,SPR_ownSam_1314_00014:0.0000021909)97.7/100:0.0835744528,gary_all20_5303_00006:0.1434378216)76.4/94:0.0405593612)46.5/79:0.0086580374)94.4/99:0.0563836987,(gary_all20_17480_00005:0.0000026418,gary_all20_5738_00064:0.0066635262)100/100:0.1447492086)85.6/94:0.0208270386,SPR_ownSam_1962_00013:0.0725875124)88.1/95:0.0379815415)54.9/53:0.0228951056,SPR_ownSam_1080_00019:0.0762989696)48.4/63:0.0199019263,gary_all20_5230_00024:0.0680305248)95.4/67:0.0800961408)93.5/66:0.0620166383,(((biochar_2018_1743_00020:0.0066800119,biochar_2018_653_00032:0.0000028122)100/100:0.2317554280,((((gary_all20_22337_00003:0.1698843069,((SPR_ownSam_1512_00002:0.2017263214,(gary_all20_8483_00006:0.0630940990,JGI_spades_SPR_2413_00011:0.0626702706)99.8/100:0.1856075168)88/100:0.0652346740,gary_all20_663_00081:0.1563049299)56.6/97:0.0384437557)91.1/100:0.1186608505,gary_all20_3475_00003:0.2846114045)82.5/94:0.0550921821,gary_all20_9201_00031:0.2870040531)85.4/94:0.0438239900,(((gary_all20_3659_00025:0.0943198680,gary_all20_7887_00015:0.1061206286)99.4/100:0.2403450474,(((((((((((((((((gary_all20_10547_00006:0.4512191968,((((biochar_2018_681_00024:0.2667149104,gary_all20_1218_00081:0.3813367437)52.9/99:0.1279405096,gary_all20_3057_00068:0.3276095372)87.5/100:0.1677115671,gary_all20_15233_00027:0.3645241181)85.3/100:0.1594959567,(gary_all20_8622_00005:0.2305757849,(JGI_mega_SPR_362_00042:0.0000020285,JGI_spades_SPR_759_00020:0.0000028427)98.6/100:0.4258546937)99.8/100:0.8097505817)63.7/68:0.2438859060)86.8/100:0.2488121750,gary_all20_16743_00010:1.5668749390)0/10:0.3158355201,biochar_2018_2774_00002:0.6269837469)63.2/96:0.0853932719,(biochar_2018_2120_00003:0.0000025105,biochar_2018_867_00053:0.0000022199)100/100:0.7011669181)79.5/88:0.0901457645,biochar_2018_2371_00002:0.7797887952)21.8/33:0.0244979082,(((((((((alaska_puertorico_321_00010:0.0493673739,alaska_puertorico_714_00002:0.0343979584)76.1/95:0.0137354925,((((alaska_puertorico_87_00034:0.0000022489,gary_all20_13269_00018:0.0000028427)92.5/100:0.0139324635,gary_all20_9756_00013:0.0000027003)82.5/100:0.0130301505,gary_all20_3518_00063:0.0080546622)95.6/100:0.0676969846,gary_all20_10901_00022:0.1410987701)90.9/95:0.0717530905)67.1/96:0.0541528054,((gary_all20_11810_00009:0.0174122759,gary_all20_8441_00036:0.0973887008)23.2/97:0.0409860638,gary_all20_8092_00016:0.0857295235)80.3/95:0.0411845813)72.3/96:0.0238344000,gary_all20_4785_00035:0.0867355269)100/98:0.4566946017,alaska_puertorico_934_00007:0.1577105251)12.5/56:0.0947216492,gary_all20_13926_00004:1.3483972013)85.9/97:0.1264874766,(((((gary_all20_11122_00019:0.0606617951,gary_all20_8467_00014:0.2921068441)58.5/82:0.0529152113,gary_all20_11561_00017:0.1553776986)85.3/82:0.0703807591,((gary_all20_16372_00016:0.0209093149,gary_all20_3822_00033:0.0282916748)95.6/100:0.0630632875,gary_all20_4344_00022:0.1497997549)81.4/99:0.0639623296)95/96:0.1741350413,(gary_all20_6653_00049:0.4171723500,gary_all20_22236_00008:1.2996321840)35.4/63:0.1386831315)85.1/66:0.1541657355,((EarthsVirome_5967_00052:0.3311821426,gary_all20_15138_00001:0.4435415182)98.6/100:0.3411398807,gary_all20_18672_00005:0.5074813023)88.2/99:0.1409685521)44.2/65:0.0528747653)91.6/86:0.0903951570,((((biochar_2018_1988_00002:0.4188327546,(biochar_2018_713_00016:0.0727341044,SPR_ownSam_243_00044:0.0928808732)79.9/100:0.0695902357)0/18:0.0264466645,gary_all20_4200_00035:0.2782231634)94.1/100:0.1487254244,biochar_2018_2242_00010:0.6529083118)85.3/76:0.1015150190,((gary_all20_4513_00062:0.3385059808,gary_all20_3995_00053:0.4615115505)93.2/97:0.1520281157,gary_all20_6271_00043:0.2375269014)79.8/74:0.0754813905)77.8/82:0.0285236743)50.9/61:0.0427107720,gary_all20_21060_00007:0.6436357574)44/20:0.0417118286)94.3/93:0.1947041772,(biochar_2018_2666_00012:0.4337187534,gary_all20_4038_00026:0.0923380658)100/100:0.8468979133)0/8:0.0124898163,((((((gary_all20_13878_00009:0.0868612704,gary_all20_4021_00050:0.0325956863)91.2/99:0.0959531161,gary_all20_3616_00058:0.0114538926)98.7/99:0.3586375829,gary_all20_5517_00030:0.4979114051)94.4/100:0.2601790958,(borton_2018_247_00042:1.2239958891,(biochar_2018_1841_00015:0.4013276939,biochar_2018_930_00033:0.4344629803)99.2/100:0.7322001309)63.1/24:0.1512572632)64/10:0.0681496223,(((biochar_2018_2936_00014:0.1977123390,(biochar_2018_69_00013:0.0846301228,(JGI_mega_SPR_1008_00009:0.0284799160,JGI_mega_SPR_239_00015:0.1105039190)70.7/100:0.0789617624)94/100:0.1510474934)96.9/100:0.2702626699,SPR_ownSam_1022_00015:0.2864997177)99.8/100:0.5173303841,(biochar_2018_2216_00014:0.3864781750,gary_all20_4663_00035:0.2212165677)99.6/100:0.5857853682)90.5/54:0.2115705620)65.5/8:0.0156178184,(((((((biochar_2018_1516_00005:0.5391508578,(gary_all20_13947_00011:0.0905769321,(gary_all20_17746_00008:0.0551779087,gary_all20_3568_00056:0.0346688324)90.9/100:0.1140306366)57.9/99:0.1788644789)98.7/100:0.3073538678,((biochar_2018_2834_00009:0.3024579167,gary_all20_10141_00015:0.3776908637)0/36:0.0592710684,biochar_2018_435_00037:0.3610528152)48.1/99:0.1379352594)95.7/100:0.2411578247,(biochar_2018_2633_00006:0.1133634786,gary_all20_5205_00057:0.1389924580)99.7/100:0.3510372075)97.9/100:0.2909338823,((((biochar_2018_741_00042:0.4658719744,(gary_all20_7037_00016:0.2440893713,((gary_all20_14281_00018:0.4562611059,gary_all20_5446_00027:0.3018440125)96.3/100:0.2079930312,SPR_ownSam_1002_00004:0.6284011679)85.1/98:0.1155044573)68.4/98:0.0876471039)73.2/99:0.0813138355,((gary_all20_12898_00019:0.1426861594,gary_all20_4696_00023:0.1863252307)30.4/95:0.0291316859,gary_all20_17350_00007:0.1731187142)92.7/98:0.1141548781)98.6/100:0.2800937968,((alaska_puertorico_92_00056:0.4367369449,gary_all20_3695_00036:0.6017419275)87.9/100:0.1904910017,SPR_ownSam_614_00022:0.7884907316)81.3/99:0.1579516251)60.9/94:0.1331246273,(gary_all20_21946_00013:0.4972398163,gary_all20_13523_00003:0.4830751216)81.8/99:0.0889811176)89.7/97:0.1089665037)4.1/67:0.0788298527,((EarthsVirome_25720_00013:0.1987899303,gary_all20_13059_00011:0.3380013079)71.6/100:0.1352078279,gary_all20_13311_00003:0.4938502781)95.7/100:0.3007768863)49.8/83:0.1048258819,borton_2018_1111_00021:0.9264187279)89.2/100:0.1669445546,(((borton_2018_1118_00014:0.2585142367,(gary_all20_15504_00012:0.0790262159,gary_all20_5267_00026:0.0531993340)99.6/100:0.2800904672)91.2/100:0.1970810171,gary_all20_2197_00018:0.7015520671)2.8/68:0.0924413771,gary_all20_4361_00034:0.6797067304)90.7/96:0.2014207573)97.9/100:0.2510622603)56.5/8:0.0508767513)93.8/48:0.1574061352,((gary_all20_9906_00009:0.4987510806,((gary_all20_18363_00015:0.2195777043,gary_all20_7159_00029:0.3745450196)92.2/100:0.1743330282,(gary_all20_6055_00011:0.0485710796,gary_all20_8047_00001:0.0000022851)95.5/100:0.1583644762)99.9/100:0.4353728182)27.2/27:0.0724747281,((gary_all20_651_00060:0.2905365523,((gary_all20_10104_00002:0.2229370311,((gary_all20_14491_00018:0.1132763273,gary_all20_6495_00036:0.0614827746)99.2/100:0.2244269483,gary_all20_2458_00067:0.1306314486)95.2/100:0.1661256841)99.3/100:0.3298406973,gary_all20_2758_00023:0.3223359113)86.3/73:0.1479354069)100/100:0.6713837667,((gary_all20_13505_00006:0.0000022254,(gary_all20_3360_00008:0.0594014422,gary_all20_18065_00005:0.2194521828)87.8/97:0.0603154679)98.3/97:0.2285097747,gary_all20_19904_00016:0.2025612653)99.9/100:0.5936973945)64.7/52:0.0770585276)86.6/14:0.1119090432)81.7/54:0.0629046458,((((((((((biochar_2018_1518_00050:0.0074814955,biochar_2018_735_00003:0.0000026470)91.1/100:0.0656847443,gary_all20_19435_00002:0.1056720491)92.2/100:0.0899965372,borton_2018_792_00001:0.1090156278)37/100:0.0479043051,biochar_2018_683_00051:0.1292605499)96.6/100:0.1298477322,borton_2018_466_00016:0.2185776069)88.6/99:0.0887732013,EarthsVirome_16104_00015:0.2204661161)75.6/98:0.0876278594,(borton_2018_444_00025:0.2728101337,gary_all20_16091_00015:0.4608748853)78.8/96:0.0899134064)78.9/96:0.0660045349,(gary_all20_11605_00015:0.4471517754,biochar_2018_923_00029:0.4771101886)79.8/98:0.0794689759)85.7/94:0.0991601906,borton_2018_679_00011:0.5932931255)98.2/99:0.4536309635,(JGI_mega_SPR_1486_00005:0.0000029879,JGI_spades_SPR_2433_00004:0.0000025891)100/100:0.9091413557)87.6/98:0.1894603947)82/54:0.0699708761,(((((biochar_2018_1625_00021:0.0370444026,((((emerson_2018_377_00011:0.0000028427,gary_all20_6173_00001:0.0000024249)99/100:0.0706128423,gary_all20_8108_00027:0.0167589481)41.1/86:0.0251092359,(gary_all20_13800_00015:0.0000028427,gary_all20_16990_00012:0.0000028427)73.8/100:0.0115538575)84.5/62:0.0210027799,(((gary_all20_12889_00023:0.0184223001,gary_all20_13743_00020:0.0168776548)40.6/94:0.0096685683,gary_all20_18202_00010:0.0154593502)69.9/95:0.0116598385,gary_all20_16056_00001:0.0402775731)79.2/100:0.0211015512)75.4/63:0.0304736112)95.7/99:0.0817074050,((gary_all20_6313_00069:0.0397743803,EarthsVirome_12066_00022:0.1937176041)96.9/100:0.0985750332,((gary_all20_14164_00023:0.1049580349,(gary_all20_6179_00008:0.1888653634,SPR_ownSam_1434_00003:0.0982902097)64/98:0.0559072539)0/61:0.0168961076,(SPR_ownSam_251_00018:0.0000027254,SPR_ownSam_255_00018:0.0000020541)100/100:0.2098430428)75.3/50:0.0547498433)66.1/49:0.0489934213)93.5/99:0.1121697744,gary_all20_15532_00001:0.1682099329)76.5/99:0.0662132680,gary_all20_18214_00019:0.2758335160)99.4/100:0.5079910194,((((gary_all20_14668_00007:0.0241010330,gary_all20_15501_00024:0.0089517815)99.3/100:0.2363538972,gary_all20_18118_00020:0.2516024262)93.5/100:0.1616661427,SPR_ownSam_787_00007:0.2897408596)67/100:0.0884837184,gary_all20_6659_00044:0.4104306678)100/100:0.6708142181)87.5/98:0.1684765681)86.2/55:0.0944153035,((((((((((gary_all20_12732_00011:1.4248434172,borton_2018_163_00018:0.9466096654)80.6/24:0.2325297477,((gary_all20_1872_00032:0.4713797525,((biochar_2018_901_00034:0.2899743097,(EarthsVirome_8881_00014:0.1644655081,(gary_all20_5363_00020:0.1186154494,gary_all20_7691_00024:0.1221933789)98.1/100:0.1638573187)77.7/100:0.0970222502)95.9/100:0.2043513921,(gary_all20_14404_00006:0.5881938827,gary_all20_1547_00050:0.4483265844)87.9/100:0.1517699418)55.9/100:0.1577737246)85.3/92:0.1193354167,gary_all20_2670_00070:0.4566991702)82.8/92:0.1886660123)44.6/24:0.1334514587,(((((((biochar_2018_1251_00019:0.1610388957,biochar_2018_928_00026:0.0304746375)83/100:0.0410919537,(((gary_all20_12075_00016:0.0000028427,gary_all20_15341_00035:0.0000029532)86.5/100:0.0303057001,gary_all20_20992_00001:0.0662454354)100/100:0.1919176985,(gary_all20_15125_00002:0.1539970215,gary_all20_22469_00007:0.1336408906)80.8/100:0.0837950541)96.9/100:0.1215904507)93.4/99:0.1126250912,gary_all20_1629_00058:0.2544451214)64.9/98:0.0558560862,gary_all20_22751_00018:0.1770825191)100/100:0.9879520139,gary_all20_20509_00010:0.1575134015)93.8/95:0.2345569930,(((biochar_2018_1513_00027:0.1742702751,biochar_2018_598_00039:0.1367977188)37.9/97:0.0476424419,((biochar_2018_866_00013:0.3375199042,gary_all20_5148_00039:0.2635165516)98.1/100:0.2123891190,(gary_all20_10537_00006:0.2245637964,(gary_all20_12687_00028:0.1516603322,gary_all20_20819_00002:0.1193963875)93.5/100:0.1417912162)63.5/100:0.1009778524)99.1/94:0.2487981114)0/63:0.0060829082,biochar_2018_888_00024:0.2008705984)83.5/89:0.0512002814)97.4/100:0.2479019882,gary_all20_15606_00016:0.5731026775)95.3/100:0.2350922809)92.3/26:0.1057706873,(((EarthsVirome_1272_00047:0.2178367030,EarthsVirome_49451_00008:0.5563543106)87.1/100:0.1050687369,(EarthsVirome_24182_00020:0.0000025356,gary_all20_10038_00020:0.0000028427)99.9/100:0.2555519356)73.5/33:0.0543364401,(biochar_2018_2394_00004:0.3289622222,gary_all20_2184_00033:1.1764509729)89.5/76:0.3637324854)61.5/22:0.0691753968)88.7/77:0.0852391159,(((borton_2018_190_00004:0.2584591018,((gary_all20_9248_00009:0.2081118718,(gary_all20_16699_00019:0.0997823150,gary_all20_16741_00006:0.0638244174)99.8/100:0.3294975783)53.6/99:0.0636891398,SPR_ownSam_340_00020:0.1492745872)45.1/91:0.0376824383)99.9/100:1.3061431410,((((EarthsVirome_5600_00029:0.0000028427,EarthsVirome_9195_00045:0.0000022584)76.7/100:0.0107707611,(gary_all20_14017_00021:0.0386506724,gary_all20_4593_00036:0.0375791671)92/100:0.0412046234)39.8/100:0.0131033233,gary_all20_21213_00013:0.0416455041)72.9/67:0.0423889989,gary_all20_19731_00018:0.0211531500)100/100:1.1738854750)58/91:0.0811860213,((((((alaska_puertorico_25_00047:0.0942298978,(EarthsVirome_6000_00038:0.2538420330,gary_all20_4113_00019:0.2853657554)100/100:0.3473375511)74.1/85:0.0735103981,(EarthsVirome_12943_00019:0.0000028427,gary_all20_8481_00027:0.0000028427)99/100:0.1480335713)89/89:0.1076692608,(gary_all20_20480_00008:0.2211270224,gary_all20_7060_00030:0.2349957649)75.2/100:0.0847979117)99.3/99:0.1822347555,((gary_all20_19853_00012:0.0612775467,borton_2018_988_00008:0.4654864562)66.4/76:0.0284170433,(gary_all20_9689_00009:0.1741305952,gary_all20_20158_00009:0.1842666491)48.8/77:0.0361525529)79.7/71:0.0204527041)82.4/39:0.0203471108,(borton_2018_344_00039:0.1161585046,((biochar_2018_685_00037:0.3411579875,gary_all20_5581_00061:0.1116733919)98.9/100:0.4903387612,gary_all20_4004_00045:0.7452924647)99/77:0.3283024555)78.8/34:0.0309997640)78.7/83:0.0294719887,biochar_2018_770_00015:0.0412369447)98.3/94:0.3760421193)92.5/93:0.2504795903)80.8/80:0.0336535600,(((((((((alaska_puertorico_203_00001:0.0000027080,alaska_puertorico_58_00043:0.0000025687)99.8/100:0.2276131001,gary_all20_23005_00011:0.1230467328)99.8/100:0.2484447368,((JGI_mega_SPR_348_00011:0.0000028427,JGI_mega_SPR_377_00018:0.0000025576)99.9/100:0.3096291899,borton_2018_371_00065:0.6557313775)22.2/94:0.0627544489)85.4/100:0.0623628642,borton_2018_233_00031:0.4350253888)71.6/97:0.0565632413,((((((biochar_2018_96_00076:0.1300070619,gary_all20_1657_00089:0.1830638679)97.9/100:0.1603172256,gary_all20_15758_00021:0.1061594879)94.8/100:0.1368579926,(gary_all20_19029_00021:0.1179292471,gary_all20_5904_00003:0.0238384746)100/100:0.4477791567)83.7/96:0.0486560844,((EarthsVirome_11203_00034:0.0000028427,EarthsVirome_21586_00015:0.0000022386)99.2/100:0.1701012476,EarthsVirome_18028_00008:0.1488638093)95.3/100:0.1028467494)71.4/97:0.0243898500,(EarthsVirome_26040_00004:0.0664668174,(gary_all20_20307_00006:0.1601390093,gary_all20_21401_00011:0.1836428302)86.4/100:0.0847749593)99.3/100:0.2359495105)99.8/98:0.2714849193,((EarthsVirome_12465_00045:0.0000020759,EarthsVirome_15431_00028:0.0000020672)100/100:1.3057523960,(biochar_2018_1868_00020:0.1387136332,biochar_2018_816_00027:0.2908757561)93.8/100:0.2746559085)61.8/42:0.0518614213)51.6/42:0.0662639482)85.5/46:0.0627197806,(((((((biochar_2018_1242_00001:0.0089476736,(biochar_2018_500_00010:0.0094285342,biochar_2018_845_00006:0.0184807607)71/66:0.0079332933)97.5/96:0.0879720069,biochar_2018_306_00059:0.0829262347)65.1/98:0.0463792977,gary_all20_11366_00009:0.1027771493)97.3/100:0.1399794462,biochar_2018_369_00070:0.1179586885)98.9/100:0.2544521804,gary_all20_14533_00013:0.4500580786)11/73:0.0218119614,borton_2018_397_00015:0.6057923135)89.5/91:0.1060164027,(borton_2018_1044_00004:0.5035929798,gary_all20_15539_00017:0.4897087715)95.1/98:0.3065658925)28.7/68:0.0116049370)88.4/41:0.0508360585,((((gary_all20_18841_00012:0.5866211620,gary_all20_22736_00005:0.2484865353)0/51:0.0080256021,((EarthsVirome_10819_00046:0.4337619091,(((gary_all20_12194_00015:0.0253221391,gary_all20_3248_00046:0.0398835254)99.9/100:0.3720469119,gary_all20_16339_00004:0.5653371468)92.7/100:0.2064176706,gary_all20_11557_00022:0.4690957781)93.7/100:0.1741587856)78.3/77:0.0340369399,(((emerson_2018_65_00001:0.0000028427,(gary_all20_1290_00001:0.0000020581,gary_all20_15301_00001:0.0000025683)0/51:0.0000022779)100/100:0.3920123971,((gary_all20_4290_00039:0.1082964438,JGI_mega_SPR_1623_00002:0.0805411130)41.2/52:0.0217007570,(JGI_spades_SPR_2289_00013:0.0000023600,JGI_spades_SPR_503_00035:0.0000020402)99.9/100:0.2745801254)65/91:0.0511653261)100/100:0.3521088541,borton_2018_715_00012:0.4670155793)85.7/82:0.0842298676)86/89:0.0295646697)76.9/50:0.0175568612,(((borton_2018_545_00003:0.1010236173,((gary_all20_6696_00038:0.1119110487,((gary_all20_3735_00007:0.1357458081,gary_all20_21791_00008:0.1341312951)91.2/100:0.0471239451,(((EarthsVirome_11533_00010:0.0731227796,gary_all20_10579_00026:0.1909918480)89.6/100:0.0739022714,EarthsVirome_54966_00001:0.1143095181)96.2/100:0.1217727571,gary_all20_7384_00005:0.2766004019)6/44:0.0247300776)84.6/100:0.0568898015)38.1/98:0.0177025811,EarthsVirome_7296_00054:0.1840258108)31/44:0.0506174273)39.8/97:0.0942413106,(EarthsVirome_3043_00047:0.0000027035,EarthsVirome_3554_00036:0.0000024362)98.8/100:0.1844893502)99.8/100:0.2764966789,(EarthsVirome_1896_00005:0.0000023648,EarthsVirome_1896_00064:0.0000021875)99.3/100:0.2763670927)92.8/54:0.1181480977)78.6/81:0.0274953691,((((biochar_2018_319_00015:0.1424562731,biochar_2018_824_00012:0.1357699252)47.2/100:0.0588323674,borton_2018_308_00028:0.1465291380)30.7/99:0.0602366397,EarthsVirome_38363_00008:0.3472353500)88.9/100:0.1863065545,EarthsVirome_6329_00004:0.3431907111)100/100:0.6559721689)65.4/39:0.0085744033)84.8/78:0.0427029070,(gary_all20_11270_00004:0.3107177666,gary_all20_21858_00006:0.4812245416)99.6/98:0.3418677779)74.2/75:0.0153850542,gary_all20_15833_00003:0.8905624932)0/26:0.0039559888)72.3/62:0.0193780579,(((((((((((((borton_2018_331_00038:0.0349835939,(EarthsVirome_18019_00001:0.0000026903,(EarthsVirome_41673_00033:0.0000028427,EarthsVirome_43030_00006:0.0000028427)42.6/100:0.0068784604)91/100:0.1065902102)100/100:1.1705133080,(((borton_2018_260_00002:0.0952601127,((gary_all20_3555_00037:0.0590889365,gary_all20_12817_00015:0.1172284917)29/54:0.0400451640,gary_all20_21979_00011:0.2940855640)77.5/99:0.0299059288)88.8/100:0.0533529763,EarthsVirome_2287_00032:0.2459736949)79.7/67:0.0426463742,gary_all20_7539_00039:0.0710226840)80.3/67:0.0410548489)55.2/63:0.0161069807,gary_all20_13931_00003:0.1712985276)93.2/94:0.0949211649,(((borton_2018_495_00041:0.0434110748,borton_2018_945_00006:0.0455729660)78.4/99:0.0331705453,borton_2018_750_00011:0.0413104957)99.3/99:0.1724930237,(gary_all20_16993_00016:0.0511299060,gary_all20_9729_00047:0.6652841403)84.7/100:0.0514743992)99.3/100:0.2013094105)14.4/86:0.0557817992,gary_all20_18899_00008:0.4645452250)94.8/97:0.1272441605,((biochar_2018_496_00006:0.0844868553,gary_all20_4899_00016:0.1675060971)87.4/100:0.0595057214,biochar_2018_971_00028:0.0730291921)97.2/100:0.1408321195)82.5/88:0.0720194592,gary_all20_10610_00002:0.2304917034)81.2/85:0.0328314782,((EarthsVirome_8634_00019:0.1382595602,gary_all20_19505_00017:0.3326527267)93.2/100:0.1299453282,((biochar_2018_2589_00003:0.1245846790,(EarthsVirome_13818_00033:0.0000024548,EarthsVirome_40741_00007:0.0000026364)94.5/100:0.0854758110)97.5/100:0.1771790312,biochar_2018_603_00050:0.1565057895)100/100:0.4824349696)34.8/60:0.0341820599)99.3/99:0.1634295932,(((biochar_2018_2976_00005:0.0624532132,EarthsVirome_35215_00012:0.1257932293)97.6/100:0.1778058379,gary_all20_6057_00041:0.2458232824)99.4/100:0.2854638094,borton_2018_327_00038:0.4494158185)79.3/97:0.0703530594)71.6/28:0.0121096143,((borton_2018_808_00010:0.1665015626,gary_all20_13652_00012:0.2358862848)95.6/100:0.1060159975,(((biochar_2018_667_00024:0.1744321551,borton_2018_564_00011:0.1759624938)96.6/100:0.1593454511,borton_2018_1089_00005:0.2649428530)83.1/84:0.0491801039,EarthsVirome_25086_00015:0.3917474279)87.7/81:0.0676982487)73.7/28:0.0420153590)84.9/90:0.0608446500,((gary_all20_10618_00019:0.4174422445,gary_all20_10411_00010:0.2804972523)82.8/100:0.0657274860,((biochar_2018_944_00017:0.4638589008,EarthsVirome_3379_00063:0.3643408714)88.8/100:0.1292927656,(borton_2018_239_00008:0.4168441815,((((EarthsVirome_40592_00002:0.1500890564,gary_all20_7993_00037:0.2160757115)96.7/100:0.2222137639,((EarthsVirome_22747_00004:0.1636268305,gary_all20_16196_00010:0.4069348184)77.5/100:0.1247636364,gary_all20_21975_00001:0.4483536030)99.9/100:0.4860145399)50.3/95:0.0469537895,gary_all20_21323_00012:0.5074998670)58/94:0.0987919417,((EarthsVirome_31733_00008:0.2395489106,gary_all20_10887_00009:0.2997605896)99.2/100:0.4158353654,(((biochar_2018_1584_00009:0.2113672679,(gary_all20_4841_00030:0.0000029312,gary_all20_9206_00054:0.0136593930)99.8/100:0.2336555156)90.9/100:0.1682878492,(borton_2018_1042_00013:0.2063077070,borton_2018_292_00016:0.1982489347)96.4/100:0.2531240737)84.1/100:0.1159252569,borton_2018_805_00001:0.7517092679)97.1/100:0.3291634595)18.6/87:0.0778037186)25.7/92:0.0713521216)80.6/100:0.1348402094)87.5/98:0.0996131917)99.5/100:0.2413173034)75/98:0.0373789514,(biochar_2018_1145_00031:0.1872571487,gary_all20_2896_00065:0.2191947872)100/100:0.4273638333)99.4/100:0.2643337072,((((borton_2018_227_00064:0.2206423552,gary_all20_6386_00015:0.2834181624)76.8/100:0.0934807915,((JGI_mega_SPR_198_00038:0.0000028427,JGI_mega_SPR_389_00006:0.0000025489)88.3/100:0.3498684231,gary_all20_6018_00005:1.7690532384)68.8/81:0.2077791732)78/73:0.1177371621,borton_2018_280_00018:0.2104340440)93.1/97:0.1458434711,(borton_2018_494_00003:0.2224475983,borton_2018_776_00004:0.2512948495)93.4/100:0.1470893695)85.8/95:0.0654987971)99.4/99:0.2118351740)48.3/65:0.0300206850,((EarthsVirome_31134_00008:0.2591375843,(gary_all20_5706_00057:0.2406449102,gary_all20_4431_00036:1.0122683278)70.4/9:0.0712455712)79.8/9:0.0493710861,gary_all20_11680_00003:0.4819826283)94.6/86:0.0915026040)91.4/85:0.1026612774,(((((gary_all20_1900_00006:0.2672483958,(gary_all20_19059_00005:0.4158110288,(gary_all20_4499_00060:0.2019300889,(gary_all20_9849_00014:0.1087413603,gary_all20_8657_00047:0.2292675919)46/100:0.0737273664)56.3/100:0.1636157901)49.6/99:0.0349872455)99.9/100:0.8009320208,gary_all20_14345_00024:0.6731824345)72.2/99:0.1478296861,(EarthsVirome_26645_00011:0.0988815553,EarthsVirome_7674_00055:0.1411084671)100/100:0.7078957714)76.6/47:0.0624181873,biochar_2018_314_00073:1.2622706322)75.8/44:0.0830689446,(((((alaska_puertorico_274_00024:0.2392431412,gary_all20_8215_00021:0.4698504474)86.9/86:0.0777067357,(((alaska_puertorico_45_00059:0.2916811098,((gary_all20_13458_00006:0.1162711175,gary_all20_7400_00026:0.0915215380)69.6/92:0.0551356662,(gary_all20_15474_00016:0.0593752204,(gary_all20_14072_00016:0.1366344172,gary_all20_5545_00047:0.2638714860)99.9/100:0.2515993821)94.7/98:0.0629312746)30.4/87:0.0217882331)40.5/75:0.0235625501,(((gary_all20_10635_00014:0.0082124811,gary_all20_16722_00010:0.0624862345)85.1/100:0.0462392276,gary_all20_4172_00015:0.1397760241)94/100:0.0892434594,gary_all20_6839_00044:0.0415428203)91.5/96:0.0488342219)50.3/35:0.0473772441,((biochar_2018_254_00050:0.2135569428,biochar_2018_482_00025:0.3919275144)89.4/39:0.0966348058,((borton_2018_166_00063:0.1459259258,(gary_all20_4306_00023:0.1392738650,((EarthsVirome_11875_00030:0.0000026172,gary_all20_4719_00037:0.0000028427)99.4/100:0.2004109345,borton_2018_201_00054:0.3518883673)87.1/95:0.0923207954)0/14:0.0324022583)99.8/98:0.2498999181,(borton_2018_174_00015:0.5987921379,borton_2018_485_00022:1.4644046636)15.8/21:0.0480606267)75.8/22:0.0580388865)79.7/31:0.0416237086)72.7/75:0.0153600530)83.2/85:0.0795356890,borton_2018_990_00002:0.3368038154)91.8/99:0.1478588217,(((borton_2018_217_00042:0.4332185179,borton_2018_85_00069:0.2701371692)93.3/92:0.1125431007,(gary_all20_2582_00014:0.1736949484,gary_all20_3841_00032:0.0876818486)5.8/50:0.0180358934)75.8/86:0.0286845584,(((gary_all20_10451_00008:0.0432521908,gary_all20_10975_00016:0.0381198476)98/100:0.0751727317,gary_all20_22355_00004:0.0881355034)58.2/100:0.0278829737,gary_all20_7311_00019:0.0388642040)97.1/100:0.0929011209)96.5/100:0.2187043370)98.5/100:0.2999415985,(biochar_2018_1737_00006:0.3694790910,(gary_all20_5679_00053:0.1160205086,gary_all20_8658_00006:0.0812653391)96.5/100:0.1960122343)98.7/100:0.2950053755)95.8/100:0.2364993897)91.4/69:0.1504640120)85.4/72:0.0959598736,((((((((((((((alaska_puertorico_140_00036:0.0449533909,alaska_puertorico_757_00010:0.1456826198)96.9/100:0.0712891805,gary_all20_13444_00005:0.1321124689)84/91:0.0291357621,(((((biochar_2018_1033_00017:0.1069957801,biochar_2018_991_00024:0.1024022581)37.4/86:0.0209344271,(((biochar_2018_1075_00036:0.0359516748,biochar_2018_527_00064:0.0656690323)14.1/97:0.0243410710,gary_all20_4456_00040:0.0474279185)95.5/100:0.0802552055,biochar_2018_678_00045:0.0909106540)85.3/98:0.0551156855)95/97:0.0756288938,(gary_all20_8982_00026:0.1023951828,biochar_2018_1687_00021:0.2365176766)88.7/100:0.0932721389)98.7/100:0.1456039668,(gary_all20_4734_00041:0.0725816933,gary_all20_6435_00035:0.2016101004)97.7/100:0.1075035809)89.9/56:0.0559411852,(((((gary_all20_18712_00001:0.1999694579,biochar_2018_80_00071:0.2747866564)71.6/92:0.0648567633,((gary_all20_17270_00012:0.0759479800,gary_all20_5388_00069:0.0604521580)54.5/100:0.0421436440,gary_all20_4521_00017:0.2441296567)92.1/100:0.0752138385)87.1/92:0.0558527023,gary_all20_7555_00007:0.2778669521)80.8/69:0.0394460719,(((((((((gary_all20_9611_00027:0.1041295288,EarthsVirome_20163_00021:0.1319486623)67.1/39:0.0327198449,(gary_all20_5932_00061:0.2001294328,(EarthsVirome_6508_00034:0.0216604970,gary_all20_4970_00030:0.0135125876)99.6/100:0.1395897477)68.5/39:0.0144648441)38.7/51:0.0149977323,(((gary_all20_11538_00022:0.1510934904,gary_all20_5920_00030:0.0818681513)92.6/100:0.1108174197,gary_all20_19139_00019:0.2545471479)10.7/89:0.0158008274,SPR_ownSam_711_00023:0.3294761000)94.2/99:0.0832606919)79.9/85:0.0260256380,biochar_2018_1149_00026:0.3723604949)4.4/23:0.0241416735,(gary_all20_14147_00016:0.1798162143,((gary_all20_18991_00018:0.2270748132,gary_all20_22518_00008:0.1272104032)13.7/85:0.0617723146,gary_all20_5290_00067:0.1561580310)90.1/86:0.0637742691)69.4/25:0.0322535144)85.9/50:0.0312916516,(gary_all20_15789_00025:0.2012660945,biochar_2018_1472_00018:0.1386860532)79.3/56:0.0457130885)29.3/62:0.0291253209,biochar_2018_1043_00020:0.1888761800)51.9/42:0.0160411296,(gary_all20_6549_00037:0.2959506826,biochar_2018_2932_00004:0.2907668971)67.9/55:0.0555792138)91.7/48:0.0504323780,((gary_all20_17683_00025:0.1215268665,biochar_2018_1549_00013:0.1855450101)81.9/99:0.0307823497,gary_all20_8669_00018:0.3670078216)65.2/61:0.0304547316)62.8/24:0.0084712537)62.4/16:0.0089060616,((((gary_all20_6937_00045:0.3092540149,(((gary_all20_1421_00097:0.0000022156,gary_all20_15416_00014:0.0269916717)99.8/100:0.1668581163,(SPR_ownSam_69_00060:0.0000027023,SPR_ownSam_94_00059:0.0000021035)99.2/100:0.1522538026)85.3/100:0.0799235294,gary_all20_1877_00006:0.0875029591)99.9/100:0.3764315394)61.1/45:0.0523928775,(gary_all20_6994_00033:0.1583286043,((((biochar_2018_1172_00007:0.0010139653,biochar_2018_447_00008:0.0190047539)97.6/100:0.0545944127,biochar_2018_1239_00013:0.0185516075)100/100:0.1629569328,((biochar_2018_1649_00010:0.0294757232,biochar_2018_559_00047:0.0242955236)94/100:0.0782383397,((biochar_2018_1174_00050:0.1075803205,biochar_2018_2606_00002:0.1853312830)93/100:0.1111466636,biochar_2018_1272_00001:0.1838157791)95.9/100:0.1516650725)51.7/92:0.0489223586)88/98:0.0520448136,gary_all20_8869_00019:0.1447923938)80.9/90:0.0245722462)56.5/86:0.0150348718)82.1/46:0.0313184623,(EarthsVirome_37289_00021:0.0285454150,gary_all20_6830_00035:0.0455822434)100/100:0.2670687161)84.9/55:0.0384617744,(gary_all20_10548_00007:0.1091434871,gary_all20_5292_00012:0.1445524729)99.8/100:0.1637531758)52.9/39:0.0164933942)84.3/52:0.0386719592)98.8/100:0.1168411454)77.3/66:0.0281019433,((((JGI_mega_SPR_174_00015:0.0000028427,JGI_mega_SPR_177_00044:0.0000022978)99.9/100:0.1708401173,(gary_all20_7532_00024:0.1160007331,gary_all20_8455_00031:0.1774474351)91.5/100:0.0881079157)96.3/96:0.0895571496,(((((gary_all20_7922_00044:0.1404506777,(gary_all20_5066_00051:0.1862976343,gary_all20_4400_00035:0.1459102370)96.3/100:0.1093252970)92.8/98:0.0772793536,gary_all20_7387_00011:0.2005310371)82.4/91:0.0222120114,((gary_all20_14544_00011:0.1615545058,gary_all20_21765_00011:0.1416212090)98.8/100:0.1511765847,(gary_all20_10902_00005:0.1358404409,((gary_all20_15418_00003:0.0307468319,gary_all20_5084_00047:0.0763012993)93/100:0.0603061923,gary_all20_16295_00017:0.0333816588)100/100:0.2070744263)97.6/100:0.1195255674)0/75:0.0000025409)93/92:0.0366184837,((EarthsVirome_20109_00028:0.0000028586,EarthsVirome_46833_00015:0.0000028394)99.9/100:0.1867505180,(gary_all20_16469_00001:0.0116889112,gary_all20_21397_00013:0.0557982086)100/100:0.3060992850)96/98:0.1160544063)75.8/91:0.0143782129,(((gary_all20_17416_00008:0.2481282990,SPR_ownSam_509_00006:0.2954085539)40.9/26:0.0393152802,(JGI_spades_SPR_757_00021:0.1646547648,((biochar_2018_949_00025:0.1938814162,gary_all20_10035_00024:0.1345979907)98.7/100:0.2890480542,EarthsVirome_39375_00002:0.3835668980)98.5/100:0.3674092159)80.2/96:0.0634000105)76.8/27:0.0201370466,((SPR_ownSam_579_00002:0.2141143612,SPR_ownSam_909_00007:0.1995680722)84.1/100:0.0994688200,gary_all20_4964_00049:0.4698884302)84/99:0.0909260286)91.7/26:0.0517756090)76.2/26:0.0170859259)89.3/29:0.0360350005,(gary_all20_15536_00014:0.1757206853,gary_all20_5149_00036:0.7024201902)88.6/90:0.1056463483)48.4/68:0.0050899696)61.4/14:0.0055403464,(gary_all20_18907_00016:0.1452332417,gary_all20_5707_00037:0.2574051425)100/99:0.2593587974)80.9/74:0.0201492575,(((gary_all20_4148_00045:0.1143931973,(gary_all20_8978_00028:0.0121131016,(SPR_ownSam_154_00033:0.0000028427,SPR_ownSam_254_00037:0.0000020161)99.8/100:0.1232641931)96.4/100:0.0779426531)94.7/100:0.0774526167,gary_all20_7630_00029:0.2069054824)69.7/82:0.0313502374,((((biochar_2018_2907_00008:0.1774958081,(((((gary_all20_17681_00010:0.1544372846,SPR_ownSam_305_00016:0.1468499098)86.7/74:0.0430721019,((JGI_mega_SPR_164_00027:0.0000025495,JGI_spades_SPR_479_00066:0.0000021210)96.6/100:0.0720482750,gary_all20_8567_00015:0.2215666908)82.7/89:0.0279309375)0/24:0.0139400193,(gary_all20_3432_00011:0.0194410270,alaska_puertorico_380_00013:0.2806284112)89.1/77:0.0516263840)58.7/65:0.0252110968,gary_all20_5628_00031:0.1727196682)85.4/72:0.0531334562,SPR_ownSam_888_00016:0.2685530598)91.9/100:0.0842278446)28.6/61:0.0234359610,((EarthsVirome_20059_00010:0.0000020805,gary_all20_18456_00008:0.0000024193)0/99:0.0000024254,EarthsVirome_13243_00033:0.1481334814)60.2/85:0.2630124952)25.1/40:0.0172763298,(gary_all20_14076_00006:0.2444169916,(gary_all20_16160_00005:0.1404217965,gary_all20_9691_00015:0.1038721794)88.5/100:0.0512139422)81.5/55:0.0348081619)86.2/45:0.0312233881,(((gary_all20_1693_00045:0.0652872129,gary_all20_1985_00057:0.1113816696)99.1/100:0.1070745471,EarthsVirome_27866_00037:0.1462590891)89.8/61:0.0472549851,((gary_all20_13939_00013:0.2458694841,((gary_all20_3853_00045:0.2055890430,(biochar_2018_1401_00028:0.2030844105,SPR_ownSam_891_00017:0.1998156504)70.1/100:0.0539314629)25.8/98:0.0621548545,biochar_2018_1214_00018:0.2239845486)98.6/100:0.1811900407)87.8/72:0.0730774079,SPR_ownSam_378_00023:0.2082156397)76.9/4:0.0195748812)71.2/4:0.0058739338)91.2/76:0.0310825908)75.6/81:0.0177051516)35.6/62:0.0208893063,(gary_all20_1299_00012:0.2318960022,(((borton_2018_295_00047:0.0627466205,gary_all20_7170_00035:0.0852388514)93.7/100:0.0611726308,gary_all20_21558_00008:0.0670053996)98.2/100:0.1004330064,(((gary_all20_18539_00020:0.2787110146,gary_all20_2012_00006:0.0809723110)86.7/81:0.0368583853,gary_all20_2204_00025:0.1411080119)83.2/81:0.0381521344,((gary_all20_2000_00086:0.1096818256,gary_all20_8635_00019:0.2361838219)56.4/98:0.0402064212,gary_all20_2095_00064:0.0668331184)99.2/100:0.1273248529)99.9/100:0.1919450725)48.8/44:0.0135884167)75/47:0.0221306491)83.1/60:0.0299255349,gary_all20_3258_00024:0.2039052006)0/85:0.0048215203,(((alaska_puertorico_41_00011:0.0000026148,gary_all20_12662_00001:0.0000026676)99.9/100:0.2505763237,(SPR_ownSam_443_00023:0.2522028288,SPR_ownSam_321_00039:0.5620543845)89.6/100:0.1002054328)79.8/82:0.0491346865,(SPR_ownSam_155_00022:0.0000027525,SPR_ownSam_87_00087:0.0000020779)100/100:0.3469372003)83/75:0.0416619300)88.8/76:0.0568316591,gary_all20_7343_00001:0.3768121573)83.6/95:0.0390646763,((((gary_all20_5852_00056:0.0000023493,gary_all20_6215_00045:0.0246659769)99.3/100:0.1720715575,JGI_spades_SPR_1707_00009:0.2238027760)98.5/100:0.2166299078,EarthsVirome_4941_00034:0.5723654609)81.5/15:0.0597751991,(EarthsVirome_50937_00014:0.3779475152,gary_all20_17184_00027:0.5279030280)86.8/16:0.1065797740)75/78:0.0341309584)91/81:0.0835580777,(((gary_all20_1572_00037:0.1641140756,gary_all20_1944_00081:0.0981618914)98.6/100:0.2538610531,(EarthsVirome_6067_00022:0.3480071472,gary_all20_5312_00035:0.4383665335)34.6/92:0.0929011698)96.5/92:0.2030543495,(borton_2018_252_00047:0.4861909186,gary_all20_14305_00012:0.5919668865)15.5/81:0.0279127359)84.7/70:0.0431594724)76.8/78:0.0566757833,(((((((((((((((((((biochar_2018_2105_00026:0.1256986548,biochar_2018_832_00027:0.2389855009)83.9/100:0.0581819273,(biochar_2018_2675_00012:0.1846164917,biochar_2018_738_00033:0.1493834747)97.6/100:0.1307984326)98.6/99:0.1267198043,(((gary_all20_7126_00030:0.2031076120,((gary_all20_4906_00038:0.2516604256,SPR_ownSam_556_00009:0.3173350392)89/100:0.1081472774,gary_all20_10650_00007:0.7189801442)83/98:0.0555509047)81.6/96:0.0424393583,(gary_all20_23459_00011:0.2473925309,gary_all20_16792_00006:0.3045856886)83.3/97:0.0626491155)91.6/92:0.0677767986,((((biochar_2018_1261_00047:0.0889987160,(gary_all20_1526_00077:0.1148470207,EarthsVirome_12739_00031:0.0901657612)25.2/91:0.0423668508)98.3/100:0.1429763671,JGI_spades_SPR_1004_00007:0.2668044821)88.5/100:0.0650531557,biochar_2018_2875_00005:0.0904523382)94.2/100:0.1017532075,((biochar_2018_1253_00030:0.0966875509,gary_all20_17001_00011:0.2417946558)90.3/100:0.0611094873,biochar_2018_215_00049:0.1004325667)97.5/100:0.1444018686)91.2/98:0.0838614386)84.6/58:0.0237969191)0/34:0.0000020265,((alaska_puertorico_412_00005:0.5517585053,(JGI_mega_SPR_1004_00004:0.0000024203,JGI_spades_SPR_1110_00019:0.0000024551)100/100:0.4995367582)46.2/95:0.1120535007,(gary_all20_7036_00035:0.2018453648,((gary_all20_1025_00042:0.0724660778,gary_all20_1103_00066:0.1123871568)98.8/100:0.3183543963,alaska_puertorico_833_00004:0.4746468010)95.6/100:0.2016780182)85/95:0.1398671683)88.7/95:0.0807232959)84.9/61:0.0446511105,((gary_all20_22071_00012:0.3140915008,gary_all20_3066_00029:0.3995550407)84.7/65:0.0882744685,gary_all20_9024_00009:0.2838784095)79.8/62:0.0257459888)82.9/97:0.0356849511,(gary_all20_4857_00050:0.3354748650,biochar_2018_309_00012:0.3238331134)89.3/96:0.1066293581)92.5/97:0.0623373869,((alaska_puertorico_50_00066:0.2389179884,gary_all20_1548_00060:0.2220687960)10.8/83:0.0200612834,(gary_all20_16166_00010:0.0995309799,gary_all20_18964_00007:0.0595315315)100/100:0.2385504941)92.6/93:0.0746962568)56.5/59:0.0223108749,(((gary_all20_20289_00016:0.1481247216,gary_all20_5188_00018:0.2607424586)14.2/28:0.0635050677,gary_all20_8392_00032:0.2844213803)0/20:0.0117811593,gary_all20_14775_00017:0.4442950458)98/99:0.1542750854)58.6/84:0.0152885640,(gary_all20_8960_00012:0.1533091286,gary_all20_16411_00019:0.2061590359)90.8/93:0.0618540802)91.4/98:0.0348634094,(((((gary_all20_1180_00081:0.2010701702,gary_all20_1403_00080:0.0941018892)27/95:0.0320111641,gary_all20_1838_00080:0.1204360200)94.4/99:0.0906708601,gary_all20_1141_00015:0.2571639467)66.1/99:0.0602579000,(gary_all20_12325_00018:0.1638410172,gary_all20_1578_00010:0.0901792806)100/100:0.3332611390)95.3/100:0.0796863863,(gary_all20_1612_00041:0.3045609691,(((((EarthsVirome_2367_00024:0.1541871266,gary_all20_17189_00015:0.1461837536)59.1/93:0.0860804741,gary_all20_8746_00013:0.3360301111)87/100:0.1203851270,gary_all20_7446_00009:0.3591334704)88.9/87:0.0766192321,((gary_all20_21727_00006:0.2346747573,gary_all20_14921_00004:0.7159398720)0/82:0.0134076434,(gary_all20_8041_00009:0.5241688021,gary_all20_21218_00003:0.4324531513)88.8/93:0.1240246505)87.8/89:0.0865502138)25.9/79:0.0266022264,gary_all20_9687_00002:0.1652766990)99.4/100:0.1934756114)46.8/81:0.0196659266)97.4/92:0.1089456158)42.6/53:0.0081318030,((gary_all20_3862_00047:0.1804249644,gary_all20_635_00037:0.2038480821)71.4/99:0.0856125435,JGI_mega_SPR_247_00030:0.2024055948)86.7/92:0.0516607744)0/48:0.0132247604,gary_all20_11418_00026:0.2447822807)90.4/93:0.0778453874,(((((biochar_2018_1509_00033:0.1257237465,gary_all20_2708_00041:0.2058021824)88.2/85:0.0524132026,(gary_all20_4787_00055:0.1809878761,gary_all20_3791_00062:0.1683791122)82.5/85:0.0501703208)85.6/97:0.0361517175,gary_all20_11486_00033:0.2892130435)80.5/94:0.0303017435,(gary_all20_11315_00001:0.2313093941,(gary_all20_17251_00013:0.1045109457,gary_all20_21582_00015:0.0889720025)99.2/100:0.1453422649)84.4/80:0.0573808542)75.5/79:0.0347437884,gary_all20_13597_00004:0.4880580882)88.6/99:0.0736546679)82.1/95:0.0362542444,gary_all20_3085_00079:0.3462471906)72.3/40:0.0130736445,(gary_all20_1366_00010:0.4176282551,gary_all20_2457_00058:1.3834752941)85.5/44:0.2604869304)78.3/14:0.0177893187,(borton_2018_351_00016:0.3146377958,(gary_all20_16738_00014:0.0356783412,gary_all20_19485_00004:0.2063022191)100/100:0.5181381973)79/42:0.0718669375)20/11:0.0179067803,((((((((((biochar_2018_1031_00005:0.1292871495,gary_all20_19462_00002:0.1131815156)56.9/100:0.0436639765,(gary_all20_1015_00106:0.1475519716,gary_all20_1236_00052:0.2786820480)63.5/100:0.0350849662)86.7/100:0.0535631467,gary_all20_9550_00023:0.3369554720)90.3/100:0.0706918328,((((((biochar_2018_107_00068:0.0372559622,gary_all20_7031_00019:0.2247537869)87.9/99:0.0423258895,gary_all20_7186_00006:0.0760088704)72.9/96:0.0215146857,((biochar_2018_1278_00024:0.0347207602,(biochar_2018_2627_00013:0.0516387121,biochar_2018_1760_00006:0.0749152871)83.8/100:0.0209836197)97.8/100:0.0756892421,(((((((((gary_all20_11400_00024:0.0538161837,gary_all20_13355_00018:0.0830249258)81.3/99:0.0378360194,((gary_all20_21222_00001:0.0322958778,(EarthsVirome_12692_00023:0.0137793384,EarthsVirome_8565_00039:0.0267626059)99.5/100:0.0825854876)96.1/100:0.0698536479,(((((biochar_2018_1528_00001:0.0000026083,(biochar_2018_1635_00004:0.0000029205,biochar_2018_2040_00001:0.0000028427)0/82:0.0000020486)98.5/100:0.0644442258,biochar_2018_2022_00003:0.0360859334)39.8/97:0.0173635809,biochar_2018_2901_00002:0.0468531033)75.1/97:0.0112395581,biochar_2018_2708_00026:0.0617566626)99.1/99:0.0934252759,(EarthsVirome_20477_00015:0.2233301436,gary_all20_18814_00002:0.2216774760)43.5/97:0.0127020929)43.7/73:0.0446837634)73.2/67:0.0228528893)92.2/69:0.0489575168,(biochar_2018_2597_00002:0.1934864127,gary_all20_5042_00023:0.0459136244)80.7/95:0.0235138822)83.9/61:0.0181191816,biochar_2018_2770_00008:0.0833361155)82.8/63:0.0223435239,biochar_2018_1285_00006:0.0415829792)90.8/65:0.0335951582,((gary_all20_11438_00004:0.0000025321,gary_all20_14412_00030:0.0000020589)99.3/100:0.0903943062,gary_all20_17296_00011:0.1741900889)87.2/56:0.0257971003)0/45:0.0000027190,EarthsVirome_8541_00014:0.0809585327)91.3/64:0.0360411766,gary_all20_17881_00008:0.0630046522)88.5/77:0.0205965792,(((biochar_2018_695_00003:0.0787082542,gary_all20_17636_00020:0.1015542892)76.8/94:0.0141536559,gary_all20_12390_00009:0.1115176936)96.2/99:0.0543090567,((((borton_2018_1056_00002:0.0308663024,borton_2018_277_00033:0.0407164082)90/100:0.0557390261,(borton_2018_256_00022:0.0975076402,gary_all20_5492_00013:0.1731013910)90.6/100:0.0572027425)76.5/16:0.0167477955,gary_all20_17822_00002:0.0766585312)96.5/99:0.0464382754,gary_all20_1478_00055:0.0847915701)51.3/15:0.0096234099)78.5/13:0.0171625554)82.8/16:0.0230855813)94/98:0.0504816930)84.1/95:0.0265846094,EarthsVirome_35609_00015:0.2543594693)66.2/35:0.0116406340,(((gary_all20_16028_00002:0.0739182612,((emerson_2018_264_00003:0.0000028427,gary_all20_4206_00040:0.0000028427)99.2/100:0.0842990598,gary_all20_2592_00046:0.0000020752)100/100:0.2672634626)87.7/96:0.0497292759,((biochar_2018_805_00024:0.1099943181,gary_all20_1970_00065:0.1444110922)5.5/72:0.0100472038,(((gary_all20_20291_00003:0.0748869720,(gary_all20_7651_00030:0.1558350706,gary_all20_2394_00025:0.3946994048)86.5/95:0.0588495985)16.5/91:0.0330167948,gary_all20_23312_00006:0.1719267095)84.5/90:0.0305645784,gary_all20_19285_00005:0.1914286077)76.4/91:0.0249348681)92.9/94:0.0491830912)9.3/81:0.0076085249,((gary_all20_12312_00017:0.0000028427,gary_all20_20121_00009:0.0000028427)86.8/100:0.0246458364,gary_all20_1795_00071:0.0538895474)100/100:0.2168562098)87.1/62:0.0189629059)77.2/32:0.0145563780,((((biochar_2018_753_00005:0.1254579643,((emerson_2018_235_00046:0.0000027550,gary_all20_1377_00045:0.0000028427)92.4/100:0.0773918393,gary_all20_863_00108:0.2123291762)96/100:0.1031837531)65.8/99:0.0409948620,gary_all20_16014_00010:0.1891925994)96.2/100:0.1109860156,(SPR_ownSam_678_00007:0.2180987419,gary_all20_13069_00027:0.2234071008)76/96:0.0273821685)85.7/97:0.0492276734,((((((((((((alaska_puertorico_775_00007:0.2533919450,(gary_all20_18337_00012:0.1148476388,EarthsVirome_49890_00009:0.0988206296)74.5/99:0.0589662337)92.8/35:0.0640674223,(((((biochar_2018_2652_00003:0.1213244996,gary_all20_8036_00032:0.2731454655)81.6/7:0.0340900709,(((gary_all20_12490_00022:0.1122612295,gary_all20_9549_00022:0.0369939282)86.6/100:0.0346131660,(gary_all20_8331_00029:0.0645115187,SPR_ownSam_1857_00001:0.0330162995)95.6/100:0.0547169533)0/15:0.0077778748,gary_all20_19943_00022:0.1003033655)85.7/100:0.0183346580)62.6/7:0.0118486185,gary_all20_5359_00039:0.1131736179)69.6/6:0.0101389438,gary_all20_14408_00020:0.2513281171)64/15:0.0120853349,EarthsVirome_47052_00012:0.0870125846)91.6/29:0.0354031524)74.7/8:0.0119884532,(biochar_2018_985_00046:0.0080466705,(gary_all20_11678_00017:0.0836835356,((((EarthsVirome_12719_00014:0.0000028427,EarthsVirome_4570_00049:0.0000028427)0/83:0.0000023238,EarthsVirome_9027_00060:0.0198699230)96.1/100:0.0714518025,gary_all20_19326_00015:0.0805706108)98.6/99:0.0953226197,biochar_2018_2398_00003:0.1485925511)73.5/9:0.0308088994)85.8/9:0.0193627090)45.8/8:0.0076298294)62.6/24:0.0048566704,gary_all20_5408_00001:0.1186584628)87.8/55:0.0368556284,gary_all20_7634_00047:0.0900960026)87/56:0.0507724399,((((((biochar_2018_1263_00023:0.1086074589,gary_all20_6310_00041:0.0929229610)41.5/89:0.0071975570,borton_2018_612_00010:0.1270866821)88.9/51:0.0239294400,gary_all20_6042_00075:0.1544753557)75.7/50:0.0096274587,(((((((biochar_2018_1641_00017:0.0453158884,((((EarthsVirome_11381_00002:0.0000028427,EarthsVirome_17270_00003:0.0000028427)97.6/100:0.0686899774,gary_all20_3542_00063:0.1397351670)82.1/95:0.0218807423,gary_all20_8699_00030:0.0664566494)39.9/81:0.0108600684,gary_all20_4417_00045:0.1248384364)85/77:0.0194052160)13.7/36:0.0128403669,biochar_2018_2101_00013:0.0702489619)85.7/92:0.0246229176,(((gary_all20_14494_00013:0.1126600911,gary_all20_14861_00021:0.0565080335)74.7/28:0.0106371563,gary_all20_11209_00020:0.1169990922)95.3/100:0.0550651889,(gary_all20_4939_00067:0.0641313723,(biochar_2018_498_00008:0.1465215426,gary_all20_6715_00049:0.1176208712)34.5/29:0.0241093859)91.5/100:0.0461632621)84.1/40:0.0403045749)3.4/70:0.0090484515,gary_all20_6365_00035:0.0557009262)96.6/100:0.0492822640,(biochar_2018_1811_00003:0.0235802847,biochar_2018_1848_00013:0.0209292455)88.5/100:0.0272878939)97.1/100:0.0507324613,(gary_all20_2231_00027:0.0755639236,gary_all20_7075_00031:0.1022503339)98.3/100:0.0811727519)79.7/89:0.0135740434,gary_all20_9115_00001:0.0932814439)49.6/46:0.0073628065)91.7/87:0.0284711272,(EarthsVirome_13279_00039:0.2495937722,(biochar_2018_697_00023:0.0963811400,EarthsVirome_32657_00002:0.2447793621)89/96:0.0519163929)84.8/93:0.0335001168)19.5/75:0.0079445286,biochar_2018_2710_00008:0.1180593939)87.1/89:0.0290168433)87.7/63:0.0466910752,SPR_ownSam_771_00015:0.2831043485)82.4/60:0.0414576971,gary_all20_4823_00008:0.1280078817)91.6/64:0.0897094176,(((biochar_2018_1727_00006:0.1265617140,biochar_2018_91_00074:0.1182754863)88.3/100:0.0580456270,borton_2018_168_00041:0.1591868512)97.3/100:0.1461245128,(((biochar_2018_502_00003:0.0865397095,biochar_2018_927_00030:0.1508990247)86.1/100:0.0360838011,gary_all20_5947_00039:0.1157402645)84.1/55:0.0343899890,(gary_all20_7855_00027:0.0974890098,(gary_all20_22273_00015:0.1788177878,gary_all20_22535_00006:0.2531142659)16.4/21:0.0292383689)75.6/21:0.0315733844)93.9/99:0.1177366815)99.5/100:0.2158512928)52.6/39:0.0431805204,(EarthsVirome_12259_00043:0.0000028427,gary_all20_13274_00022:0.0000028427)99.5/100:0.1836515912)72.6/81:0.0595666931,biochar_2018_214_00007:0.4486296270)47/99:0.0412283288,biochar_2018_2592_00005:0.5549592407)97.1/92:0.1370654660)61/30:0.0103875140)97.9/98:0.0792133663)92.1/100:0.0650168115,((biochar_2018_1220_00031:0.0571250217,gary_all20_18301_00022:0.0693926124)99.3/100:0.1423297961,biochar_2018_239_00032:0.1070474744)93.6/100:0.0726514465)9.1/82:0.0168931980,(((biochar_2018_1153_00020:0.0498934001,gary_all20_4104_00065:0.0233147232)96.1/100:0.0649705643,gary_all20_8137_00060:0.0965237549)92.3/100:0.0657345158,gary_all20_13210_00006:0.0762913501)100/100:0.2209818558)84.6/72:0.0725904086,((((((borton_2018_1144_00016:0.0129941103,borton_2018_81_00101:0.0126755450)88.4/99:0.0272228039,borton_2018_651_00017:0.0048927324)99.2/100:0.1360777527,gary_all20_2729_00021:0.1151591744)68/35:0.0248564649,((borton_2018_269_00003:0.0693573033,(borton_2018_52_00054:0.0085736126,gary_all20_1166_00032:0.0192968729)29.1/99:0.0121804155)70.7/99:0.0264311087,gary_all20_6050_00003:0.0187422773)99.9/100:0.1732300057)6.4/20:0.0416275182,(borton_2018_45_00030:0.0214774565,borton_2018_529_00029:0.0418782553)94.5/100:0.1316443776)100/100:0.4726327423,borton_2018_272_00013:0.3414918371)75/10:0.0922432252)93.5/33:0.1117350368,(((((((((((((biochar_2018_1532_00012:0.0500212940,biochar_2018_1895_00005:0.0401590747)72.9/100:0.0383029292,(biochar_2018_1765_00018:0.0627836194,gary_all20_7830_00035:0.1036812115)78.4/100:0.0221535530)31/97:0.0081200637,(gary_all20_19880_00011:0.0913102051,biochar_2018_1009_00033:0.3194582973)83.2/91:0.0549636422)80.1/90:0.0265222923,((((EarthsVirome_22607_00008:0.0778753319,EarthsVirome_22825_00002:0.0624963382)89.6/100:0.0285307032,gary_all20_11506_00004:0.0405199012)77.7/95:0.0144414189,(gary_all20_8271_00020:0.1300100562,gary_all20_10468_00009:0.1064930897)92.4/93:0.0601852087)57.7/87:0.0152783380,(EarthsVirome_7408_00019:0.0630684746,gary_all20_10431_00009:0.3405248073)86/75:0.0358942332)90.6/83:0.0369051053)90.1/98:0.0472541148,gary_all20_6161_00016:0.5312271118)19.2/15:0.0317229462,gary_all20_2305_00054:0.0845705240)86/31:0.0456871993,((((EarthsVirome_34786_00010:0.0000028427,EarthsVirome_46542_00007:0.0000028427)99.1/100:0.1132785946,gary_all20_16177_00017:0.1264092653)93.1/100:0.0589242917,EarthsVirome_36388_00017:0.0795173290)87.9/100:0.0582109458,gary_all20_19616_00012:0.1956677633)38.3/99:0.0260072379)99/97:0.1093001555,(((biochar_2018_1981_00019:0.1640022858,(((gary_all20_10824_00005:0.0000025952,gary_all20_4314_00039:0.0000025404)91.8/100:0.0419571184,((gary_all20_13798_00011:0.0070364639,gary_all20_18257_00016:0.0321701185)97.9/100:0.0591802255,gary_all20_4679_00027:0.0673160294)81.3/100:0.0241482130)46.2/98:0.0294837029,gary_all20_4299_00032:0.0572205451)90.1/100:0.0478940113)91.7/98:0.0393103649,((((gary_all20_1700_00054:0.0000024154,gary_all20_5094_00033:0.0134273430)79.2/100:0.0066412675,gary_all20_2008_00038:0.0133244979)0/98:0.0011145647,(gary_all20_8079_00024:0.0000025332,gary_all20_8442_00025:0.0000026076)82/100:0.0257392238)99.7/100:0.1373209753,(gary_all20_10042_00006:0.1093486671,(EarthsVirome_1572_00027:0.0000022173,EarthsVirome_1572_00107:0.0000024397)99.9/100:0.1756300186)93.5/66:0.0777165349)74/53:0.0318433399)87.2/54:0.0339492555,(gary_all20_13140_00022:0.2251960930,gary_all20_1939_00025:0.2252348197)90.8/67:0.0803848805)90/94:0.0368431841)0/52:0.0000029668,gary_all20_5598_00002:0.2887484847)100/100:0.3430165222,gary_all20_6842_00011:0.0795023105)8.1/33:0.0341391208,gary_all20_2987_00044:0.2499077556)93.2/98:0.1293731342,EarthsVirome_17888_00016:0.2119568684)99.1/99:0.2388988295,((((borton_2018_883_00015:0.2199239630,((EarthsVirome_6806_00050:0.0475030466,gary_all20_2725_00062:0.2434906352)91/100:0.0585371665,gary_all20_9130_00027:0.1131282593)91/100:0.0529709692)79/78:0.0356873646,gary_all20_17268_00001:0.1323623625)92.1/96:0.1037005610,((EarthsVirome_23191_00025:0.0718700217,(gary_all20_3029_00028:0.1292328779,(gary_all20_16909_00009:0.2250338983,EarthsVirome_15605_00041:0.2725457998)79.1/81:0.0502662285)96.5/100:0.0963896672)70.8/77:0.0551323610,EarthsVirome_2930_00042:0.1366269733)61.1/81:0.0643053628)84.7/99:0.0829687913,gary_all20_7288_00022:0.2960411889)91.2/100:0.1290162519)99.8/100:0.3392180188)41.4/13:0.0293528682,((gary_all20_11085_00029:0.0000029057,gary_all20_8372_00012:0.0125291050)100/100:0.4229859336,SPR_ownSam_1112_00009:0.1609120146)99.5/100:0.2788913610)74/72:0.0353608958,((SPR_ownSam_1500_00011:0.0000028427,SPR_ownSam_534_00004:0.0000028427)97.8/100:0.2247608671,(((((((alaska_puertorico_314_00012:0.1528713195,(gary_all20_12491_00005:0.0000028427,gary_all20_18110_00006:0.0000028427)92.4/100:0.0644301142)96.6/100:0.0895425872,EarthsVirome_26360_00018:0.2225681471)19.3/99:0.0310482561,((gary_all20_6315_00017:0.2081551423,gary_all20_875_00016:0.1229752843)21.3/90:0.0332074701,((gary_all20_16512_00008:0.0571635063,(gary_all20_5061_00055:0.0256840639,EarthsVirome_6579_00017:0.5190329982)85.4/96:0.0451683070)90.6/100:0.0608642958,gary_all20_7971_00031:0.2126097663)98.2/100:0.1291133841)85.8/100:0.0385933089)99.9/100:0.1967292075,gary_all20_15388_00011:0.1181056136)98.6/99:0.1608853559,gary_all20_19599_00030:0.1469294823)47.9/56:0.0249051835,(gary_all20_12052_00014:0.1824227043,gary_all20_1768_00034:0.1051236546)53.6/47:0.0370163739)43.1/86:0.0245044049,EarthsVirome_11786_00003:0.1355769854)100/100:0.5717628522)89.8/83:0.0942262638)85.8/77:0.0412935625)96.2/42:0.1062448471,((gary_all20_8564_00026:0.4020602199,SPR_ownSam_1904_00012:0.4453860712)92.5/93:0.1534892782,(SPR_ownSam_1694_00003:0.3056939226,SPR_ownSam_849_00011:0.2962646786)29.9/85:0.0753600533)75.2/88:0.0246087961)89/40:0.0590613043,((gary_all20_19833_00002:0.4261320354,(gary_all20_5016_00003:0.4258247810,gary_all20_4871_00040:0.5502130224)44.7/87:0.0724461242)99.8/100:0.4696155452,((borton_2018_481_00006:0.6833480575,gary_all20_3771_00018:0.3224740557)96/99:0.2182748231,(borton_2018_938_00006:0.2568917405,EarthsVirome_16285_00031:0.1739292327)79.7/100:0.0515615253)99.5/100:0.4559491960)89.4/49:0.1234245781)0/29:0.0000025273)88.2/46:0.0994810811,((((SPR_ownSam_688_00025:0.9945814515,(EarthsVirome_1217_00002:0.0000025055,EarthsVirome_1217_00089:0.0000024082)98.9/100:0.3917863045)30/97:0.1075810883,((((((alaska_puertorico_286_00007:0.0000025233,alaska_puertorico_814_00007:0.0000020089)100/100:0.2144246198,(gary_all20_10782_00004:0.1802417164,(gary_all20_3355_00031:0.0968942322,gary_all20_8026_00023:0.0597295815)94.1/100:0.0772828107)0/65:0.0305493633)95.6/100:0.0917871736,EarthsVirome_7690_00016:0.0955487740)14.4/79:0.0185892574,EarthsVirome_3144_00039:0.0998958824)91.3/99:0.0506122024,(biochar_2018_1771_00019:0.1136536808,gary_all20_12853_00017:0.0457658511)95.7/100:0.0704703031)67.8/30:0.0153412120,((((alaska_puertorico_85_00021:0.1122863410,(gary_all20_15715_00001:0.0199033134,(gary_all20_16560_00019:0.0000028427,gary_all20_19348_00015:0.0000028427)0/99:0.0000024502)99.8/100:0.1327195296)82.1/99:0.0371494011,(gary_all20_9589_00007:0.0895906722,SPR_ownSam_610_00002:0.0655191134)94.5/100:0.0548253660)95.8/100:0.1012878662,(gary_all20_3235_00030:0.1847660006,(EarthsVirome_1037_00077:0.0502637424,EarthsVirome_1504_00059:0.0107169658)100/100:0.4314422275)98.3/99:0.1770786521)27.4/64:0.0282078812,(gary_all20_1201_00055:0.1975326176,gary_all20_1719_00022:0.1631833474)99.2/100:0.2063717187)88.1/19:0.0599957202)99.9/99:0.3742823389)78.1/98:0.1109338004,((((biochar_2018_1186_00046:0.0956825629,((biochar_2018_726_00050:0.0397049888,biochar_2018_926_00008:0.0035129642)98.9/100:0.1034234129,EarthsVirome_23190_00020:0.0804498828)88.5/100:0.0432876453)49.9/97:0.0203714325,(borton_2018_221_00021:0.1668005599,SPR_ownSam_528_00038:0.1339522580)32/100:0.0801705656)33.2/12:0.0608535867,biochar_2018_707_00009:0.2683897318)50.8/28:0.0734954660,(((gary_all20_12291_00020:0.2554525097,gary_all20_6488_00055:0.1076612635)44/13:0.0382398312,gary_all20_14572_00020:0.0952348463)82.9/30:0.0520745919,biochar_2018_568_00025:0.4301129153)87/100:0.0676939355)100/100:0.3999196419)64.8/56:0.0844406897,gary_all20_11714_00007:0.3010353833)22.1/51:0.0249666513)100/77:0.5802920932)95.2/99:0.1679691440)91.4/56:0.0950007836,((((((((((((((biochar_2018_1142_00027:0.2590797135,(biochar_2018_1803_00018:0.0982073510,gary_all20_1697_00051:0.2346614114)21.2/8:0.0309461116)94.7/100:0.0866325466,((EarthsVirome_16307_00027:0.2521833570,gary_all20_8501_00036:0.2220985283)97.3/100:0.1742439430,biochar_2018_601_00007:0.4124634631)24/4:0.0327453137)84.8/47:0.0543394732,(((((EarthsVirome_32652_00009:0.2012223476,(gary_all20_11275_00011:0.1877024601,(gary_all20_1497_00041:0.1309765742,((gary_all20_10792_00001:0.0000028427,gary_all20_1921_00089:0.0000028427)99.5/100:0.1277293967,gary_all20_7731_00001:0.2314098529)76.8/92:0.0182352880)84.2/92:0.0273006429)70.6/97:0.0195066544)70.3/93:0.0211768199,gary_all20_4928_00020:0.1238416360)49/100:0.0387884745,gary_all20_21812_00011:0.1306439296)45.7/100:0.0411181411,gary_all20_7529_00029:0.1253021283)100/100:0.2513323845,gary_all20_17810_00013:0.2746412630)91.9/99:0.1034096004)86.4/9:0.0470361327,(((((biochar_2018_1449_00026:0.0801024375,(biochar_2018_712_00003:0.0067063536,biochar_2018_722_00006:0.0066888567)97.6/100:0.0541955435)24/97:0.0179668266,biochar_2018_1908_00003:0.1413892292)21.4/86:0.0151223541,gary_all20_5024_00056:0.0740238426)97.5/99:0.1044356372,gary_all20_14183_00004:0.0726606771)99.3/100:0.1683871240,(gary_all20_9701_00020:0.2973613969,biochar_2018_443_00047:0.4102502103)90.4/99:0.0976968060)86.5/99:0.0577345847)82.4/9:0.0263097100,gary_all20_6995_00030:0.2156682292)83.4/47:0.0290362408,((((((((biochar_2018_1236_00022:0.1657565550,(((biochar_2018_1343_00004:0.1106426617,biochar_2018_715_00021:0.4972809305)49.2/100:0.0829626838,biochar_2018_2583_00004:0.3351875238)85.2/99:0.0666979556,biochar_2018_1499_00003:0.2046667627)85.9/39:0.0464811566)73.1/9:0.0130353457,((biochar_2018_1459_00027:0.2409396182,biochar_2018_1731_00042:0.0973741364)94.9/100:0.0879020623,biochar_2018_2542_00016:0.2060005965)28.5/18:0.0167886795)56.6/10:0.0321977133,biochar_2018_847_00019:0.2224172895)82.8/82:0.0402396376,((SPR_ownSam_427_00012:0.1888784204,SPR_ownSam_318_00018:0.1639793217)77/100:0.0567514578,gary_all20_6044_00025:0.1574925862)90.6/96:0.0622139657)81.7/82:0.0201747355,(biochar_2018_2499_00002:0.1143091108,biochar_2018_156_00006:0.1988877125)91.8/94:0.0823026670)88.4/92:0.0352894313,gary_all20_8485_00040:0.1828850444)79/9:0.0235731504,((gary_all20_11851_00029:0.1560818896,(gary_all20_1304_00007:0.0480730841,SPR_ownSam_123_00050:0.0532501771)98.7/100:0.1153818829)54.5/92:0.0581597015,gary_all20_1626_00070:0.1617087854)69.8/23:0.0358974681)52.4/4:0.0159219086,(((gary_all20_11108_00022:0.2313423288,biochar_2018_2416_00014:0.3487396758)94.4/96:0.1344263297,(biochar_2018_2451_00014:0.1196487762,gary_all20_3684_00043:0.1026137385)94.6/100:0.0792029359)69.6/95:0.0326735465,biochar_2018_958_00025:0.1909173190)96.2/98:0.0831299463)81.9/19:0.0339839955)76.2/40:0.0139482127,((gary_all20_11314_00002:0.0673047225,gary_all20_11368_00015:0.1025023174)97.4/100:0.0851537874,((biochar_2018_464_00001:0.2098283385,gary_all20_9081_00035:0.2944884868)83.4/99:0.0797561880,biochar_2018_518_00047:0.2653909235)79.6/99:0.0505842832)79.3/84:0.0401666185)80.3/58:0.0291975663,(biochar_2018_652_00066:0.1445254325,gary_all20_9099_00014:0.1513720272)92.1/99:0.0837021849)91/96:0.0600581978,(SPR_ownSam_1226_00004:0.0000028427,SPR_ownSam_151_00008:0.0000024849)100/100:0.2897975357)6.4/11:0.0293753131,((biochar_2018_962_00032:0.2431256562,gary_all20_9573_00014:0.2680750775)80.5/100:0.0381554783,(((gary_all20_23142_00009:0.1997492688,(gary_all20_3885_00003:0.1018720531,gary_all20_6661_00032:0.1218232750)98.8/100:0.1323815199)93.6/97:0.0861542611,(gary_all20_13885_00008:0.1994798448,gary_all20_6675_00033:0.3210971386)76.4/47:0.0256979489)34.2/19:0.0297871937,((gary_all20_2354_00052:0.1085824438,(gary_all20_12127_00018:0.2692336516,gary_all20_5022_00042:0.5048142039)94.6/79:0.1726640453)63.3/71:0.0421908103,(gary_all20_2460_00056:0.1428839193,(gary_all20_7837_00016:0.1751670791,(biochar_2018_2945_00012:0.4018051216,(((((borton_2018_324_00015:0.0562169634,((gary_all20_8211_00026:0.0856587152,borton_2018_524_00006:0.2040200174)33.5/71:0.0199385001,gary_all20_8543_00013:0.0434154789)87.8/74:0.0347055476)50.7/74:0.0149601099,(gary_all20_3937_00016:0.0360072597,(gary_all20_3973_00062:0.0295175222,gary_all20_4107_00054:0.0656834769)48.3/96:0.0138552090)94.1/96:0.0426344144)98.2/99:0.1193474476,((gary_all20_13277_00003:0.0866664391,((gary_all20_4321_00054:0.0521054843,(gary_all20_5053_00042:0.0189434725,gary_all20_9869_00029:0.0545847910)97.3/100:0.0652734795)92/95:0.0510424503,gary_all20_4859_00037:0.0629678152)18.1/87:0.0208004905)83.3/95:0.0530981305,gary_all20_4385_00050:0.1858047687)93.2/100:0.0654572250)79.5/99:0.0473504472,gary_all20_5287_00019:0.2062881578)17.3/88:0.0380853075,gary_all20_4755_00003:0.2259969344)94.6/100:0.1655273458)94.6/100:0.1335514223)92.5/79:0.1020150365)38/12:0.0202901998)85.1/41:0.0239794137)98.7/77:0.0838581659)82/10:0.0251346567)84.6/74:0.0285798491,((gary_all20_6672_00027:0.4333682765,(gary_all20_22295_00006:0.0926845458,gary_all20_9905_00005:0.1581352865)97.7/100:0.1565200657)80.5/93:0.0510573625,((biochar_2018_1495_00028:0.3011046651,(biochar_2018_213_00005:0.5824698615,SPR_ownSam_1458_00005:0.7024061338)91.6/92:0.1646621193)14.1/14:0.0536035325,EarthsVirome_9830_00014:0.1965994844)97.1/18:0.1241646005)90.3/18:0.0475958319)95.3/28:0.1191442891,(gary_all20_11024_00020:0.2325988885,gary_all20_14124_00004:0.1870609926)96/100:0.1599112757)72.9/49:0.0852528921,biochar_2018_704_00034:0.4662188988)97.3/98:0.2713192727,biochar_2018_289_00042:0.8921026580)85.1/60:0.1408326732)4.1/55:0.1188088697,borton_2018_38_00019:1.0477951666)54/72:0.0720961205,EarthsVirome_50147_00010:0.8247542116)63.4/69:0.0593175931,(gary_all20_18601_00016:0.3087442744,gary_all20_21089_00010:0.2398555351)100/100:0.6485973388)88/72:0.1783946610,borton_2018_284_00015:0.8428413112)98/100:0.3544930282)32.4/41:0.0293639963,borton_2018_827_00016:0.3777921546)98/100:0.1606768945)89.4/94:0.0473113930)77.8/80:0.0378118672,(biochar_2018_1676_00006:0.0707603785,biochar_2018_1832_00007:0.1639568897)99.9/94:0.1616124285)69/22:0.0115009715)78.1/22:0.0227149786)83.3/55:0.0282565791,(biochar_2018_1881_00019:0.0964911783,(gary_all20_7005_00008:0.0876908277,gary_all20_21052_00011:0.1179811926)78.8/98:0.0408428807)89.9/92:0.0572889244)69.5/32:0.0322085482)33.6/44:0.0102319697,biochar_2018_2293_00008:0.1072929674)89.9/88:0.0602695433,gary_all20_20103_00003:0.1171590220)100/100:0.1979712644);

CONSENSUS TREE
--------------

Consensus tree is constructed from 1000bootstrap trees
Log-likelihood of consensus tree: -146879.279417
Robinson-Foulds distance between ML tree and consensus tree: 242

Branches with support >0.000000% are kept (extended consensus)
Branch lengths are optimized by maximum likelihood on original alignment
Numbers in parentheses are bootstrap supports (%)

+--alaska_puertorico_126_00009
|
+--gary_all20_5258_00051
|
|                 +--biochar_2018_1127_00010
|              +--| (79)
|              |  |  +--gary_all20_14832_00008
|              |  +--| (100)
|              |     +--SPR_ownSam_1208_00004
|           +--| (37)
|           |  +--biochar_2018_543_00049
|        +--| (45)
|        |  +--biochar_2018_2941_00009
|     +--| (44)
|     |  |           +--biochar_2018_1283_00029
|     |  |        +--| (95)
|     |  |        |  |        +--biochar_2018_2711_00004
|     |  |        |  |     +--| (100)
|     |  |        |  |     |  +--biochar_2018_768_00001
|     |  |        |  |  +--| (100)
|     |  |        |  |  |  |  +--gary_all20_10928_00022
|     |  |        |  |  |  +--| (100)
|     |  |        |  |  |     +--gary_all20_9332_00033
|     |  |        |  +--| (99)
|     |  |        |     |  +--gary_all20_12858_00008
|     |  |        |     +--| (100)
|     |  |        |        +--gary_all20_6629_00028
|     |  |     +--| (31)
|     |  |     |  |        +--alaska_puertorico_154_00017
|     |  |     |  |     +--| (100)
|     |  |     |  |     |  +--gary_all20_6476_00017
|     |  |     |  |  +--| (66)
|     |  |     |  |  |  |              +--gary_all20_17165_00015
|     |  |     |  |  |  |           +--| (68)
|     |  |     |  |  |  |           |  |  +----borton_2018_57_00035
|     |  |     |  |  |  |           |  +--| (69)
|     |  |     |  |  |  |           |     +------gary_all20_17530_00012
|     |  |     |  |  |  |        +--| (56)
|     |  |     |  |  |  |        |  +--gary_all20_5485_00010
|     |  |     |  |  |  |     +--| (53)
|     |  |     |  |  |  |     |  |           +--gary_all20_5524_00021
|     |  |     |  |  |  |     |  |        +--| (85)
|     |  |     |  |  |  |     |  |        |  +--gary_all20_6113_00038
|     |  |     |  |  |  |     |  |     +--| (99)
|     |  |     |  |  |  |     |  |     |  |  +--gary_all20_4327_00010
|     |  |     |  |  |  |     |  |     |  +--| (79)
|     |  |     |  |  |  |     |  |     |     |     +--SPR_ownSam_1045_00017
|     |  |     |  |  |  |     |  |     |     |  +--| (100)
|     |  |     |  |  |  |     |  |     |     |  |  +--SPR_ownSam_1314_00014
|     |  |     |  |  |  |     |  |     |     +--| (94)
|     |  |     |  |  |  |     |  |     |        +--gary_all20_5303_00006
|     |  |     |  |  |  |     |  |  +--| (94)
|     |  |     |  |  |  |     |  |  |  |  +--gary_all20_17480_00005
|     |  |     |  |  |  |     |  |  |  +--| (100)
|     |  |     |  |  |  |     |  |  |     +--gary_all20_5738_00064
|     |  |     |  |  |  |     |  +--| (95)
|     |  |     |  |  |  |     |     +--SPR_ownSam_1962_00013
|     |  |     |  |  |  |  +--| (63)
|     |  |     |  |  |  |  |  +--SPR_ownSam_1080_00019
|     |  |     |  |  |  +--| (67)
|     |  |     |  |  |     +--gary_all20_5230_00024
|     |  |     |  +--| (32)
|     |  |     |     |  +--biochar_2018_1676_00006
|     |  |     |     +--| (94)
|     |  |     |        +--biochar_2018_1832_00007
|     |  |  +--| (55)
|     |  |  |  |     +--biochar_2018_1743_00020
|     |  |  |  |  +--| (100)
|     |  |  |  |  |  +--biochar_2018_653_00032
|     |  |  |  +--| (80)
|     |  |  |     |           +--gary_all20_22337_00003
|     |  |  |     |        +--| (100)
|     |  |  |     |        |  |     +--SPR_ownSam_1512_00002
|     |  |  |     |        |  |  +--| (100)
|     |  |  |     |        |  |  |  |  +--gary_all20_8483_00006
|     |  |  |     |        |  |  |  +--| (100)
|     |  |  |     |        |  |  |     +--JGI_spades_SPR_2413_00011
|     |  |  |     |        |  +--| (97)
|     |  |  |     |        |     +--gary_all20_663_00081
|     |  |  |     |     +--| (94)
|     |  |  |     |     |  +--gary_all20_3475_00003
|     |  |  |     |  +--| (94)
|     |  |  |     |  |  +--gary_all20_9201_00031
|     |  |  |     +--| (94)
|     |  |  |        |     +--gary_all20_3659_00025
|     |  |  |        |  +--| (100)
|     |  |  |        |  |  +--gary_all20_7887_00015
|     |  |  |        +--| (100)
|     |  |  |           |  +---borton_2018_827_00016
|     |  |  |           +--| (59)
|     |  |  |              |                                                             +----gary_all20_10547_00006
|     |  |  |              |                                                      +------| (100)
|     |  |  |              |                                                      |      |           +--biochar_2018_681_00024
|     |  |  |              |                                                      |      |        +--| (99)
|     |  |  |              |                                                      |      |        |  +----gary_all20_1218_00081
|     |  |  |              |                                                      |      |     +--| (100)
|     |  |  |              |                                                      |      |     |  +---gary_all20_3057_00068
|     |  |  |              |                                                      |      |  +--| (100)
|     |  |  |              |                                                      |      |  |  +---gary_all20_15233_00027
|     |  |  |              |                                                      |      +--| (68)
|     |  |  |              |                                                      |         |         +--gary_all20_8622_00005
|     |  |  |              |                                                      |         +---------| (100)
|     |  |  |              |                                                      |                   |       +**JGI_mega_SPR_362_00042
|     |  |  |              |                                                      |                   |    +--|
|     |  |  |              |                                                      |                   |    |  +**SPR_ownSam_240_00039
|     |  |  |              |                                                      |                   +----| (100)
|     |  |  |              |                                                      |                        +--JGI_spades_SPR_759_00020
|     |  |  |              |                                                   +--| (96)
|     |  |  |              |                                                   |  |  +----------------------gary_all20_16743_00010
|     |  |  |              |                                                   |  +--| (90)
|     |  |  |              |                                                   |     +----biochar_2018_2774_00002
|     |  |  |              |                                                +--| (88)
|     |  |  |              |                                                |  |        +--biochar_2018_2120_00003
|     |  |  |              |                                                |  +--------| (100)
|     |  |  |              |                                                |           +--biochar_2018_867_00053
|     |  |  |              |                                             +--| (33)
|     |  |  |              |                                             |  +---------biochar_2018_2371_00002
|     |  |  |              |                                          +--| (66)
|     |  |  |              |                                          |  |                          +--alaska_puertorico_321_00010
|     |  |  |              |                                          |  |                       +--| (95)
|     |  |  |              |                                          |  |                       |  +--alaska_puertorico_714_00002
|     |  |  |              |                                          |  |                    +--| (96)
|     |  |  |              |                                          |  |                    |  |           +--alaska_puertorico_87_00034
|     |  |  |              |                                          |  |                    |  |        +--| (100)
|     |  |  |              |                                          |  |                    |  |        |  +--gary_all20_13269_00018
|     |  |  |              |                                          |  |                    |  |     +--| (100)
|     |  |  |              |                                          |  |                    |  |     |  +--gary_all20_9756_00013
|     |  |  |              |                                          |  |                    |  |  +--| (100)
|     |  |  |              |                                          |  |                    |  |  |  +--gary_all20_3518_00063
|     |  |  |              |                                          |  |                    |  +--| (95)
|     |  |  |              |                                          |  |                    |     +--gary_all20_10901_00022
|     |  |  |              |                                          |  |                 +--| (96)
|     |  |  |              |                                          |  |                 |  |     +--gary_all20_11810_00009
|     |  |  |              |                                          |  |                 |  |  +--| (97)
|     |  |  |              |                                          |  |                 |  |  |  +--gary_all20_8441_00036
|     |  |  |              |                                          |  |                 |  +--| (95)
|     |  |  |              |                                          |  |                 |     +--gary_all20_8092_00016
|     |  |  |              |                                          |  |           +-----| (98)
|     |  |  |              |                                          |  |           |     +--gary_all20_4785_00035
|     |  |  |              |                                          |  |        +--| (56)
|     |  |  |              |                                          |  |        |  +--alaska_puertorico_934_00007
|     |  |  |              |                                          |  |     +--| (97)
|     |  |  |              |                                          |  |     |  +----------------gary_all20_13926_00004
|     |  |  |              |                                          |  |  +--| (86)
|     |  |  |              |                                          |  |  |  |              +--gary_all20_11122_00019
|     |  |  |              |                                          |  |  |  |           +--| (82)
|     |  |  |              |                                          |  |  |  |           |  +--gary_all20_8467_00014
|     |  |  |              |                                          |  |  |  |        +--| (82)
|     |  |  |              |                                          |  |  |  |        |  +--gary_all20_11561_00017
|     |  |  |              |                                          |  |  |  |     +--| (96)
|     |  |  |              |                                          |  |  |  |     |  |     +--gary_all20_16372_00016
|     |  |  |              |                                          |  |  |  |     |  |  +--| (100)
|     |  |  |              |                                          |  |  |  |     |  |  |  +--gary_all20_3822_00033
|     |  |  |              |                                          |  |  |  |     |  +--| (99)
|     |  |  |              |                                          |  |  |  |     |     +--gary_all20_4344_00022
|     |  |  |              |                                          |  |  |  |  +--| (66)
|     |  |  |              |                                          |  |  |  |  |  |  +----gary_all20_6653_00049
|     |  |  |              |                                          |  |  |  |  |  +--| (63)
|     |  |  |              |                                          |  |  |  |  |     +----------------gary_all20_22236_00008
|     |  |  |              |                                          |  |  |  +--| (65)
|     |  |  |              |                                          |  |  |     |      +---EarthsVirome_5967_00052
|     |  |  |              |                                          |  |  |     |  +---| (100)
|     |  |  |              |                                          |  |  |     |  |   +----gary_all20_15138_00001
|     |  |  |              |                                          |  |  |     +--| (99)
|     |  |  |              |                                          |  |  |        +-----gary_all20_18672_00005
|     |  |  |              |                                          |  +--| (61)
|     |  |  |              |                                          |     |        +----biochar_2018_1988_00002
|     |  |  |              |                                          |     |     +--| (100)
|     |  |  |              |                                          |     |     |  |     +--biochar_2018_713_00016
|     |  |  |              |                                          |     |     |  |  +--| (100)
|     |  |  |              |                                          |     |     |  |  |  +--SPR_ownSam_243_00044
|     |  |  |              |                                          |     |     |  +--| (81)
|     |  |  |              |                                          |     |     |     +--gary_all20_4200_00035
|     |  |  |              |                                          |     |  +--| (76)
|     |  |  |              |                                          |     |  |  +-------biochar_2018_2242_00010
|     |  |  |              |                                          |     +--| (82)
|     |  |  |              |                                          |        |     +---gary_all20_4513_00062
|     |  |  |              |                                          |        |  +--| (97)
|     |  |  |              |                                          |        |  |  +-----gary_all20_3995_00053
|     |  |  |              |                                          |        +--| (74)
|     |  |  |              |                                          |           +--gary_all20_6271_00043
|     |  |  |              |                                       +--| (93)
|     |  |  |              |                                       |  +------gary_all20_21060_00007
|     |  |  |              |                                    +--| (20)
|     |  |  |              |                                    |  |                           +------biochar_2018_1516_00005
|     |  |  |              |                                    |  |                       +---| (100)
|     |  |  |              |                                    |  |                       |   |  +--gary_all20_13947_00011
|     |  |  |              |                                    |  |                       |   +--| (99)
|     |  |  |              |                                    |  |                       |      |  +--gary_all20_17746_00008
|     |  |  |              |                                    |  |                       |      +--| (100)
|     |  |  |              |                                    |  |                       |         +--gary_all20_3568_00056
|     |  |  |              |                                    |  |                    +--| (100)
|     |  |  |              |                                    |  |                    |  |  +--biochar_2018_2834_00009
|     |  |  |              |                                    |  |                    |  +--| (99)
|     |  |  |              |                                    |  |                    |     |  +---biochar_2018_435_00037
|     |  |  |              |                                    |  |                    |     +--| (63)
|     |  |  |              |                                    |  |                    |        +---gary_all20_10141_00015
|     |  |  |              |                                    |  |                 +--| (100)
|     |  |  |              |                                    |  |                 |  |   +--biochar_2018_2633_00006
|     |  |  |              |                                    |  |                 |  +---| (100)
|     |  |  |              |                                    |  |                 |      +--gary_all20_5205_00057
|     |  |  |              |                                    |  |              +--| (67)
|     |  |  |              |                                    |  |              |  |           +-----biochar_2018_741_00042
|     |  |  |              |                                    |  |              |  |        +--| (99)
|     |  |  |              |                                    |  |              |  |        |  |  +--gary_all20_7037_00016
|     |  |  |              |                                    |  |              |  |        |  +--| (98)
|     |  |  |              |                                    |  |              |  |        |     |     +-----gary_all20_14281_00018
|     |  |  |              |                                    |  |              |  |        |     |  +--| (100)
|     |  |  |              |                                    |  |              |  |        |     |  |  +---gary_all20_5446_00027
|     |  |  |              |                                    |  |              |  |        |     +--| (98)
|     |  |  |              |                                    |  |              |  |        |        +-------SPR_ownSam_1002_00004
|     |  |  |              |                                    |  |              |  |     +--| (100)
|     |  |  |              |                                    |  |              |  |     |  |     +--gary_all20_12898_00019
|     |  |  |              |                                    |  |              |  |     |  |  +--| (95)
|     |  |  |              |                                    |  |              |  |     |  |  |  +--gary_all20_4696_00023
|     |  |  |              |                                    |  |              |  |     |  +--| (98)
|     |  |  |              |                                    |  |              |  |     |     +--gary_all20_17350_00007
|     |  |  |              |                                    |  |              |  |  +--| (94)
|     |  |  |              |                                    |  |              |  |  |  |     +----alaska_puertorico_92_00056
|     |  |  |              |                                    |  |              |  |  |  |  +--| (100)
|     |  |  |              |                                    |  |              |  |  |  |  |  +------gary_all20_3695_00036
|     |  |  |              |                                    |  |              |  |  |  +--| (99)
|     |  |  |              |                                    |  |              |  |  |     +---------SPR_ownSam_614_00022
|     |  |  |              |                                    |  |              |  +--| (97)
|     |  |  |              |                                    |  |              |     |  +-----gary_all20_21946_00013
|     |  |  |              |                                    |  |              |     +--| (99)
|     |  |  |              |                                    |  |              |        +-----gary_all20_13523_00003
|     |  |  |              |                                    |  |           +--| (83)
|     |  |  |              |                                    |  |           |  |     +--EarthsVirome_25720_00013
|     |  |  |              |                                    |  |           |  |  +--| (100)
|     |  |  |              |                                    |  |           |  |  |  +---gary_all20_13059_00011
|     |  |  |              |                                    |  |           |  +--| (100)
|     |  |  |              |                                    |  |           |     +-----gary_all20_13311_00003
|     |  |  |              |                                    |  |        +--| (100)
|     |  |  |              |                                    |  |        |  +-----------borton_2018_1111_00021
|     |  |  |              |                                    |  |     +--| (100)
|     |  |  |              |                                    |  |     |  |        +--borton_2018_1118_00014
|     |  |  |              |                                    |  |     |  |     +--| (100)
|     |  |  |              |                                    |  |     |  |     |  |  +--gary_all20_15504_00012
|     |  |  |              |                                    |  |     |  |     |  +--| (100)
|     |  |  |              |                                    |  |     |  |     |     +--gary_all20_5267_00026
|     |  |  |              |                                    |  |     |  |  +--| (68)
|     |  |  |              |                                    |  |     |  |  |  +--------gary_all20_2197_00018
|     |  |  |              |                                    |  |     |  +--| (96)
|     |  |  |              |                                    |  |     |     +--------gary_all20_4361_00034
|     |  |  |              |                                    |  |  +--| (46)
|     |  |  |              |                                    |  |  |  |           +---biochar_2018_1841_00015
|     |  |  |              |                                    |  |  |  +-----------| (100)
|     |  |  |              |                                    |  |  |              +-----biochar_2018_930_00033
|     |  |  |              |                                    |  +--| (37)
|     |  |  |              |                                    |     |         +----biochar_2018_2666_00012
|     |  |  |              |                                    |     +---------| (100)
|     |  |  |              |                                    |               +--gary_all20_4038_00026
|     |  |  |              |                                 +--| (47)
|     |  |  |              |                                 |  |              +--biochar_2018_2936_00014
|     |  |  |              |                                 |  |           +--| (100)
|     |  |  |              |                                 |  |           |  |  +--biochar_2018_69_00013
|     |  |  |              |                                 |  |           |  +--| (100)
|     |  |  |              |                                 |  |           |     |  +--JGI_mega_SPR_1008_00009
|     |  |  |              |                                 |  |           |     +--| (100)
|     |  |  |              |                                 |  |           |        +--JGI_mega_SPR_239_00015
|     |  |  |              |                                 |  |     +-----| (100)
|     |  |  |              |                                 |  |     |     +--SPR_ownSam_1022_00015
|     |  |  |              |                                 |  |  +--| (54)
|     |  |  |              |                                 |  |  |  |      +----biochar_2018_2216_00014
|     |  |  |              |                                 |  |  |  +------| (100)
|     |  |  |              |                                 |  |  |         +--gary_all20_4663_00035
|     |  |  |              |                                 |  +--| (26)
|     |  |  |              |                                 |     +-----------------borton_2018_247_00042
|     |  |  |              |                              +--| (48)
|     |  |  |              |                              |  |         +--gary_all20_13878_00009
|     |  |  |              |                              |  |      +--| (99)
|     |  |  |              |                              |  |      |  +--gary_all20_4021_00050
|     |  |  |              |                              |  |  +---| (99)
|     |  |  |              |                              |  |  |   +--gary_all20_3616_00058
|     |  |  |              |                              |  +--| (100)
|     |  |  |              |                              |     +-----gary_all20_5517_00030
|     |  |  |              |                           +--| (61)
|     |  |  |              |                           |  |        +--gary_all20_18363_00015
|     |  |  |              |                           |  |     +--| (100)
|     |  |  |              |                           |  |     |  +----gary_all20_7159_00029
|     |  |  |              |                           |  +-----| (100)
|     |  |  |              |                           |        |  +--gary_all20_6055_00011
|     |  |  |              |                           |        +--| (100)
|     |  |  |              |                           |           +--gary_all20_8047_00001
|     |  |  |              |                        +--| (54)
|     |  |  |              |                        |  |  +------gary_all20_9906_00009
|     |  |  |              |                        |  +--| (40)
|     |  |  |              |                        |     |           +---gary_all20_651_00060
|     |  |  |              |                        |     |  +--------| (100)
|     |  |  |              |                        |     |  |        |      +--gary_all20_10104_00002
|     |  |  |              |                        |     |  |        |  +---| (100)
|     |  |  |              |                        |     |  |        |  |   |     +--gary_all20_14491_00018
|     |  |  |              |                        |     |  |        |  |   |  +--| (100)
|     |  |  |              |                        |     |  |        |  |   |  |  +--gary_all20_6495_00036
|     |  |  |              |                        |     |  |        |  |   +--| (100)
|     |  |  |              |                        |     |  |        |  |      +--gary_all20_2458_00067
|     |  |  |              |                        |     |  |        +--| (73)
|     |  |  |              |                        |     |  |           +---gary_all20_2758_00023
|     |  |  |              |                        |     +--| (52)
|     |  |  |              |                        |        |          +--gary_all20_13505_00006
|     |  |  |              |                        |        |       +--| (97)
|     |  |  |              |                        |        |       |  |  +--gary_all20_3360_00008
|     |  |  |              |                        |        |       |  +--| (97)
|     |  |  |              |                        |        |       |     +--gary_all20_18065_00005
|     |  |  |              |                        |        +-------| (100)
|     |  |  |              |                        |                +--gary_all20_19904_00016
|     |  |  |              |                     +--| (54)
|     |  |  |              |                     |  |                               +--biochar_2018_1518_00050
|     |  |  |              |                     |  |                            +--| (100)
|     |  |  |              |                     |  |                            |  +--biochar_2018_735_00003
|     |  |  |              |                     |  |                         +--| (100)
|     |  |  |              |                     |  |                         |  +--gary_all20_19435_00002
|     |  |  |              |                     |  |                      +--| (100)
|     |  |  |              |                     |  |                      |  +--borton_2018_792_00001
|     |  |  |              |                     |  |                   +--| (100)
|     |  |  |              |                     |  |                   |  +--biochar_2018_683_00051
|     |  |  |              |                     |  |                +--| (99)
|     |  |  |              |                     |  |                |  +--borton_2018_466_00016
|     |  |  |              |                     |  |             +--| (98)
|     |  |  |              |                     |  |             |  +--EarthsVirome_16104_00015
|     |  |  |              |                     |  |          +--| (96)
|     |  |  |              |                     |  |          |  |  +--borton_2018_444_00025
|     |  |  |              |                     |  |          |  +--| (96)
|     |  |  |              |                     |  |          |     +-----gary_all20_16091_00015
|     |  |  |              |                     |  |       +--| (94)
|     |  |  |              |                     |  |       |  |  +----gary_all20_11605_00015
|     |  |  |              |                     |  |       |  +--| (98)
|     |  |  |              |                     |  |       |     +-----biochar_2018_923_00029
|     |  |  |              |                     |  |  +----| (99)
|     |  |  |              |                     |  |  |    +------borton_2018_679_00011
|     |  |  |              |                     |  +--| (98)
|     |  |  |              |                     |     |           +--JGI_mega_SPR_1486_00005
|     |  |  |              |                     |     +-----------| (100)
|     |  |  |              |                     |                 +--JGI_spades_SPR_2433_00004
|     |  |  |              |                  +--| (55)
|     |  |  |              |                  |  |                    +--biochar_2018_1625_00021
|     |  |  |              |                  |  |                 +--| (99)
|     |  |  |              |                  |  |                 |  |           +--emerson_2018_377_00011
|     |  |  |              |                  |  |                 |  |        +--| (100)
|     |  |  |              |                  |  |                 |  |        |  +--gary_all20_6173_00001
|     |  |  |              |                  |  |                 |  |     +--| (86)
|     |  |  |              |                  |  |                 |  |     |  +--gary_all20_8108_00027
|     |  |  |              |                  |  |                 |  |  +--| (62)
|     |  |  |              |                  |  |                 |  |  |  |  +--gary_all20_13800_00015
|     |  |  |              |                  |  |                 |  |  |  +--| (100)
|     |  |  |              |                  |  |                 |  |  |     +--gary_all20_16990_00012
|     |  |  |              |                  |  |                 |  +--| (63)
|     |  |  |              |                  |  |                 |     |        +--gary_all20_12889_00023
|     |  |  |              |                  |  |                 |     |     +--| (94)
|     |  |  |              |                  |  |                 |     |     |  +--gary_all20_13743_00020
|     |  |  |              |                  |  |                 |     |  +--| (95)
|     |  |  |              |                  |  |                 |     |  |  +--gary_all20_18202_00010
|     |  |  |              |                  |  |                 |     +--| (100)
|     |  |  |              |                  |  |                 |        +--gary_all20_16056_00001
|     |  |  |              |                  |  |              +--| (51)
|     |  |  |              |                  |  |              |  |  +--gary_all20_6313_00069
|     |  |  |              |                  |  |              |  +--| (100)
|     |  |  |              |                  |  |              |     +--EarthsVirome_12066_00022
|     |  |  |              |                  |  |           +--| (99)
|     |  |  |              |                  |  |           |  |     +--gary_all20_14164_00023
|     |  |  |              |                  |  |           |  |  +--| (61)
|     |  |  |              |                  |  |           |  |  |  |  +--gary_all20_6179_00008
|     |  |  |              |                  |  |           |  |  |  +--| (98)
|     |  |  |              |                  |  |           |  |  |     +--SPR_ownSam_1434_00003
|     |  |  |              |                  |  |           |  +--| (50)
|     |  |  |              |                  |  |           |     |  +--SPR_ownSam_251_00018
|     |  |  |              |                  |  |           |     +--| (100)
|     |  |  |              |                  |  |           |        +--SPR_ownSam_255_00018
|     |  |  |              |                  |  |        +--| (99)
|     |  |  |              |                  |  |        |  +--gary_all20_15532_00001
|     |  |  |              |                  |  |  +-----| (100)
|     |  |  |              |                  |  |  |     +--gary_all20_18214_00019
|     |  |  |              |                  |  +--| (98)
|     |  |  |              |                  |     |                +--gary_all20_14668_00007
|     |  |  |              |                  |     |             +--| (100)
|     |  |  |              |                  |     |             |  +--gary_all20_15501_00024
|     |  |  |              |                  |     |          +--| (100)
|     |  |  |              |                  |     |          |  +--gary_all20_18118_00020
|     |  |  |              |                  |     |       +--| (100)
|     |  |  |              |                  |     |       |  +--SPR_ownSam_787_00007
|     |  |  |              |                  |     +-------| (100)
|     |  |  |              |                  |             +----gary_all20_6659_00044
|     |  |  |              |               +--| (56)
|     |  |  |              |               |  |                             +---------------------gary_all20_12732_00011
|     |  |  |              |               |  |                          +--| (75)
|     |  |  |              |               |  |                          |  |     +-----gary_all20_1872_00032
|     |  |  |              |               |  |                          |  |  +--| (92)
|     |  |  |              |               |  |                          |  |  |  |     +--biochar_2018_901_00034
|     |  |  |              |               |  |                          |  |  |  |  +--| (100)
|     |  |  |              |               |  |                          |  |  |  |  |  |  +--EarthsVirome_8881_00014
|     |  |  |              |               |  |                          |  |  |  |  |  +--| (100)
|     |  |  |              |               |  |                          |  |  |  |  |     |  +--gary_all20_5363_00020
|     |  |  |              |               |  |                          |  |  |  |  |     +--| (100)
|     |  |  |              |               |  |                          |  |  |  |  |        +--gary_all20_7691_00024
|     |  |  |              |               |  |                          |  |  |  +--| (100)
|     |  |  |              |               |  |                          |  |  |     |  +------gary_all20_14404_00006
|     |  |  |              |               |  |                          |  |  |     +--| (100)
|     |  |  |              |               |  |                          |  |  |        +-----gary_all20_1547_00050
|     |  |  |              |               |  |                          |  +--| (92)
|     |  |  |              |               |  |                          |     +----gary_all20_2670_00070
|     |  |  |              |               |  |                       +--| (73)
|     |  |  |              |               |  |                       |  |                             +--biochar_2018_1251_00019
|     |  |  |              |               |  |                       |  |                          +--| (100)
|     |  |  |              |               |  |                       |  |                          |  +--biochar_2018_928_00026
|     |  |  |              |               |  |                       |  |                       +--| (99)
|     |  |  |              |               |  |                       |  |                       |  |        +--gary_all20_12075_00016
|     |  |  |              |               |  |                       |  |                       |  |     +--| (100)
|     |  |  |              |               |  |                       |  |                       |  |     |  +--gary_all20_15341_00035
|     |  |  |              |               |  |                       |  |                       |  |  +--| (100)
|     |  |  |              |               |  |                       |  |                       |  |  |  +--gary_all20_20992_00001
|     |  |  |              |               |  |                       |  |                       |  +--| (100)
|     |  |  |              |               |  |                       |  |                       |     |  +--gary_all20_15125_00002
|     |  |  |              |               |  |                       |  |                       |     +--| (100)
|     |  |  |              |               |  |                       |  |                       |        +--gary_all20_22469_00007
|     |  |  |              |               |  |                       |  |                    +--| (98)
|     |  |  |              |               |  |                       |  |                    |  +--gary_all20_1629_00058
|     |  |  |              |               |  |                       |  |        +-----------| (100)
|     |  |  |              |               |  |                       |  |        |           +--gary_all20_22751_00018
|     |  |  |              |               |  |                       |  |     +--| (95)
|     |  |  |              |               |  |                       |  |     |  +--gary_all20_20509_00010
|     |  |  |              |               |  |                       |  |  +--| (100)
|     |  |  |              |               |  |                       |  |  |  |        +--biochar_2018_1513_00027
|     |  |  |              |               |  |                       |  |  |  |     +--| (97)
|     |  |  |              |               |  |                       |  |  |  |     |  +--biochar_2018_598_00039
|     |  |  |              |               |  |                       |  |  |  |  +--| (63)
|     |  |  |              |               |  |                       |  |  |  |  |  |     +---biochar_2018_866_00013
|     |  |  |              |               |  |                       |  |  |  |  |  |  +--| (100)
|     |  |  |              |               |  |                       |  |  |  |  |  |  |  +--gary_all20_5148_00039
|     |  |  |              |               |  |                       |  |  |  |  |  +--| (94)
|     |  |  |              |               |  |                       |  |  |  |  |     |  +--gary_all20_10537_00006
|     |  |  |              |               |  |                       |  |  |  |  |     +--| (100)
|     |  |  |              |               |  |                       |  |  |  |  |        |  +--gary_all20_12687_00028
|     |  |  |              |               |  |                       |  |  |  |  |        +--| (100)
|     |  |  |              |               |  |                       |  |  |  |  |           +--gary_all20_20819_00002
|     |  |  |              |               |  |                       |  |  |  +--| (89)
|     |  |  |              |               |  |                       |  |  |     +--biochar_2018_888_00024
|     |  |  |              |               |  |                       |  +--| (100)
|     |  |  |              |               |  |                       |     +------gary_all20_15606_00016
|     |  |  |              |               |  |                    +--| (77)
|     |  |  |              |               |  |                    |  |        +--EarthsVirome_1272_00047
|     |  |  |              |               |  |                    |  |     +--| (100)
|     |  |  |              |               |  |                    |  |     |  +------EarthsVirome_49451_00008
|     |  |  |              |               |  |                    |  |  +--| (66)
|     |  |  |              |               |  |                    |  |  |  |     +--EarthsVirome_24182_00020
|     |  |  |              |               |  |                    |  |  |  |  +--| (100)
|     |  |  |              |               |  |                    |  |  |  |  |  +--gary_all20_10038_00020
|     |  |  |              |               |  |                    |  |  |  +--| (66)
|     |  |  |              |               |  |                    |  |  |     +----------------borton_2018_163_00018
|     |  |  |              |               |  |                    |  +--| (54)
|     |  |  |              |               |  |                    |     |   +---biochar_2018_2394_00004
|     |  |  |              |               |  |                    |     +---| (76)
|     |  |  |              |               |  |                    |         +--------------gary_all20_2184_00033
|     |  |  |              |               |  |                 +--| (80)
|     |  |  |              |               |  |                 |  |                      +--borton_2018_190_00004
|     |  |  |              |               |  |                 |  |     +----------------| (100)
|     |  |  |              |               |  |                 |  |     |                |     +--gary_all20_9248_00009
|     |  |  |              |               |  |                 |  |     |                |  +--| (99)
|     |  |  |              |               |  |                 |  |     |                |  |  |   +--gary_all20_16699_00019
|     |  |  |              |               |  |                 |  |     |                |  |  +---| (100)
|     |  |  |              |               |  |                 |  |     |                |  |      +--gary_all20_16741_00006
|     |  |  |              |               |  |                 |  |     |                +--| (91)
|     |  |  |              |               |  |                 |  |     |                   +--SPR_ownSam_340_00020
|     |  |  |              |               |  |                 |  |  +--| (91)
|     |  |  |              |               |  |                 |  |  |  |                       +--EarthsVirome_5600_00029
|     |  |  |              |               |  |                 |  |  |  |                    +--| (100)
|     |  |  |              |               |  |                 |  |  |  |                    |  +--EarthsVirome_9195_00045
|     |  |  |              |               |  |                 |  |  |  |                 +--| (100)
|     |  |  |              |               |  |                 |  |  |  |                 |  |  +--gary_all20_14017_00021
|     |  |  |              |               |  |                 |  |  |  |                 |  +--| (100)
|     |  |  |              |               |  |                 |  |  |  |                 |     +--gary_all20_4593_00036
|     |  |  |              |               |  |                 |  |  |  |              +--| (67)
|     |  |  |              |               |  |                 |  |  |  |              |  +--gary_all20_21213_00013
|     |  |  |              |               |  |                 |  |  |  +--------------| (100)
|     |  |  |              |               |  |                 |  |  |                 +--gary_all20_19731_00018
|     |  |  |              |               |  |                 |  +--| (93)
|     |  |  |              |               |  |                 |     |                      +--alaska_puertorico_25_00047
|     |  |  |              |               |  |                 |     |                   +--| (85)
|     |  |  |              |               |  |                 |     |                   |  |   +--EarthsVirome_6000_00038
|     |  |  |              |               |  |                 |     |                   |  +---| (100)
|     |  |  |              |               |  |                 |     |                   |      +--gary_all20_4113_00019
|     |  |  |              |               |  |                 |     |                +--| (89)
|     |  |  |              |               |  |                 |     |                |  |  +--EarthsVirome_12943_00019
|     |  |  |              |               |  |                 |     |                |  +--| (100)
|     |  |  |              |               |  |                 |     |                |     +--gary_all20_8481_00027
|     |  |  |              |               |  |                 |     |             +--| (99)
|     |  |  |              |               |  |                 |     |             |  |  +--gary_all20_20480_00008
|     |  |  |              |               |  |                 |     |             |  +--| (100)
|     |  |  |              |               |  |                 |     |             |     +--gary_all20_7060_00030
|     |  |  |              |               |  |                 |     |          +--| (39)
|     |  |  |              |               |  |                 |     |          |  |     +--gary_all20_19853_00012
|     |  |  |              |               |  |                 |     |          |  |  +--| (76)
|     |  |  |              |               |  |                 |     |          |  |  |  +-----borton_2018_988_00008
|     |  |  |              |               |  |                 |     |          |  +--| (71)
|     |  |  |              |               |  |                 |     |          |     |  +--gary_all20_9689_00009
|     |  |  |              |               |  |                 |     |          |     +--| (77)
|     |  |  |              |               |  |                 |     |          |        +--gary_all20_20158_00009
|     |  |  |              |               |  |                 |     |       +--| (40)
|     |  |  |              |               |  |                 |     |       |  |         +---biochar_2018_685_00037
|     |  |  |              |               |  |                 |     |       |  |   +-----| (100)
|     |  |  |              |               |  |                 |     |       |  |   |     +--gary_all20_5581_00061
|     |  |  |              |               |  |                 |     |       |  +---| (77)
|     |  |  |              |               |  |                 |     |       |      +---------gary_all20_4004_00045
|     |  |  |              |               |  |                 |     |    +--| (83)
|     |  |  |              |               |  |                 |     |    |  +--borton_2018_344_00039
|     |  |  |              |               |  |                 |     +----| (94)
|     |  |  |              |               |  |                 |          +--biochar_2018_770_00015
|     |  |  |              |               |  |              +--| (55)
|     |  |  |              |               |  |              |  +----------gary_all20_15833_00003
|     |  |  |              |               |  |           +--| (62)
|     |  |  |              |               |  |           |  |                          +--alaska_puertorico_203_00001
|     |  |  |              |               |  |           |  |                       +--| (100)
|     |  |  |              |               |  |           |  |                       |  +--alaska_puertorico_58_00043
|     |  |  |              |               |  |           |  |                    +--| (100)
|     |  |  |              |               |  |           |  |                    |  +--gary_all20_23005_00011
|     |  |  |              |               |  |           |  |                 +--| (100)
|     |  |  |              |               |  |           |  |                 |  |      +--JGI_mega_SPR_348_00011
|     |  |  |              |               |  |           |  |                 |  |  +---| (100)
|     |  |  |              |               |  |           |  |                 |  |  |   +--JGI_mega_SPR_377_00018
|     |  |  |              |               |  |           |  |                 |  +--| (94)
|     |  |  |              |               |  |           |  |                 |     +-------borton_2018_371_00065
|     |  |  |              |               |  |           |  |              +--| (97)
|     |  |  |              |               |  |           |  |              |  +-----borton_2018_233_00031
|     |  |  |              |               |  |           |  |           +--| (29)
|     |  |  |              |               |  |           |  |           |  |                 +--biochar_2018_96_00076
|     |  |  |              |               |  |           |  |           |  |              +--| (100)
|     |  |  |              |               |  |           |  |           |  |              |  +--gary_all20_1657_00089
|     |  |  |              |               |  |           |  |           |  |           +--| (100)
|     |  |  |              |               |  |           |  |           |  |           |  +--gary_all20_15758_00021
|     |  |  |              |               |  |           |  |           |  |        +--| (96)
|     |  |  |              |               |  |           |  |           |  |        |  |    +--gary_all20_19029_00021
|     |  |  |              |               |  |           |  |           |  |        |  +----| (100)
|     |  |  |              |               |  |           |  |           |  |        |       +--gary_all20_5904_00003
|     |  |  |              |               |  |           |  |           |  |     +--| (97)
|     |  |  |              |               |  |           |  |           |  |     |  |        +**EarthsVirome_11203_00034
|     |  |  |              |               |  |           |  |           |  |     |  |     +--|
|     |  |  |              |               |  |           |  |           |  |     |  |     |  +**gary_all20_3722_00023
|     |  |  |              |               |  |           |  |           |  |     |  |  +--| (100)
|     |  |  |              |               |  |           |  |           |  |     |  |  |  +--EarthsVirome_21586_00015
|     |  |  |              |               |  |           |  |           |  |     |  +--| (100)
|     |  |  |              |               |  |           |  |           |  |     |     +--EarthsVirome_18028_00008
|     |  |  |              |               |  |           |  |           |  |  +--| (98)
|     |  |  |              |               |  |           |  |           |  |  |  |  +--EarthsVirome_26040_00004
|     |  |  |              |               |  |           |  |           |  |  |  +--| (100)
|     |  |  |              |               |  |           |  |           |  |  |     |  +--gary_all20_20307_00006
|     |  |  |              |               |  |           |  |           |  |  |     +--| (100)
|     |  |  |              |               |  |           |  |           |  |  |        +--gary_all20_21401_00011
|     |  |  |              |               |  |           |  |           |  +--| (24)
|     |  |  |              |               |  |           |  |           |     |   +--biochar_2018_1868_00020
|     |  |  |              |               |  |           |  |           |     +---| (100)
|     |  |  |              |               |  |           |  |           |         +--biochar_2018_816_00027
|     |  |  |              |               |  |           |  |        +--| (45)
|     |  |  |              |               |  |           |  |        |  |                 +--EarthsVirome_12465_00045
|     |  |  |              |               |  |           |  |        |  |  +--------------| (100)
|     |  |  |              |               |  |           |  |        |  |  |              +--EarthsVirome_15431_00028
|     |  |  |              |               |  |           |  |        |  +--| (51)
|     |  |  |              |               |  |           |  |        |     |              +--biochar_2018_319_00015
|     |  |  |              |               |  |           |  |        |     |           +--| (100)
|     |  |  |              |               |  |           |  |        |     |           |  +--biochar_2018_824_00012
|     |  |  |              |               |  |           |  |        |     |        +--| (99)
|     |  |  |              |               |  |           |  |        |     |        |  +--borton_2018_308_00028
|     |  |  |              |               |  |           |  |        |     |     +--| (100)
|     |  |  |              |               |  |           |  |        |     |     |  +---EarthsVirome_38363_00008
|     |  |  |              |               |  |           |  |        |     +-----| (100)
|     |  |  |              |               |  |           |  |        |           +---EarthsVirome_6329_00004
|     |  |  |              |               |  |           |  |     +--| (34)
|     |  |  |              |               |  |           |  |     |  |                    +--biochar_2018_1242_00001
|     |  |  |              |               |  |           |  |     |  |                 +--| (96)
|     |  |  |              |               |  |           |  |     |  |                 |  |  +--biochar_2018_500_00010
|     |  |  |              |               |  |           |  |     |  |                 |  +--| (66)
|     |  |  |              |               |  |           |  |     |  |                 |     +--biochar_2018_845_00006
|     |  |  |              |               |  |           |  |     |  |              +--| (98)
|     |  |  |              |               |  |           |  |     |  |              |  +--biochar_2018_306_00059
|     |  |  |              |               |  |           |  |     |  |           +--| (100)
|     |  |  |              |               |  |           |  |     |  |           |  +--gary_all20_11366_00009
|     |  |  |              |               |  |           |  |     |  |        +--| (100)
|     |  |  |              |               |  |           |  |     |  |        |  +--biochar_2018_369_00070
|     |  |  |              |               |  |           |  |     |  |     +--| (73)
|     |  |  |              |               |  |           |  |     |  |     |  +-----gary_all20_14533_00013
|     |  |  |              |               |  |           |  |     |  |  +--| (91)
|     |  |  |              |               |  |           |  |     |  |  |  +-------borton_2018_397_00015
|     |  |  |              |               |  |           |  |     |  +--| (68)
|     |  |  |              |               |  |           |  |     |     |   +-----borton_2018_1044_00004
|     |  |  |              |               |  |           |  |     |     +---| (98)
|     |  |  |              |               |  |           |  |     |         +-----gary_all20_15539_00017
|     |  |  |              |               |  |           |  |  +--| (78)
|     |  |  |              |               |  |           |  |  |  |        +------gary_all20_18841_00012
|     |  |  |              |               |  |           |  |  |  |     +--| (51)
|     |  |  |              |               |  |           |  |  |  |     |  +--gary_all20_22736_00005
|     |  |  |              |               |  |           |  |  |  |  +--| (50)
|     |  |  |              |               |  |           |  |  |  |  |  |     +----EarthsVirome_10819_00046
|     |  |  |              |               |  |           |  |  |  |  |  |  +--| (77)
|     |  |  |              |               |  |           |  |  |  |  |  |  |  |         +--gary_all20_12194_00015
|     |  |  |              |               |  |           |  |  |  |  |  |  |  |     +---| (100)
|     |  |  |              |               |  |           |  |  |  |  |  |  |  |     |   +--gary_all20_3248_00046
|     |  |  |              |               |  |           |  |  |  |  |  |  |  |  +--| (100)
|     |  |  |              |               |  |           |  |  |  |  |  |  |  |  |  +------gary_all20_16339_00004
|     |  |  |              |               |  |           |  |  |  |  |  |  |  +--| (100)
|     |  |  |              |               |  |           |  |  |  |  |  |  |     +-----gary_all20_11557_00022
|     |  |  |              |               |  |           |  |  |  |  |  +--| (89)
|     |  |  |              |               |  |           |  |  |  |  |     |           +--emerson_2018_65_00001
|     |  |  |              |               |  |           |  |  |  |  |     |      +----| (100)
|     |  |  |              |               |  |           |  |  |  |  |     |      |    |  +--gary_all20_1290_00001
|     |  |  |              |               |  |           |  |  |  |  |     |      |    +--| (51)
|     |  |  |              |               |  |           |  |  |  |  |     |      |       +--gary_all20_15301_00001
|     |  |  |              |               |  |           |  |  |  |  |     |  +---| (100)
|     |  |  |              |               |  |           |  |  |  |  |     |  |   |     +--gary_all20_4290_00039
|     |  |  |              |               |  |           |  |  |  |  |     |  |   |  +--| (52)
|     |  |  |              |               |  |           |  |  |  |  |     |  |   |  |  +--JGI_mega_SPR_1623_00002
|     |  |  |              |               |  |           |  |  |  |  |     |  |   +--| (91)
|     |  |  |              |               |  |           |  |  |  |  |     |  |      |  +--JGI_spades_SPR_2289_00013
|     |  |  |              |               |  |           |  |  |  |  |     |  |      +--| (100)
|     |  |  |              |               |  |           |  |  |  |  |     |  |         +--JGI_spades_SPR_503_00035
|     |  |  |              |               |  |           |  |  |  |  |     +--| (82)
|     |  |  |              |               |  |           |  |  |  |  |        +-----borton_2018_715_00012
|     |  |  |              |               |  |           |  |  |  +--| (81)
|     |  |  |              |               |  |           |  |  |     |           +--borton_2018_545_00003
|     |  |  |              |               |  |           |  |  |     |        +--| (55)
|     |  |  |              |               |  |           |  |  |     |        |  |  +--gary_all20_6696_00038
|     |  |  |              |               |  |           |  |  |     |        |  +--| (98)
|     |  |  |              |               |  |           |  |  |     |        |     |        +--gary_all20_3735_00007
|     |  |  |              |               |  |           |  |  |     |        |     |     +--| (100)
|     |  |  |              |               |  |           |  |  |     |        |     |     |  +--gary_all20_21791_00008
|     |  |  |              |               |  |           |  |  |     |        |     |  +--| (56)
|     |  |  |              |               |  |           |  |  |     |        |     |  |  |     +--EarthsVirome_11533_00010
|     |  |  |              |               |  |           |  |  |     |        |     |  |  |  +--| (100)
|     |  |  |              |               |  |           |  |  |     |        |     |  |  |  |  +--gary_all20_10579_00026
|     |  |  |              |               |  |           |  |  |     |        |     |  |  +--| (100)
|     |  |  |              |               |  |           |  |  |     |        |     |  |     +--EarthsVirome_54966_00001
|     |  |  |              |               |  |           |  |  |     |        |     +--| (100)
|     |  |  |              |               |  |           |  |  |     |        |        +--gary_all20_7384_00005
|     |  |  |              |               |  |           |  |  |     |     +--| (97)
|     |  |  |              |               |  |           |  |  |     |     |  +--EarthsVirome_7296_00054
|     |  |  |              |               |  |           |  |  |     |  +--| (100)
|     |  |  |              |               |  |           |  |  |     |  |  |  +--EarthsVirome_3043_00047
|     |  |  |              |               |  |           |  |  |     |  |  +--| (100)
|     |  |  |              |               |  |           |  |  |     |  |     +--EarthsVirome_3554_00036
|     |  |  |              |               |  |           |  |  |     +--| (54)
|     |  |  |              |               |  |           |  |  |        |   +--EarthsVirome_1896_00005
|     |  |  |              |               |  |           |  |  |        +---| (100)
|     |  |  |              |               |  |           |  |  |            +--EarthsVirome_1896_00064
|     |  |  |              |               |  |           |  +--| (75)
|     |  |  |              |               |  |           |     |   +---gary_all20_11270_00004
|     |  |  |              |               |  |           |     +---| (98)
|     |  |  |              |               |  |           |         +-----gary_all20_21858_00006
|     |  |  |              |               |  |        +--| (65)
|     |  |  |              |               |  |        |  |                                                  +--borton_2018_331_00038
|     |  |  |              |               |  |        |  |                                   +--------------| (100)
|     |  |  |              |               |  |        |  |                                   |              |  +--EarthsVirome_18019_00001
|     |  |  |              |               |  |        |  |                                   |              +--| (100)
|     |  |  |              |               |  |        |  |                                   |                 |  +--EarthsVirome_41673_00033
|     |  |  |              |               |  |        |  |                                   |                 +--| (100)
|     |  |  |              |               |  |        |  |                                   |                    +--EarthsVirome_43030_00006
|     |  |  |              |               |  |        |  |                                +--| (63)
|     |  |  |              |               |  |        |  |                                |  |        +--borton_2018_260_00002
|     |  |  |              |               |  |        |  |                                |  |     +--| (100)
|     |  |  |              |               |  |        |  |                                |  |     |  |     +--gary_all20_3555_00037
|     |  |  |              |               |  |        |  |                                |  |     |  |  +--| (54)
|     |  |  |              |               |  |        |  |                                |  |     |  |  |  +--gary_all20_12817_00015
|     |  |  |              |               |  |        |  |                                |  |     |  +--| (99)
|     |  |  |              |               |  |        |  |                                |  |     |     +--gary_all20_21979_00011
|     |  |  |              |               |  |        |  |                                |  |  +--| (67)
|     |  |  |              |               |  |        |  |                                |  |  |  +--EarthsVirome_2287_00032
|     |  |  |              |               |  |        |  |                                |  +--| (67)
|     |  |  |              |               |  |        |  |                                |     +--gary_all20_7539_00039
|     |  |  |              |               |  |        |  |                             +--| (94)
|     |  |  |              |               |  |        |  |                             |  +--gary_all20_13931_00003
|     |  |  |              |               |  |        |  |                          +--| (86)
|     |  |  |              |               |  |        |  |                          |  |        +--borton_2018_495_00041
|     |  |  |              |               |  |        |  |                          |  |     +--| (99)
|     |  |  |              |               |  |        |  |                          |  |     |  +--borton_2018_945_00006
|     |  |  |              |               |  |        |  |                          |  |  +--| (99)
|     |  |  |              |               |  |        |  |                          |  |  |  +--borton_2018_750_00011
|     |  |  |              |               |  |        |  |                          |  +--| (100)
|     |  |  |              |               |  |        |  |                          |     |  +--gary_all20_16993_00016
|     |  |  |              |               |  |        |  |                          |     +--| (100)
|     |  |  |              |               |  |        |  |                          |        +-------gary_all20_9729_00047
|     |  |  |              |               |  |        |  |                       +--| (97)
|     |  |  |              |               |  |        |  |                       |  +-----gary_all20_18899_00008
|     |  |  |              |               |  |        |  |                    +--| (88)
|     |  |  |              |               |  |        |  |                    |  |     +--biochar_2018_496_00006
|     |  |  |              |               |  |        |  |                    |  |  +--| (100)
|     |  |  |              |               |  |        |  |                    |  |  |  +--gary_all20_4899_00016
|     |  |  |              |               |  |        |  |                    |  +--| (100)
|     |  |  |              |               |  |        |  |                    |     +--biochar_2018_971_00028
|     |  |  |              |               |  |        |  |                 +--| (85)
|     |  |  |              |               |  |        |  |                 |  +--gary_all20_10610_00002
|     |  |  |              |               |  |        |  |              +--| (99)
|     |  |  |              |               |  |        |  |              |  |     +--EarthsVirome_8634_00019
|     |  |  |              |               |  |        |  |              |  |  +--| (100)
|     |  |  |              |               |  |        |  |              |  |  |  +---gary_all20_19505_00017
|     |  |  |              |               |  |        |  |              |  +--| (60)
|     |  |  |              |               |  |        |  |              |     |        +--biochar_2018_2589_00003
|     |  |  |              |               |  |        |  |              |     |     +--| (100)
|     |  |  |              |               |  |        |  |              |     |     |  |  +--EarthsVirome_13818_00033
|     |  |  |              |               |  |        |  |              |     |     |  +--| (100)
|     |  |  |              |               |  |        |  |              |     |     |     +--EarthsVirome_40741_00007
|     |  |  |              |               |  |        |  |              |     +-----| (100)
|     |  |  |              |               |  |        |  |              |           +--biochar_2018_603_00050
|     |  |  |              |               |  |        |  |           +--| (65)
|     |  |  |              |               |  |        |  |           |  |        +--biochar_2018_667_00024
|     |  |  |              |               |  |        |  |           |  |     +--| (100)
|     |  |  |              |               |  |        |  |           |  |     |  +--borton_2018_564_00011
|     |  |  |              |               |  |        |  |           |  |  +--| (84)
|     |  |  |              |               |  |        |  |           |  |  |  +--borton_2018_1089_00005
|     |  |  |              |               |  |        |  |           |  +--| (81)
|     |  |  |              |               |  |        |  |           |     +----EarthsVirome_25086_00015
|     |  |  |              |               |  |        |  |        +--| (90)
|     |  |  |              |               |  |        |  |        |  |           +--biochar_2018_2976_00005
|     |  |  |              |               |  |        |  |        |  |        +--| (100)
|     |  |  |              |               |  |        |  |        |  |        |  +--EarthsVirome_35215_00012
|     |  |  |              |               |  |        |  |        |  |     +--| (100)
|     |  |  |              |               |  |        |  |        |  |     |  +--gary_all20_6057_00041
|     |  |  |              |               |  |        |  |        |  |  +--| (97)
|     |  |  |              |               |  |        |  |        |  |  |  +----borton_2018_327_00038
|     |  |  |              |               |  |        |  |        |  +--| (51)
|     |  |  |              |               |  |        |  |        |     |  +--borton_2018_808_00010
|     |  |  |              |               |  |        |  |        |     +--| (100)
|     |  |  |              |               |  |        |  |        |        +--gary_all20_13652_00012
|     |  |  |              |               |  |        |  |     +--| (98)
|     |  |  |              |               |  |        |  |     |  |     +----gary_all20_10618_00019
|     |  |  |              |               |  |        |  |     |  |  +--| (100)
|     |  |  |              |               |  |        |  |     |  |  |  +--gary_all20_10411_00010
|     |  |  |              |               |  |        |  |     |  +--| (100)
|     |  |  |              |               |  |        |  |     |     |     +-----biochar_2018_944_00017
|     |  |  |              |               |  |        |  |     |     |  +--| (100)
|     |  |  |              |               |  |        |  |     |     |  |  +---EarthsVirome_3379_00063
|     |  |  |              |               |  |        |  |     |     +--| (98)
|     |  |  |              |               |  |        |  |     |        |  +----borton_2018_239_00008
|     |  |  |              |               |  |        |  |     |        +--| (100)
|     |  |  |              |               |  |        |  |     |           |           +--EarthsVirome_40592_00002
|     |  |  |              |               |  |        |  |     |           |        +--| (100)
|     |  |  |              |               |  |        |  |     |           |        |  +--gary_all20_7993_00037
|     |  |  |              |               |  |        |  |     |           |     +--| (95)
|     |  |  |              |               |  |        |  |     |           |     |  |        +--EarthsVirome_22747_00004
|     |  |  |              |               |  |        |  |     |           |     |  |     +--| (100)
|     |  |  |              |               |  |        |  |     |           |     |  |     |  +----gary_all20_16196_00010
|     |  |  |              |               |  |        |  |     |           |     |  +-----| (100)
|     |  |  |              |               |  |        |  |     |           |     |        +----gary_all20_21975_00001
|     |  |  |              |               |  |        |  |     |           |  +--| (94)
|     |  |  |              |               |  |        |  |     |           |  |  +-----gary_all20_21323_00012
|     |  |  |              |               |  |        |  |     |           +--| (92)
|     |  |  |              |               |  |        |  |     |              |       +--EarthsVirome_31733_00008
|     |  |  |              |               |  |        |  |     |              |  +----| (100)
|     |  |  |              |               |  |        |  |     |              |  |    +--gary_all20_10887_00009
|     |  |  |              |               |  |        |  |     |              +--| (87)
|     |  |  |              |               |  |        |  |     |                 |         +--biochar_2018_1584_00009
|     |  |  |              |               |  |        |  |     |                 |      +--| (100)
|     |  |  |              |               |  |        |  |     |                 |      |  |  +--gary_all20_4841_00030
|     |  |  |              |               |  |        |  |     |                 |      |  +--| (100)
|     |  |  |              |               |  |        |  |     |                 |      |     +--gary_all20_9206_00054
|     |  |  |              |               |  |        |  |     |                 |   +--| (100)
|     |  |  |              |               |  |        |  |     |                 |   |  |  +--borton_2018_1042_00013
|     |  |  |              |               |  |        |  |     |                 |   |  +--| (100)
|     |  |  |              |               |  |        |  |     |                 |   |     +--borton_2018_292_00016
|     |  |  |              |               |  |        |  |     |                 +---| (100)
|     |  |  |              |               |  |        |  |     |                     +---------borton_2018_805_00001
|     |  |  |              |               |  |        |  |  +--| (100)
|     |  |  |              |               |  |        |  |  |  |    +--biochar_2018_1145_00031
|     |  |  |              |               |  |        |  |  |  +----| (100)
|     |  |  |              |               |  |        |  |  |       +--gary_all20_2896_00065
|     |  |  |              |               |  |        |  +--| (99)
|     |  |  |              |               |  |        |     |           +--borton_2018_227_00064
|     |  |  |              |               |  |        |     |        +--| (100)
|     |  |  |              |               |  |        |     |        |  +--gary_all20_6386_00015
|     |  |  |              |               |  |        |     |     +--| (73)
|     |  |  |              |               |  |        |     |     |  |         +**JGI_mega_SPR_198_00038
|     |  |  |              |               |  |        |     |     |  |      +--|
|     |  |  |              |               |  |        |     |     |  |      |  +**JGI_spades_SPR_119_00017
|     |  |  |              |               |  |        |     |     |  |  +---| (100)
|     |  |  |              |               |  |        |     |     |  |  |   +--JGI_mega_SPR_389_00006
|     |  |  |              |               |  |        |     |     |  +--| (81)
|     |  |  |              |               |  |        |     |     |     +----------------------gary_all20_6018_00005
|     |  |  |              |               |  |        |     |  +--| (97)
|     |  |  |              |               |  |        |     |  |  +--borton_2018_280_00018
|     |  |  |              |               |  |        |     +--| (95)
|     |  |  |              |               |  |        |        |  +--borton_2018_494_00003
|     |  |  |              |               |  |        |        +--| (100)
|     |  |  |              |               |  |        |           +--borton_2018_776_00004
|     |  |  |              |               |  |     +--| (85)
|     |  |  |              |               |  |     |  |     +--EarthsVirome_31134_00008
|     |  |  |              |               |  |     |  |  +--| (90)
|     |  |  |              |               |  |     |  |  |  |  +--gary_all20_5706_00057
|     |  |  |              |               |  |     |  |  |  +--| (74)
|     |  |  |              |               |  |     |  |  |     +----gary_all20_11680_00003
|     |  |  |              |               |  |     |  +--| (86)
|     |  |  |              |               |  |     |     +------------gary_all20_4431_00036
|     |  |  |              |               |  |  +--| (72)
|     |  |  |              |               |  |  |  |                     +--gary_all20_1900_00006
|     |  |  |              |               |  |  |  |           +---------| (100)
|     |  |  |              |               |  |  |  |           |         |  +----gary_all20_19059_00005
|     |  |  |              |               |  |  |  |           |         +--| (99)
|     |  |  |              |               |  |  |  |           |            |  +--gary_all20_4499_00060
|     |  |  |              |               |  |  |  |           |            +--| (100)
|     |  |  |              |               |  |  |  |           |               |  +--gary_all20_9849_00014
|     |  |  |              |               |  |  |  |           |               +--| (100)
|     |  |  |              |               |  |  |  |           |                  +--gary_all20_8657_00047
|     |  |  |              |               |  |  |  |        +--| (99)
|     |  |  |              |               |  |  |  |        |  +--------gary_all20_14345_00024
|     |  |  |              |               |  |  |  |     +--| (47)
|     |  |  |              |               |  |  |  |     |  |        +--EarthsVirome_26645_00011
|     |  |  |              |               |  |  |  |     |  +--------| (100)
|     |  |  |              |               |  |  |  |     |           +--EarthsVirome_7674_00055
|     |  |  |              |               |  |  |  |  +--| (44)
|     |  |  |              |               |  |  |  |  |  +----------------biochar_2018_314_00073
|     |  |  |              |               |  |  |  +--| (69)
|     |  |  |              |               |  |  |     |              +--alaska_puertorico_274_00024
|     |  |  |              |               |  |  |     |           +--| (86)
|     |  |  |              |               |  |  |     |           |  +-----gary_all20_8215_00021
|     |  |  |              |               |  |  |     |        +--| (85)
|     |  |  |              |               |  |  |     |        |  |           +--alaska_puertorico_45_00059
|     |  |  |              |               |  |  |     |        |  |        +--| (75)
|     |  |  |              |               |  |  |     |        |  |        |  |     +--gary_all20_13458_00006
|     |  |  |              |               |  |  |     |        |  |        |  |  +--| (92)
|     |  |  |              |               |  |  |     |        |  |        |  |  |  +--gary_all20_7400_00026
|     |  |  |              |               |  |  |     |        |  |        |  +--| (87)
|     |  |  |              |               |  |  |     |        |  |        |     |  +--gary_all20_15474_00016
|     |  |  |              |               |  |  |     |        |  |        |     +--| (98)
|     |  |  |              |               |  |  |     |        |  |        |        |  +--gary_all20_14072_00016
|     |  |  |              |               |  |  |     |        |  |        |        +--| (100)
|     |  |  |              |               |  |  |     |        |  |        |           +--gary_all20_5545_00047
|     |  |  |              |               |  |  |     |        |  |     +--| (35)
|     |  |  |              |               |  |  |     |        |  |     |  |        +--gary_all20_10635_00014
|     |  |  |              |               |  |  |     |        |  |     |  |     +--| (100)
|     |  |  |              |               |  |  |     |        |  |     |  |     |  +--gary_all20_16722_00010
|     |  |  |              |               |  |  |     |        |  |     |  |  +--| (100)
|     |  |  |              |               |  |  |     |        |  |     |  |  |  +--gary_all20_4172_00015
|     |  |  |              |               |  |  |     |        |  |     |  +--| (96)
|     |  |  |              |               |  |  |     |        |  |     |     +--gary_all20_6839_00044
|     |  |  |              |               |  |  |     |        |  |  +--| (63)
|     |  |  |              |               |  |  |     |        |  |  |  +------------------borton_2018_485_00022
|     |  |  |              |               |  |  |     |        |  +--| (75)
|     |  |  |              |               |  |  |     |        |     |     +--biochar_2018_254_00050
|     |  |  |              |               |  |  |     |        |     |  +--| (73)
|     |  |  |              |               |  |  |     |        |     |  |  |  +---biochar_2018_482_00025
|     |  |  |              |               |  |  |     |        |     |  |  +--| (58)
|     |  |  |              |               |  |  |     |        |     |  |     +------borton_2018_174_00015
|     |  |  |              |               |  |  |     |        |     +--| (48)
|     |  |  |              |               |  |  |     |        |        |     +--borton_2018_166_00063
|     |  |  |              |               |  |  |     |        |        |  +--| (81)
|     |  |  |              |               |  |  |     |        |        |  |  |     +--EarthsVirome_11875_00030
|     |  |  |              |               |  |  |     |        |        |  |  |  +--| (100)
|     |  |  |              |               |  |  |     |        |        |  |  |  |  +--gary_all20_4719_00037
|     |  |  |              |               |  |  |     |        |        |  |  +--| (95)
|     |  |  |              |               |  |  |     |        |        |  |     +---borton_2018_201_00054
|     |  |  |              |               |  |  |     |        |        +--| (98)
|     |  |  |              |               |  |  |     |        |           +--gary_all20_4306_00023
|     |  |  |              |               |  |  |     |     +--| (99)
|     |  |  |              |               |  |  |     |     |  +---borton_2018_990_00002
|     |  |  |              |               |  |  |     |  +--| (100)
|     |  |  |              |               |  |  |     |  |  |        +----borton_2018_217_00042
|     |  |  |              |               |  |  |     |  |  |     +--| (92)
|     |  |  |              |               |  |  |     |  |  |     |  +--borton_2018_85_00069
|     |  |  |              |               |  |  |     |  |  |  +--| (86)
|     |  |  |              |               |  |  |     |  |  |  |  |  +--gary_all20_2582_00014
|     |  |  |              |               |  |  |     |  |  |  |  +--| (50)
|     |  |  |              |               |  |  |     |  |  |  |     +--gary_all20_3841_00032
|     |  |  |              |               |  |  |     |  |  +--| (100)
|     |  |  |              |               |  |  |     |  |     |        +--gary_all20_10451_00008
|     |  |  |              |               |  |  |     |  |     |     +--| (100)
|     |  |  |              |               |  |  |     |  |     |     |  +--gary_all20_10975_00016
|     |  |  |              |               |  |  |     |  |     |  +--| (100)
|     |  |  |              |               |  |  |     |  |     |  |  +--gary_all20_22355_00004
|     |  |  |              |               |  |  |     |  |     +--| (100)
|     |  |  |              |               |  |  |     |  |        +--gary_all20_7311_00019
|     |  |  |              |               |  |  |     +--| (100)
|     |  |  |              |               |  |  |        |  +---biochar_2018_1737_00006
|     |  |  |              |               |  |  |        +--| (100)
|     |  |  |              |               |  |  |           |  +--gary_all20_5679_00053
|     |  |  |              |               |  |  |           +--| (100)
|     |  |  |              |               |  |  |              +--gary_all20_8658_00006
|     |  |  |              |               |  +--| (99)
|     |  |  |              |               |     |                                                +--alaska_puertorico_140_00036
|     |  |  |              |               |     |                                             +--| (100)
|     |  |  |              |               |     |                                             |  +--alaska_puertorico_757_00010
|     |  |  |              |               |     |                                          +--| (91)
|     |  |  |              |               |     |                                          |  +--gary_all20_13444_00005
|     |  |  |              |               |     |                                       +--| (66)
|     |  |  |              |               |     |                                       |  |              +--biochar_2018_1033_00017
|     |  |  |              |               |     |                                       |  |           +--| (86)
|     |  |  |              |               |     |                                       |  |           |  +--biochar_2018_991_00024
|     |  |  |              |               |     |                                       |  |        +--| (97)
|     |  |  |              |               |     |                                       |  |        |  |        +--biochar_2018_1075_00036
|     |  |  |              |               |     |                                       |  |        |  |     +--| (97)
|     |  |  |              |               |     |                                       |  |        |  |     |  +--biochar_2018_527_00064
|     |  |  |              |               |     |                                       |  |        |  |  +--| (100)
|     |  |  |              |               |     |                                       |  |        |  |  |  +--gary_all20_4456_00040
|     |  |  |              |               |     |                                       |  |        |  +--| (98)
|     |  |  |              |               |     |                                       |  |        |     +--biochar_2018_678_00045
|     |  |  |              |               |     |                                       |  |     +--| (100)
|     |  |  |              |               |     |                                       |  |     |  |  +--gary_all20_8982_00026
|     |  |  |              |               |     |                                       |  |     |  +--| (100)
|     |  |  |              |               |     |                                       |  |     |     +--biochar_2018_1687_00021
|     |  |  |              |               |     |                                       |  |  +--| (56)
|     |  |  |              |               |     |                                       |  |  |  |  +--gary_all20_4734_00041
|     |  |  |              |               |     |                                       |  |  |  +--| (100)
|     |  |  |              |               |     |                                       |  |  |     +--gary_all20_6435_00035
|     |  |  |              |               |     |                                       |  +--| (100)
|     |  |  |              |               |     |                                       |     |              +--gary_all20_18712_00001
|     |  |  |              |               |     |                                       |     |           +--| (92)
|     |  |  |              |               |     |                                       |     |           |  +--biochar_2018_80_00071
|     |  |  |              |               |     |                                       |     |        +--| (92)
|     |  |  |              |               |     |                                       |     |        |  |     +--gary_all20_17270_00012
|     |  |  |              |               |     |                                       |     |        |  |  +--| (100)
|     |  |  |              |               |     |                                       |     |        |  |  |  +--gary_all20_5388_00069
|     |  |  |              |               |     |                                       |     |        |  +--| (100)
|     |  |  |              |               |     |                                       |     |        |     +--gary_all20_4521_00017
|     |  |  |              |               |     |                                       |     |     +--| (69)
|     |  |  |              |               |     |                                       |     |     |  +--gary_all20_7555_00007
|     |  |  |              |               |     |                                       |     |  +--| (16)
|     |  |  |              |               |     |                                       |     |  |  |                       +--gary_all20_9611_00027
|     |  |  |              |               |     |                                       |     |  |  |                    +--| (55)
|     |  |  |              |               |     |                                       |     |  |  |                    |  |  +--EarthsVirome_6508_00034
|     |  |  |              |               |     |                                       |     |  |  |                    |  +--| (100)
|     |  |  |              |               |     |                                       |     |  |  |                    |     +--gary_all20_4970_00030
|     |  |  |              |               |     |                                       |     |  |  |                 +--| (51)
|     |  |  |              |               |     |                                       |     |  |  |                 |  |  +--EarthsVirome_20163_00021
|     |  |  |              |               |     |                                       |     |  |  |                 |  +--| (55)
|     |  |  |              |               |     |                                       |     |  |  |                 |     +--gary_all20_5932_00061
|     |  |  |              |               |     |                                       |     |  |  |              +--| (85)
|     |  |  |              |               |     |                                       |     |  |  |              |  |        +--gary_all20_11538_00022
|     |  |  |              |               |     |                                       |     |  |  |              |  |     +--| (100)
|     |  |  |              |               |     |                                       |     |  |  |              |  |     |  +--gary_all20_5920_00030
|     |  |  |              |               |     |                                       |     |  |  |              |  |  +--| (89)
|     |  |  |              |               |     |                                       |     |  |  |              |  |  |  +--gary_all20_19139_00019
|     |  |  |              |               |     |                                       |     |  |  |              |  +--| (99)
|     |  |  |              |               |     |                                       |     |  |  |              |     +---SPR_ownSam_711_00023
|     |  |  |              |               |     |                                       |     |  |  |           +--| (50)
|     |  |  |              |               |     |                                       |     |  |  |           |  |     +--gary_all20_14147_00016
|     |  |  |              |               |     |                                       |     |  |  |           |  |  +--| (73)
|     |  |  |              |               |     |                                       |     |  |  |           |  |  |  +---biochar_2018_1149_00026
|     |  |  |              |               |     |                                       |     |  |  |           |  +--| (41)
|     |  |  |              |               |     |                                       |     |  |  |           |     |     +--gary_all20_18991_00018
|     |  |  |              |               |     |                                       |     |  |  |           |     |  +--| (85)
|     |  |  |              |               |     |                                       |     |  |  |           |     |  |  +--gary_all20_22518_00008
|     |  |  |              |               |     |                                       |     |  |  |           |     +--| (86)
|     |  |  |              |               |     |                                       |     |  |  |           |        +--gary_all20_5290_00067
|     |  |  |              |               |     |                                       |     |  |  |        +--| (62)
|     |  |  |              |               |     |                                       |     |  |  |        |  |  +--gary_all20_15789_00025
|     |  |  |              |               |     |                                       |     |  |  |        |  +--| (56)
|     |  |  |              |               |     |                                       |     |  |  |        |     +--biochar_2018_1472_00018
|     |  |  |              |               |     |                                       |     |  |  |     +--| (42)
|     |  |  |              |               |     |                                       |     |  |  |     |  +--biochar_2018_1043_00020
|     |  |  |              |               |     |                                       |     |  |  |  +--| (48)
|     |  |  |              |               |     |                                       |     |  |  |  |  |  +--gary_all20_6549_00037
|     |  |  |              |               |     |                                       |     |  |  |  |  +--| (55)
|     |  |  |              |               |     |                                       |     |  |  |  |     +--biochar_2018_2932_00004
|     |  |  |              |               |     |                                       |     |  |  +--| (24)
|     |  |  |              |               |     |                                       |     |  |     |     +--gary_all20_17683_00025
|     |  |  |              |               |     |                                       |     |  |     |  +--| (99)
|     |  |  |              |               |     |                                       |     |  |     |  |  +--biochar_2018_1549_00013
|     |  |  |              |               |     |                                       |     |  |     +--| (61)
|     |  |  |              |               |     |                                       |     |  |        +---gary_all20_8669_00018
|     |  |  |              |               |     |                                       |     +--| (52)
|     |  |  |              |               |     |                                       |        |           +---gary_all20_6937_00045
|     |  |  |              |               |     |                                       |        |        +--| (27)
|     |  |  |              |               |     |                                       |        |        |  |  +--gary_all20_6994_00033
|     |  |  |              |               |     |                                       |        |        |  +--| (86)
|     |  |  |              |               |     |                                       |        |        |     |           +--biochar_2018_1172_00007
|     |  |  |              |               |     |                                       |        |        |     |        +--| (100)
|     |  |  |              |               |     |                                       |        |        |     |        |  +--biochar_2018_447_00008
|     |  |  |              |               |     |                                       |        |        |     |     +--| (100)
|     |  |  |              |               |     |                                       |        |        |     |     |  +--biochar_2018_1239_00013
|     |  |  |              |               |     |                                       |        |        |     |  +--| (98)
|     |  |  |              |               |     |                                       |        |        |     |  |  |     +--biochar_2018_1649_00010
|     |  |  |              |               |     |                                       |        |        |     |  |  |  +--| (100)
|     |  |  |              |               |     |                                       |        |        |     |  |  |  |  +--biochar_2018_559_00047
|     |  |  |              |               |     |                                       |        |        |     |  |  +--| (92)
|     |  |  |              |               |     |                                       |        |        |     |  |     |     +--biochar_2018_1174_00050
|     |  |  |              |               |     |                                       |        |        |     |  |     |  +--| (100)
|     |  |  |              |               |     |                                       |        |        |     |  |     |  |  +--biochar_2018_2606_00002
|     |  |  |              |               |     |                                       |        |        |     |  |     +--| (100)
|     |  |  |              |               |     |                                       |        |        |     |  |        +--biochar_2018_1272_00001
|     |  |  |              |               |     |                                       |        |        |     +--| (90)
|     |  |  |              |               |     |                                       |        |        |        +--gary_all20_8869_00019
|     |  |  |              |               |     |                                       |        |     +--| (48)
|     |  |  |              |               |     |                                       |        |     |  |  +--EarthsVirome_37289_00021
|     |  |  |              |               |     |                                       |        |     |  +--| (100)
|     |  |  |              |               |     |                                       |        |     |     +--gary_all20_6830_00035
|     |  |  |              |               |     |                                       |        |  +--| (55)
|     |  |  |              |               |     |                                       |        |  |  |          +--gary_all20_1421_00097
|     |  |  |              |               |     |                                       |        |  |  |       +--| (100)
|     |  |  |              |               |     |                                       |        |  |  |       |  +--gary_all20_15416_00014
|     |  |  |              |               |     |                                       |        |  |  |    +--| (100)
|     |  |  |              |               |     |                                       |        |  |  |    |  |  +--SPR_ownSam_69_00060
|     |  |  |              |               |     |                                       |        |  |  |    |  +--| (100)
|     |  |  |              |               |     |                                       |        |  |  |    |     +--SPR_ownSam_94_00059
|     |  |  |              |               |     |                                       |        |  |  +----| (100)
|     |  |  |              |               |     |                                       |        |  |       +--gary_all20_1877_00006
|     |  |  |              |               |     |                                       |        +--| (39)
|     |  |  |              |               |     |                                       |           |  +--gary_all20_10548_00007
|     |  |  |              |               |     |                                       |           +--| (100)
|     |  |  |              |               |     |                                       |              +--gary_all20_5292_00012
|     |  |  |              |               |     |                                    +--| (74)
|     |  |  |              |               |     |                                    |  |                          +**JGI_mega_SPR_174_00015
|     |  |  |              |               |     |                                    |  |                       +**|
|     |  |  |              |               |     |                                    |  |                       |  +**JGI_mega_SPR_82_00063
|     |  |  |              |               |     |                                    |  |                    +**|
|     |  |  |              |               |     |                                    |  |                    |  +**JGI_spades_SPR_203_00046
|     |  |  |              |               |     |                                    |  |                 +**|
|     |  |  |              |               |     |                                    |  |                 |  +**JGI_spades_SPR_514_00057
|     |  |  |              |               |     |                                    |  |              +--|
|     |  |  |              |               |     |                                    |  |              |  +**JGI_mega_SPR_179_00003
|     |  |  |              |               |     |                                    |  |           +--| (100)
|     |  |  |              |               |     |                                    |  |           |  +--JGI_mega_SPR_177_00044
|     |  |  |              |               |     |                                    |  |        +--| (96)
|     |  |  |              |               |     |                                    |  |        |  |  +--gary_all20_7532_00024
|     |  |  |              |               |     |                                    |  |        |  +--| (100)
|     |  |  |              |               |     |                                    |  |        |     +--gary_all20_8455_00031
|     |  |  |              |               |     |                                    |  |     +--| (60)
[truncated: 176,882 more chars]
